# Supplementary material for: Sex-dependent dynamics of metabolism in primary mouse hepatocytes
Source: Arch Toxicol. 2021 Jul 9;95(9):3001–13. doi: 10.1007/s00204-021-03118-9 (PMC8380230; doi:10.1007/s00204-021-03118-9)
Supplement: Supplementary file 3 — Supplementary file3 (XLSX 600 kb) [file 204_2021_3118_MOESM3_ESM.xlsx]

## Sheet: EMS3
– Supplementary Information –
Archives of Toxicology
Sex-dependent dynamics of metabolism in primary mouse hepatocytes
Luise Hochmuth, Christiane Körner, Fritzi Ott, Daniela Volke, Kaja Blagotinšek Cokan, Peter Juvan, Mario Brosch, Ute Hofmann, Ralf Hoffmann, Damjana Rozman, Thomas Berg, Madlen Matz-Soja
Correspondence: Madlen Matz-Soja (madlen.matz@medizin.uni-leipzig.de), Division of Hepatology, Clinic and Polyclinic for Oncology, Gastroenterology, Hepatology, Infectious Diseases, and Pneumology, University Hospital Leipzig, Leipzig, Germany

## Sheet: 0 h
				Normalized abundance										Raw abundance
				Female					Male					Female					Male
Accession	Peptide count	Unique peptides	Description	Mouse 2	Mouse 3	Mouse 4	Mouse 5	Mouse 7	Mouse 1	Mouse 2	Mouse 5	Mouse 6	Mouse 7	Mouse 2	Mouse 3	Mouse 4	Mouse 5	Mouse 7	Mouse 1	Mouse 2	Mouse 5	Mouse 6	Mouse 7
O08601	39	11	Microsomal triglyceride transfer protein large subunit OS=Mus musculus OX=10090 GN=Mttp PE=1 SV=2	30490.2	31956.1	30914.9	30858.5	30049.8	52442.1	53494.5	50738.9	50220.6	57469.8	22182.2	35625.7	19166.6	17981.6	24141.6	81420.2	71379.3	62508.2	50913.8	64677.9
P19157	21	3	Glutathione S-transferase P 1 OS=Mus musculus OX=10090 GN=Gstp1 PE=1 SV=2	45289.7	64852.1	56448	68200.8	53433.7	317130	307390	452331	394623	506016	32949.1	72299.1	34996.5	39741.3	42928	492367	410160	557253	400070	569482
Q8BW75	24	6	Amine oxidase [flavin-containing] B OS=Mus musculus OX=10090 GN=Maob PE=1 SV=4	42020.4	35608.5	40631.7	39943.2	34616.3	24384	25737.2	27139.5	26060.9	26034.7	30570.6	39697.4	25190.8	23275.3	27810.3	37857.9	34341.9	33434.7	26420.6	29300.1
P11714	17	3	Cytochrome P450 2D9 OS=Mus musculus OX=10090 GN=Cyp2d9 PE=1 SV=2	76.2638	357.506	136.353	287.737	469.887	5301.37	4411.7	4815.95	4857.66	5083.98	55.4834	398.559	84.536	167.667	377.502	8230.76	5886.67	5933.05	4924.7	5721.64
Q63880	21	4	Carboxylesterase 3A OS=Mus musculus OX=10090 GN=Ces3a PE=1 SV=2	34130.5	39126.1	41355.7	48963.5	41847.9	87242	72492.3	70688.5	67888.3	80957.1	24830.6	43618.9	25639.6	28531.5	33620.1	135449	96728.8	87085.3	68825.3	91111.1
Q91X83	20	6	S-adenosylmethionine synthase isoform type-1 OS=Mus musculus OX=10090 GN=Mat1a PE=1 SV=1	136727	131419	114319	114497	92222.4	45118.8	48053.6	52878.4	73504	47721.4	99471.4	146510	70875.6	66718.4	74090.4	70050.2	64119.4	65144	74518.5	53706.8
Q60932	15	6	Voltage-dependent anion-selective channel protein 1 OS=Mus musculus OX=10090 GN=Vdac1 PE=1 SV=3	60935.8	55997.9	60794.9	62777.7	55913.1	47934.1	47103.9	50155.3	50388.1	46448.1	44332	62428.2	37691.5	36581.2	44919.9	74421.2	62852.2	61789.3	51083.5	52273.9
Q8VC12	24	7	Urocanate hydratase OS=Mus musculus OX=10090 GN=Uroc1 PE=1 SV=2	18458.8	16243.5	19807.9	17068.6	15319.5	9619.91	9372.53	11774.8	12168.6	9508.61	13429.1	18108.7	12280.4	9946.06	12307.5	14935.6	12506.1	14506	12336.5	10701.2
B2RQC6	38	3	CAD protein OS=Mus musculus OX=10090 GN=Cad PE=1 SV=1	643.946	518.995	799.731	611.24	694.425	1914.63	1692.53	1664.7	1048.85	1908.64	468.483	578.591	495.816	356.175	557.893	2972.6	2258.39	2050.85	1063.33	2148.03
Q3THS6	16	4	S-adenosylmethionine synthase isoform type-2 OS=Mus musculus OX=10090 GN=Mat2a PE=1 SV=2	2176.76	2276.66	1875.14	1936.47	2116.28	987.389	1131.95	1151.62	1541.02	1039.55	1583.63	2538.09	1162.55	1128.4	1700.19	1532.99	1510.4	1418.75	1562.28	1169.93
P51174	26	9	Long-chain specific acyl-CoA dehydrogenase_ mitochondrial OS=Mus musculus OX=10090 GN=Acadl PE=1 SV=2	32676.9	26600.9	34891.5	32530.1	28191.3	16857.5	18975.5	19271.7	22620.8	17777.2	23773.1	29655.5	21632	18955.6	22648.6	26172.5	25319.6	23742	22933	20006.9
Q8CHT0	28	9	Delta-1-pyrroline-5-carboxylate dehydrogenase_ mitochondrial OS=Mus musculus OX=10090 GN=Aldh4a1 PE=1 SV=3	47504.6	39812.7	51677	48716.6	43698.3	30888.8	32942.4	32517.3	35528.3	31766.4	34560.5	44384.4	32038.6	28387.7	35106.7	47957	43956	40060	36018.6	35750.7
P56657	18	3	Cytochrome P450 2C40 OS=Mus musculus OX=10090 GN=Cyp2c40 PE=1 SV=2	20869.6	13859	16076.1	17587.1	12674.4	9685.26	7746.45	6950.2	6617.44	6343.09	15183	15450.4	9966.86	10248.2	10182.4	15037.1	10336.3	8562.37	6708.77	7138.67
Q8R0Y6	65	23	Cytosolic 10-formyltetrahydrofolate dehydrogenase OS=Mus musculus OX=10090 GN=Aldh1l1 PE=1 SV=1	80589	73532.9	77689.9	80236	64800.6	49582.4	47133.6	58217.1	55581.8	50998.5	58630	81976.8	48166	46754.3	52060	76980.3	62891.8	71721.1	56348.9	57394.9
Q63836	31	4	Selenium-binding protein 2 OS=Mus musculus OX=10090 GN=Selenbp2 PE=1 SV=2	8133.63	16760.3	13337.9	14150	18255.8	37951.8	33587.8	48509.6	34860.5	57971.3	5917.37	18684.8	8269.23	8245.36	14666.5	58923	44817.3	59761.8	35341.6	65242.4
P17563	36	9	Methanethiol oxidase OS=Mus musculus OX=10090 GN=Selenbp1 PE=1 SV=2	8716.11	17960.5	14293.1	15163.4	19563.2	40669.7	35993.2	51983.5	37356.9	62122.9	6341.14	20022.9	8861.42	8835.84	15716.8	63142.6	48026.8	64041.6	37872.5	69914.6
P50172	16	5	Corticosteroid 11-beta-dehydrogenase isozyme 1 OS=Mus musculus OX=10090 GN=Hsd11b1 PE=1 SV=3	49786.1	40987.4	44250.4	44314.7	36111.5	28249.5	30010.3	32018.5	30237.6	28833	36220.3	45694	27434.3	25822.6	29011.5	43859.4	40043.7	39445.4	30654.9	32449.3
Q8C196	223	103	Carbamoyl-phosphate synthase [ammonia]_ mitochondrial OS=Mus musculus OX=10090 GN=Cps1 PE=1 SV=2	435906	420834	422080	429588	407902	303777	365342	360837	333145	338401	317130	469158	261681	250325	327703	471636	487487	444536	337743	380845
Q99P30	14	4	Peroxisomal coenzyme A diphosphatase NUDT7 OS=Mus musculus OX=10090 GN=Nudt7 PE=1 SV=2	1916.17	3025.82	2202.18	3722.67	4178.97	7667.74	7414.76	7990.62	6731.01	7659.25	1394.05	3373.28	1365.3	2169.24	3357.33	11904.7	9893.74	9844.11	6823.91	8619.91
Q99LB7	32	14	Sarcosine dehydrogenase_ mitochondrial OS=Mus musculus OX=10090 GN=Sardh PE=1 SV=1	82580.7	66898.4	73634.2	76323.1	68682.5	41676.7	52939.6	53334.4	53089.6	51285.9	60079	74580.4	45651.6	44474.2	55178.7	64706.1	70639	65705.8	53822.3	57718.4
Q8QZT1	29	9	Acetyl-CoA acetyltransferase_ mitochondrial OS=Mus musculus OX=10090 GN=Acat1 PE=1 SV=1	40819.5	37521.6	46588.6	47323.9	39666.3	29825.4	31585.2	31563.6	32182.4	28548.3	29697	41830.3	28883.9	27576.1	31867.4	46306.1	42145.2	38885.1	32626.6	32128.9
P21550	28	3	Beta-enolase OS=Mus musculus OX=10090 GN=Eno3 PE=1 SV=3	6877.82	6155.81	6488.66	5907.22	4942.83	11106.1	10016	12757.7	8365.45	11142.8	5003.75	6862.69	4022.83	3442.19	3971.01	17243	13364.7	15717	8480.91	12540.4
Q64374	25	12	Regucalcin OS=Mus musculus OX=10090 GN=Rgn PE=1 SV=1	133415	137247	136802	159455	113246	72841.2	61893.1	75724.3	98723.4	75645.4	97062.3	153007	84814	92915.7	90980.6	113091	82585.8	93289.3	100086	85133.2
P52760	14	9	2-iminobutanoate/2-iminopropanoate deaminase OS=Mus musculus OX=10090 GN=Rida PE=1 SV=3	137021	111120	127216	103539	86042.2	53601.8	57371.6	64790.4	73278.8	56261	99685.3	123881	78871.4	60333.2	69125.3	83220.7	76552.7	79819.1	74290.2	63317.5
Q8BGZ7	28	3	Keratin_ type II cytoskeletal 75 OS=Mus musculus OX=10090 GN=Krt75 PE=1 SV=1	2724.78	5262.8	4582.63	4558.73	4680.07	8983.12	7610.84	10700.3	9462.32	10174.9	1982.33	5867.13	2841.13	2656.42	3759.91	13946.9	10155.4	13182.3	9592.91	11451.1
O08756	8	4	3-hydroxyacyl-CoA dehydrogenase type-2 OS=Mus musculus OX=10090 GN=Hsd17b10 PE=1 SV=4	587.547	852.132	531.093	521.566	963.24	7849.43	3880.19	5719.98	1554.99	6525.62	427.451	949.983	329.266	303.921	773.856	12186.8	5177.45	7046.78	1576.45	7344.09
Q6URW6	55	4	Myosin-14 OS=Mus musculus OX=10090 GN=Myh14 PE=1 SV=1	13441.8	16980.8	20006.7	19022	15919.6	31289.9	26102.2	28685.4	24644.2	27333.9	9779.15	18930.7	12403.7	11084.3	12789.6	48579.9	34829	35339.3	24984.3	30762.2
Q922J3	25	3	CAP-Gly domain-containing linker protein 1 OS=Mus musculus OX=10090 GN=Clip1 PE=1 SV=1	2050.62	2638.4	1640.71	1600.56	3010.08	4164.2	5078.13	4371.33	4444.37	4773.81	1491.86	2941.37	1017.21	932.661	2418.26	6465.23	6775.91	5385.3	4505.71	5372.57
P06801	21	6	NADP-dependent malic enzyme OS=Mus musculus OX=10090 GN=Me1 PE=1 SV=2	1882.33	4914.97	3799.71	3984.61	5402.42	13155.7	9722.35	13485.6	10661.4	14787.1	1369.43	5479.36	2355.74	2321.87	4340.24	20425.2	12972.8	16613.6	10808.6	16641.8
Q61941	31	7	NAD(P) transhydrogenase_ mitochondrial OS=Mus musculus OX=10090 GN=Nnt PE=1 SV=2	8285.01	7346.81	8010.17	7591.55	6728.56	9565.56	9041.97	10669.1	10705.6	10573.6	6027.5	8190.45	4966.13	4423.67	5405.64	14851.2	12065	13143.9	10853.4	11899.8
Q63886;P70691	19	5	UDP-glucuronosyltransferase 1-1 OS=Mus musculus OX=10090 GN=Ugt1a1 PE=1 SV=2	96653.2	66323.3	85264.6	91821.4	76503.4	43501.4	45891.4	49040.3	59795.2	53191.3	70317.1	73939.3	52862.2	53505.2	61462	67539	61234.4	60415.7	60620.4	59862.8
Q8CAY6	16	7	Acetyl-CoA acetyltransferase_ cytosolic OS=Mus musculus OX=10090 GN=Acat2 PE=1 SV=2	3915.79	5242.85	3694.12	3803.85	5641.63	17302	11642.4	15646	6991.77	15791.8	2848.81	5844.89	2290.28	2216.54	4532.42	26862.7	15534.9	19275.3	7088.27	17772.4
Q91YT0	13	5	NADH dehydrogenase [ubiquinone] flavoprotein 1_ mitochondrial OS=Mus musculus OX=10090 GN=Ndufv1 PE=1 SV=1	1127.36	1282.03	1105.29	951.749	1551.51	4201.82	3465.08	3973.53	1840.13	5085.07	820.172	1429.24	685.255	554.593	1246.47	6523.63	4623.56	4895.22	1865.52	5722.86
P20108	14	5	Thioredoxin-dependent peroxide reductase_ mitochondrial OS=Mus musculus OX=10090 GN=Prdx3 PE=1 SV=1	29101.9	25630.9	27909.9	28495.6	25484.2	20327	22517.3	22028.5	23752.5	22021.4	21172.2	28574.1	17303.5	16604.7	20473.7	31559.2	30045.5	27138.2	24080.3	24783.4
Q921H8	22	4	3-ketoacyl-CoA thiolase A_ peroxisomal OS=Mus musculus OX=10090 GN=Acaa1a PE=1 SV=1	8217.58	6923.66	7544.03	8500.64	9931.7	11743.1	11887.3	11108.3	11515.8	11515	5978.44	7718.71	4677.14	4953.4	7979.01	18232	15861.6	13685	11674.8	12959.3
P62806	30	14	Histone H4 OS=Mus musculus OX=10090 GN=H4c1 PE=1 SV=2	134033	89297	115858	118287	95310.1	65923.8	68830.7	71073.4	77326.8	66439.5	97511.9	99551	71829.2	68926.8	76571	102351	91842.9	87559.5	78394	74772.7
P56395	18	10	Cytochrome b5 OS=Mus musculus OX=10090 GN=Cyb5a PE=1 SV=2	111824	82389	99319.8	105605	81902.6	60958.7	63537	66527	70880.2	60456.6	81353.9	91849.8	61576.1	61536.8	65799.6	94642.8	84779.4	81958.5	71858.5	68039.3
Q06890	15	3	Clusterin OS=Mus musculus OX=10090 GN=Clu PE=1 SV=1	12309.4	9590.59	10917.1	10337.5	8426.02	6157.7	6005.38	7057.03	7666.26	6173.48	8955.34	10691.9	6768.35	6023.79	6769.36	9560.28	8013.17	8693.97	7772.07	6947.78
P16460	52	29	Argininosuccinate synthase OS=Mus musculus OX=10090 GN=Ass1 PE=1 SV=1	332533	334965	317529	302091	254970	169623	170724	214573	237499	178130	241924	373429	196861	176031	204840	263352	227802	264345	240777	200472
P42932	10	3	T-complex protein 1 subunit theta OS=Mus musculus OX=10090 GN=Cct8 PE=1 SV=3	959.889	1457.72	884.088	886.716	1573.12	3674.71	2691.04	3696.77	1989.98	4736.79	698.337	1625.11	548.116	516.698	1263.82	5705.26	3590.73	4554.27	2017.45	5330.9
Q91YI0	36	9	Argininosuccinate lyase OS=Mus musculus OX=10090 GN=Asl PE=1 SV=1	51010.3	45455.8	48635.4	45140.6	36467.8	24165.6	25862.3	30074.1	35144.5	26581.2	37111	50675.5	30152.9	26303.9	29297.8	37518.9	34508.9	37050.1	35629.5	29915.1
Q91ZA3	38	11	Propionyl-CoA carboxylase alpha chain_ mitochondrial OS=Mus musculus OX=10090 GN=Pcca PE=1 SV=2	21407.9	17128.8	19321	20141.9	17963.8	14213.9	14294.7	14794	16095.7	15536.2	15574.7	19095.7	11978.6	11736.9	14431.9	22068.1	19073.8	18225.6	16317.9	17484.8
P56391	12	6	Cytochrome c oxidase subunit 6B1 OS=Mus musculus OX=10090 GN=Cox6b1 PE=1 SV=2	27538.4	22065.2	26482.6	26498.3	24603.8	14564.6	16409.6	18318.6	20906.2	17483.1	20034.7	24598.9	16418.7	15440.8	19766.4	22612.6	21895.9	22567.7	21194.7	19675.9
P32020	33	19	Non-specific lipid-transfer protein OS=Mus musculus OX=10090 GN=Scp2 PE=1 SV=3	78387.8	57959.1	70400.2	68196.2	59655.4	89082.3	94241.4	91454.8	85988.5	88645.5	57028.6	64614.6	43646.6	39738.6	47926.4	138307	125749	112669	87175.3	99763.8
P35492	20	8	Histidine ammonia-lyase OS=Mus musculus OX=10090 GN=Hal PE=1 SV=1	24267.6	19054.5	19969.6	16524.3	16468.8	14280.5	12215	12639.6	12473.6	11564.4	17655.1	21242.6	12380.7	9628.89	13230.9	22171.6	16298.8	15571.4	12645.7	13014.8
P14824	28	7	Annexin A6 OS=Mus musculus OX=10090 GN=Anxa6 PE=1 SV=3	11129.4	9744.8	10869	11972	10520.8	8015.71	9181.9	8995.7	8564.76	8925.03	8096.88	10863.8	6738.55	6976.18	8452.26	12445	12251.7	11082.3	8682.97	10044.4
P11352	15	7	Glutathione peroxidase 1 OS=Mus musculus OX=10090 GN=Gpx1 PE=1 SV=2	36137.5	37316.4	43075.1	43180	33988	25713.6	24696.9	28024.8	31969.7	27530.6	26290.7	41601.5	26705.7	25161.4	27305.6	39922.2	32953.9	34525.5	32410.9	30983.6
Q99MZ7	10	4	Peroxisomal trans-2-enoyl-CoA reductase OS=Mus musculus OX=10090 GN=Pecr PE=1 SV=1	19822.3	14935	18340.3	19782.7	17216.9	9570.23	10681.7	11617.5	14359.5	12010.6	14421.1	16650	11370.6	11527.6	13831.9	14858.5	14253	14312.3	14557.7	13517
P11725	44	16	Ornithine carbamoyltransferase_ mitochondrial OS=Mus musculus OX=10090 GN=Otc PE=1 SV=1	165019	129377	148529	152622	136837	96129	111605	112063	114201	117246	120054	144233	92084.7	88934.1	109933	149247	148918	138057	115777	131952
Q3ULD5	17	5	Methylcrotonoyl-CoA carboxylase beta chain_ mitochondrial OS=Mus musculus OX=10090 GN=Mccc2 PE=1 SV=1	4564.13	3675.47	4406.34	4732.67	3865.62	3021.43	3299.15	3403.89	3272.34	3047.91	3320.49	4097.52	2731.84	2757.77	3105.59	4690.99	4402.16	4193.46	3317.5	3430.2
Q99K67	34	6	Alpha-aminoadipic semialdehyde synthase_ mitochondrial OS=Mus musculus OX=10090 GN=Aass PE=1 SV=1	9186.67	7623.87	7693.05	7888.62	7495.31	6224.69	6759.19	6445.88	6704.08	6293.38	6683.47	8499.32	4769.52	4596.78	6021.64	9664.28	9018.99	7941.06	6796.6	7082.73
P01899;P01897;P01896;P03991;P14428	7	3	H-2 class I histocompatibility antigen_ D-B alpha chain OS=Mus musculus OX=10090 GN=H2-D1 PE=1 SV=2	2113.88	1649.55	1921.77	2098.82	1634.04	996.621	1143.08	1276.25	1469.06	1271.17	1537.89	1838.97	1191.46	1223	1312.77	1547.33	1525.24	1572.28	1489.34	1430.6
Q99LC5	24	8	Electron transfer flavoprotein subunit alpha_ mitochondrial OS=Mus musculus OX=10090 GN=Etfa PE=1 SV=2	59808	42182.3	50552.4	52154.7	44752.8	28446.2	34755.1	35618.2	37167.5	33823.1	43511.4	47026.1	31341.4	30391	35953.9	44164.8	46374.8	43880.2	37680.4	38065.3
P12710	23	10	Fatty acid-binding protein_ liver OS=Mus musculus OX=10090 GN=Fabp1 PE=1 SV=2	1409.66	8223.88	4878.64	3853.83	11299.1	44448.4	31278.9	40301.5	18465.9	45073	1025.55	9168.24	3024.65	2245.66	9077.59	69009.3	41736.4	49649.8	18720.8	50726.3
G3X982;Q3TYQ9	22	10	Aldehyde oxidase 3 OS=Mus musculus OX=10090 GN=Aox3 PE=1 SV=1	6861.16	6495.32	8110.5	6830.37	6254.03	8730.97	8329.75	9491.96	8553.66	9484.03	4991.63	7241.19	5028.34	3980.12	5024.42	13555.5	11114.7	11693.7	8671.72	10673.6
P51881	32	6	ADP/ATP translocase 2 OS=Mus musculus OX=10090 GN=Slc25a5 PE=1 SV=3	35596.1	25300.1	27886.1	30775.5	24818.8	19493.5	19866.1	20352.3	21723.1	17723.5	25896.9	28205.3	17288.8	17933.2	19939.1	30265.1	26507.9	25073.2	22022.9	19946.5
P49429	24	6	4-hydroxyphenylpyruvate dioxygenase OS=Mus musculus OX=10090 GN=Hpd PE=1 SV=3	51530.3	56157.6	47460.4	54600.8	50488.3	30758.2	31089.7	36732.2	45240.7	36336.6	37489.3	62606.3	29424.4	31816.4	40561.7	47754.3	41483.9	45252.5	45865.1	40894.1
P08249	20	10	Malate dehydrogenase_ mitochondrial OS=Mus musculus OX=10090 GN=Mdh2 PE=1 SV=3	58932.2	43928.2	54873.7	54684.3	48677	33199.9	36764	38997.6	41552.5	39207.2	42874.3	48972.5	34020.5	31865.1	39106.5	51545.2	49055.4	48043.4	42125.9	44124.8
Q9CW42	10	5	Mitochondrial amidoxime-reducing component 1 OS=Mus musculus OX=10090 GN=Marc1 PE=1 SV=2	1163.61	1936.45	1481.6	1338.46	2465.86	6338.12	4496.43	5070.16	2548.69	4269.39	846.549	2158.81	918.562	779.933	1981.05	9840.39	5999.72	6246.23	2583.87	4804.88
P05201	26	7	Aspartate aminotransferase_ cytoplasmic OS=Mus musculus OX=10090 GN=Got1 PE=1 SV=3	38013	33709.3	34763.1	29331.7	25062.9	21882.3	20785.3	20460.4	21992.1	15920.9	27655.2	37580.2	21552.4	17091.8	20135.2	33973.8	27734.5	25206.4	22295.6	17917.8
P00924	54	20	Enolase 1 OS=Saccharomyces cerevisiae (strain ATCC 204508 / S288c) OX=559292 GN=ENO1 PE=1 SV=3	320212	219675	287837	319338	225279	101813	139363	161086	189233	134784	232960	244900	178453	186081	180987	158071	185956	198452	191844	151690
Q91WG0	14	4	Acylcarnitine hydrolase OS=Mus musculus OX=10090 GN=Ces2c PE=1 SV=1	179.238	566.893	220.46	612.379	885.605	3901.55	2924.87	3077.46	1124.4	5215.1	130.399	631.99	136.68	356.839	711.484	6057.44	3902.74	3791.31	1139.92	5869.2
P97807	19	6	Fumarate hydratase_ mitochondrial OS=Mus musculus OX=10090 GN=Fh PE=1 SV=3	7015.71	8566.15	7360.59	6445.97	8716.51	11936.6	10176.2	10501.2	9630.91	10426.2	5104.06	9549.81	4563.41	3756.13	7002.74	18532.4	13578.4	12937	9763.83	11733.9
P70696	6	4	Histone H2B type 1-A OS=Mus musculus OX=10090 GN=H2bc1 PE=1 SV=3	4458.69	2655.25	3723.66	3542.7	3231.35	2036.8	2134.38	2101.59	2514.74	2333.13	3243.78	2960.15	2308.59	2064.37	2596.03	3162.28	2847.97	2589.08	2549.45	2625.77
Q8CFX1	15	3	GDH/6PGL endoplasmic bifunctional protein OS=Mus musculus OX=10090 GN=H6pd PE=1 SV=2	22458	18410.1	18952.6	21309.5	20664.1	12557.6	13604.7	15199.7	15994.6	17020.8	16338.6	20524.1	11750.2	12417.3	16601.3	19496.6	18153.2	18725.4	16215.3	19155.6
Q8VCT4	27	14	Carboxylesterase 1D OS=Mus musculus OX=10090 GN=Ces1d PE=1 SV=1	72245	51403.1	58145.4	63864.1	52243.9	41224.5	40483.8	42430.1	47236.3	38538.7	52559.6	57305.8	36048.9	37214.2	41972.1	64004	54018.8	52272.1	47888.2	43372.5
P62082	4	4	40S ribosomal protein S7 OS=Mus musculus OX=10090 GN=Rps7 PE=2 SV=1	772.157	1279.67	847.294	1025.99	1620.36	4926.68	3158.63	4032.76	1615.9	5581.99	561.759	1426.62	525.304	597.855	1301.78	7649.02	4214.66	4968.19	1638.2	6282.11
Q64458	18	4	Cytochrome P450 2C29 OS=Mus musculus OX=10090 GN=Cyp2c29 PE=1 SV=2	3997.94	6333.21	3282.24	4456.88	8012.91	10588.8	9624.51	11065.8	11273.3	10493.9	2908.57	7060.46	2034.92	2597.07	6437.48	16439.9	12842.3	13632.6	11428.9	11810.1
Q8R164	23	6	Valacyclovir hydrolase OS=Mus musculus OX=10090 GN=Bphl PE=1 SV=1	41594.6	31411.8	39530.9	41727.5	35299	20469.7	23091.8	26424.8	30567	26215.7	30260.8	35018.8	24508.3	24315	28358.8	31780.7	30812.2	32554.3	30988.8	29503.8
Q9D023	5	4	Mitochondrial pyruvate carrier 2 OS=Mus musculus OX=10090 GN=Mpc2 PE=1 SV=1	6946.61	6794.69	6669.59	8811.64	9187.59	5488.48	4757.07	5668.11	5262.85	5595.67	5053.79	7574.93	4135	5134.63	7381.2	8521.26	6347.5	6982.88	5335.49	6297.5
P50431	17	3	Serine hydroxymethyltransferase_ cytosolic OS=Mus musculus OX=10090 GN=Shmt1 PE=1 SV=3	1829.2	2898.93	2124.39	2194.55	2862.17	6642.84	4211.53	5486.65	3161.78	6105.41	1330.78	3231.81	1317.07	1278.79	2299.44	10313.5	5619.58	6759.33	3205.42	6871.18
P47738	51	24	Aldehyde dehydrogenase_ mitochondrial OS=Mus musculus OX=10090 GN=Aldh2 PE=1 SV=1	110586	73481.6	91116.3	99293.7	82348.3	60332.2	60899	61936.5	72076	61742.6	80453.4	81919.6	56490.1	57859.4	66157.7	93670.1	81259.4	76303.3	73070.8	69486.6
P56593	23	8	Cytochrome P450 2A12 OS=Mus musculus OX=10090 GN=Cyp2a12 PE=1 SV=2	826.239	3169.79	1506.22	1600.25	4574.89	14149.1	9824.65	11233.5	4806.64	13204.8	601.104	3533.78	933.824	932.482	3675.41	21967.5	13109.3	13839.2	4872.98	14861
P11679	56	16	Keratin_ type II cytoskeletal 8 OS=Mus musculus OX=10090 GN=Krt8 PE=1 SV=4	36608	38320.6	36947.9	38410	37632.3	49522.4	50405.9	48813.8	38838.7	47865.4	26633	42721	22906.9	22381.9	30233.3	76887.1	67258.2	60136.6	39374.8	53868.9
P11499	39	9	Heat shock protein HSP 90-beta OS=Mus musculus OX=10090 GN=Hsp90ab1 PE=1 SV=3	67348	58941.2	66587.4	71567.2	59753.5	39439.7	41252.7	47974.4	55452.8	49990.8	48996.9	65709.4	41282.7	41702.9	48005.3	61232.9	55044.7	59102.5	56218.2	56260.8
P63017	34	7	Heat shock cognate 71 kDa protein OS=Mus musculus OX=10090 GN=Hspa8 PE=1 SV=1	47481.8	41980.4	46323.4	46818.4	36511.8	28169.6	30329.5	34723.7	35374	33983.5	34543.9	46801	28719.5	27281.5	29333.2	43735.3	40469.5	42778.2	35862.2	38245.9
O70475	21	3	UDP-glucose 6-dehydrogenase OS=Mus musculus OX=10090 GN=Ugdh PE=1 SV=1	85.6034	807.968	411.86	403.03	1025.35	4149.47	2456.14	4086.88	1964.09	5392.17	62.2781	900.748	255.344	234.849	823.755	6442.35	3277.31	5034.87	1991.2	6068.48
Q9DCU9	13	5	4-hydroxy-2-oxoglutarate aldolase_ mitochondrial OS=Mus musculus OX=10090 GN=Hoga1 PE=1 SV=1	10051.2	7103.54	8136.08	8189.69	6846.11	4573.9	5349.98	5724.13	6360.91	5423	7312.46	7919.25	5044.19	4772.21	5500.08	7101.31	7138.65	7051.89	6448.7	6103.17
Q91XE0	15	8	Glycine N-acyltransferase OS=Mus musculus OX=10090 GN=Glyat PE=1 SV=1	24881.9	23197.5	23912.7	24789.9	23189	34174.4	30547.2	28734.1	25675.5	30458.5	18102	25861.2	14825.3	14445.3	18629.8	53058.2	40760.1	35399.2	26029.9	34278.7
P62897	8	4	Cytochrome c_ somatic OS=Mus musculus OX=10090 GN=Cycs PE=1 SV=2	2750.76	2576.69	2573.37	2314.61	2288.1	8444.85	6786.44	6601.56	2803.91	6626.59	2001.23	2872.57	1595.43	1348.75	1838.23	13111.2	9055.36	8132.86	2842.61	7457.72
P52840	11	4	Sulfotransferase 1A1 OS=Mus musculus OX=10090 GN=Sult1a1 PE=1 SV=1	3480.36	7082.17	3997.22	6384	6722.01	2071.99	2267.59	2251.82	3541.89	2412.88	2532.03	7895.42	2478.19	3720.02	5400.38	3216.92	3025.71	2774.15	3590.77	2715.52
O88587	8	5	Catechol O-methyltransferase OS=Mus musculus OX=10090 GN=Comt PE=1 SV=2	2794.95	5120.88	4622.56	4663	6394.26	10122.1	7890.34	8615.73	7789.34	12052.8	2033.38	5708.92	2865.88	2717.17	5137.08	15715.3	10528.3	10614.2	7896.85	13564.5
Q9CZD3	12	3	Glycine--tRNA ligase OS=Mus musculus OX=10090 GN=Gars1 PE=1 SV=1	581.921	799.67	467.095	493.145	720.995	2294.48	1162.07	1490.13	853.509	1690.32	423.358	891.497	289.589	287.36	579.239	3562.34	1550.58	1835.78	865.289	1902.33
O88844	36	17	Isocitrate dehydrogenase [NADP] cytoplasmic OS=Mus musculus OX=10090 GN=Idh1 PE=1 SV=2	43465	38593.8	40700.6	44246.8	36081.8	29947.2	26843.8	31426.8	36726.4	29658	31621.6	43025.6	25233.5	25783	28987.7	46495.2	35818.5	38716.6	37233.3	33377.8
Q9JII6	19	9	Aldo-keto reductase family 1 member A1 OS=Mus musculus OX=10090 GN=Akr1a1 PE=1 SV=3	13673.2	11599.8	12625.6	14023.2	10292.9	7487.36	7437.71	8852.09	10534.4	8803.41	9947.54	12931.8	7827.62	8171.44	8269.22	11624.7	9924.37	10905.4	10679.8	9907.58
Q9D2G2	20	8	Dihydrolipoyllysine-residue succinyltransferase component of 2-oxoglutarate dehydrogenase complex_ mitochondrial OS=Mus musculus OX=10090 GN=Dlst PE=1 SV=1	17696.2	14165.2	15582.6	16019.8	14295.1	12288.9	12820.5	13211.8	13491.2	12372.9	12874.3	15791.9	9660.86	9334.89	11484.5	19079.5	17106.8	16276.4	13677.4	13924.8
P62908	13	5	40S ribosomal protein S3 OS=Mus musculus OX=10090 GN=Rps3 PE=1 SV=1	2449.79	2503.13	2653.09	2444.85	2501.63	4825.65	3615.08	3958.07	2844.9	5311.82	1782.27	2790.57	1644.86	1424.64	2009.78	7492.18	4823.71	4876.18	2884.16	5978.05
P14152	25	11	Malate dehydrogenase_ cytoplasmic OS=Mus musculus OX=10090 GN=Mdh1 PE=1 SV=3	98983.8	91914	102727	101589	86683.7	69438.5	69680.6	81466.2	84906.5	80256.5	72012.6	102469	63688.4	59196.6	69640.7	107808	92977	100363	86078.3	90322.7
P38647	46	12	Stress-70 protein_ mitochondrial OS=Mus musculus OX=10090 GN=Hspa9 PE=1 SV=3	51762.7	35812	43976.8	42842.1	36575.7	30247.2	31570.5	31842.6	32575.8	29897.1	37658.3	39924.4	27264.7	24964.5	29384.5	46961	42125.6	39228.8	33025.4	33646.9
Q9WTP6	23	8	Adenylate kinase 2_ mitochondrial OS=Mus musculus OX=10090 GN=Ak2 PE=1 SV=5	20204.8	18066.8	19216.4	19065.5	21135.9	15537.5	16443.6	17292.3	17773.6	17058.8	14699.4	20141.4	11913.7	11109.6	16980.3	24123.2	21941.1	21303.4	18018.9	19198.4
Q9QXD1	13	4	Peroxisomal acyl-coenzyme A oxidase 2 OS=Mus musculus OX=10090 GN=Acox2 PE=1 SV=2	1413.41	1785.14	1531.12	1216.21	1325.3	2212.15	2006.29	2313.61	1721.05	2016.75	1028.28	1990.13	949.259	708.697	1064.73	3434.53	2677.05	2850.27	1744.8	2269.7
Q9R0H5	37	7	Keratin_ type II cytoskeletal 71 OS=Mus musculus OX=10090 GN=Krt71 PE=1 SV=1	15108.6	12187.7	15065.4	14216	11923	10571.8	10494	10977.7	11258.9	11184	10991.8	13587.3	9340.22	8283.77	9578.79	16413.4	14002.4	13524	11414.2	12586.7
Q9DCW4	24	12	Electron transfer flavoprotein subunit beta OS=Mus musculus OX=10090 GN=Etfb PE=1 SV=3	70633.9	60697.5	69798.2	64376.7	55068.7	47236	54948.3	53434.2	49946.9	46292.6	51387.5	67667.4	43273.4	37512.9	44241.6	73337.3	73319.2	65828.8	50636.3	52098.8
P35505	17	10	Fumarylacetoacetase OS=Mus musculus OX=10090 GN=Fah PE=1 SV=2	60870.2	49593.7	51842.8	50922	39463.4	37430	33909.6	38616.6	39086.1	33351.9	44284.2	55288.6	32141.4	29672.7	31704.5	58112.8	45246.6	47574.1	39625.6	37535
P62962	5	3	Profilin-1 OS=Mus musculus OX=10090 GN=Pfn1 PE=1 SV=2	3926.15	6855.17	5081.94	6020.96	7356.56	10631.4	8131.91	9620.13	8887.14	10862.4	2856.35	7642.35	3150.69	3508.47	5910.17	16506	10850.7	11851.6	9009.8	12224.8
P35979	13	4	60S ribosomal protein L12 OS=Mus musculus OX=10090 GN=Rpl12 PE=1 SV=2	7375.58	6095.52	6965.92	6620.7	5681.3	4688.67	4934.8	5218.46	5597.75	5432.81	5365.87	6795.47	4318.72	3857.94	4564.29	7279.5	6584.66	6428.93	5675.01	6114.22
Q8BH95	18	5	Enoyl-CoA hydratase_ mitochondrial OS=Mus musculus OX=10090 GN=Echs1 PE=1 SV=1	50886.8	36497.6	41560.3	39749.5	34146.4	30230.9	31264.2	30496.1	29645.9	26183.8	37021.1	40688.7	25766.5	23162.4	27432.8	46935.7	41716.9	37569.9	30055.1	29467.9
Q8VCN5	16	7	Cystathionine gamma-lyase OS=Mus musculus OX=10090 GN=Cth PE=1 SV=1	22724.9	19401.7	19700.9	19936.9	13285.2	10207.7	10805	12082.9	15091.9	11053.5	16532.8	21629.6	12214.1	11617.4	10673.1	15848.2	14417.5	14885.7	15300.2	12439.9
Q922Q1	11	3	Mitochondrial amidoxime reducing component 2 OS=Mus musculus OX=10090 GN=Marc2 PE=1 SV=1	1836.77	1610.95	1319.95	1895.75	2154.79	4992.98	3467.52	4303.03	2023.87	4961.56	1336.28	1795.93	818.338	1104.67	1731.13	7751.97	4626.83	5301.16	2051.8	5583.86
P35564	17	5	Calnexin OS=Mus musculus OX=10090 GN=Canx PE=1 SV=1	5942.71	5757.84	4854.35	5242.94	4705.61	4261.48	3865.01	4149.63	4504.6	4455.73	4323.43	6419.02	3009.59	3055.11	3780.43	6616.26	5157.21	5112.17	4566.77	5014.58
Q9EQ20	43	23	Methylmalonate-semialdehyde dehydrogenase [acylating]_ mitochondrial OS=Mus musculus OX=10090 GN=Aldh6a1 PE=1 SV=1	51919.2	50751	60255.7	60880.4	56001.7	42642	44863.9	47160.4	49133.4	48289.8	37772.2	56578.7	37357.2	35475.6	44991.1	66204.7	59863.3	58099.6	49811.5	54346.5
P57776	13	3	Elongation factor 1-delta OS=Mus musculus OX=10090 GN=Eef1d PE=1 SV=3	14061.9	11437.3	12945.6	12328.6	10022.5	15082	15198	17952.7	15016.8	17972.8	10230.3	12750.7	8026	7184	8051.93	23415.9	20279.2	22116.9	15224	20227
Q99JY0	24	7	Trifunctional enzyme subunit beta_ mitochondrial OS=Mus musculus OX=10090 GN=Hadhb PE=1 SV=1	20530.6	18102.4	21468	19681.3	18055.1	14923.3	16981	17292.2	16850.8	15257	14936.4	20181.1	13309.7	11468.5	14505.2	23169.5	22658.3	21303.3	17083.4	17170.6
Q8JZR0	26	6	Long-chain-fatty-acid--CoA ligase 5 OS=Mus musculus OX=10090 GN=Acsl5 PE=1 SV=1	15977.3	11356.5	15008.5	13972.6	12002.7	8635.17	10053.4	9901.21	11060.2	10296.9	11623.8	12660.6	9304.95	8141.95	9642.85	13406.7	13414.5	12197.9	11212.9	11588.4
P57780	65	12	Alpha-actinin-4 OS=Mus musculus OX=10090 GN=Actn4 PE=1 SV=1	17295.8	14985.3	15319.3	14229.9	11651.3	10797	10773.1	11671.2	11801.8	10361.3	12583	16706.1	9497.61	8291.88	9360.55	16763.1	14374.9	14378.5	11964.7	11660.9
O35423	15	4	Serine--pyruvate aminotransferase_ mitochondrial OS=Mus musculus OX=10090 GN=Agxt PE=1 SV=3	42921.1	29940	35275.5	34541.8	28540.6	28224.7	25167.1	23298.6	23441.4	21695.9	31225.9	33378	21870	20127.8	22929.2	43820.8	33581.2	28702.9	23764.9	24417.1
O08709	17	8	Peroxiredoxin-6 OS=Mus musculus OX=10090 GN=Prdx6 PE=1 SV=3	27603.1	26467.1	29745.5	30706.2	24663.8	20754	19239.6	22417.7	25462.8	21629.2	20081.8	29506.3	18441.5	17892.8	19814.6	32222	25672	27617.6	25814.2	24342
P14148	14	4	60S ribosomal protein L7 OS=Mus musculus OX=10090 GN=Rpl7 PE=1 SV=2	8143.33	12067.3	11630.8	9770.99	11354.6	25513.3	18455.7	18118.9	12010.5	21903	5924.42	13453	7210.85	5693.65	9122.14	39611.2	24626	22321.7	12176.2	24650.1
Q9DBJ1	17	5	Phosphoglycerate mutase 1 OS=Mus musculus OX=10090 GN=Pgam1 PE=1 SV=3	13042.9	20833.4	18642.8	15200.2	23992.7	30589.3	25412	30335.8	25537.2	31560.6	9488.98	23225.7	11558.2	8857.28	19275.4	47492.1	33908.1	37372.5	25889.7	35519.1
Q8VEK3	20	4	Heterogeneous nuclear ribonucleoprotein U OS=Mus musculus OX=10090 GN=Hnrnpu PE=1 SV=1	7596.18	8726.76	9549.43	9464.23	9242.23	10681.3	10365.3	11175.4	10137.9	11932.7	5526.36	9728.87	5920.44	5514.89	7425.1	16583.6	13830.8	13767.6	10277.8	13429.4
P16331	16	6	Phenylalanine-4-hydroxylase OS=Mus musculus OX=10090 GN=Pah PE=1 SV=4	11567.6	11116.7	10725.7	12319.9	9529.55	6450.86	6640.72	7882.49	9735.91	8695.18	8415.67	12393.3	6649.7	7178.9	7655.93	10015.4	8860.92	9710.9	9870.28	9785.77
Q9DBE0	12	4	Cysteine sulfinic acid decarboxylase OS=Mus musculus OX=10090 GN=Csad PE=1 SV=1	3731.18	7252.2	5956.36	8738.07	6310.58	12050.7	8935.56	10930.8	12065.1	11705.7	2714.5	8084.98	3692.82	5091.76	5069.85	18709.6	11923	13466.3	12231.6	13173.9
Q99KI0	35	12	Aconitate hydratase_ mitochondrial OS=Mus musculus OX=10090 GN=Aco2 PE=1 SV=1	36381	29174.8	35182.1	30880	26856.8	21361.6	25096.6	25861.3	25680.6	24168.6	26467.8	32525	21812.2	17994	21576.4	33165.5	33487.2	31860.1	26035	27200
Q05421	17	7	Cytochrome P450 2E1 OS=Mus musculus OX=10090 GN=Cyp2e1 PE=1 SV=1	6099.3	8148.63	6559.04	9095.7	9886.63	10870.7	10499.1	12289.4	11099.3	12856	4437.35	9084.35	4066.46	5300.15	7942.8	16877.5	14009.3	15140.1	11252.5	14468.4
P52196	23	9	Thiosulfate sulfurtransferase OS=Mus musculus OX=10090 GN=Tst PE=1 SV=3	63638.8	49068.5	56526.4	58649.5	48684.5	50259.4	42002.4	41055.3	40906.9	39064.6	46298.5	54703.1	35045.2	34175.6	39112.6	78031.4	56045.1	50578.5	41471.4	43964.3
Q8BWT1	44	27	3-ketoacyl-CoA thiolase_ mitochondrial OS=Mus musculus OX=10090 GN=Acaa2 PE=1 SV=3	228625	195886	230312	238237	234270	155832	183743	189219	199424	188723	166329	218380	142788	138823	188209	241941	245174	233110	202177	212394
Q78JT3	14	3	3-hydroxyanthranilate 3_4-dioxygenase OS=Mus musculus OX=10090 GN=Haao PE=1 SV=1	30304.4	23033.2	24067.8	23202.6	18062.2	19162	15579.7	16419.2	16772.7	15111	22047	25678.1	14921.5	13520.4	14511	29750.4	20788.4	20227.8	17004.2	17006.3
Q91YQ5	27	10	Dolichyl-diphosphooligosaccharide--protein glycosyltransferase subunit 1 OS=Mus musculus OX=10090 GN=Rpn1 PE=1 SV=1	16523.1	15909.1	16764	16562.7	16290.2	22708.1	20511.1	21272.4	16498.1	23182.7	12020.9	17736	10393.3	9651.22	13087.4	35256	27368.6	26206.7	16725.8	26090.4
P50247	44	18	Adenosylhomocysteinase OS=Mus musculus OX=10090 GN=Ahcy PE=1 SV=3	120177	106707	104048	107774	79914.7	79450.4	67248.2	78187.8	85724.1	69343.8	87431.2	118960	64507.5	62800.9	64202.6	123353	89731.3	96324.2	86907.2	78041.2
P21614	14	3	Vitamin D-binding protein OS=Mus musculus OX=10090 GN=Gc PE=1 SV=2	8462.72	8358.69	8424.13	8053.84	6726.36	5746	7193.59	6709.51	6158.76	6400.87	6156.79	9318.53	5222.78	4693.05	5403.88	8921.08	9598.63	8265.84	6243.76	7203.69
Q9DBT9	47	17	Dimethylglycine dehydrogenase_ mitochondrial OS=Mus musculus OX=10090 GN=Dmgdh PE=1 SV=1	54188	54360.5	57881.9	63885	61616.7	38961.9	43013.1	44401.2	53281.2	50249	39422.8	60602.8	35885.6	37226.4	49502.2	60491.2	57393.7	54700.5	54016.5	56551.4
Q8CG76	11	3	Aflatoxin B1 aldehyde reductase member 2 OS=Mus musculus OX=10090 GN=Akr7a2 PE=1 SV=3	5142.6	8354.41	7601.09	8370.99	7837.25	17522.6	11122.2	15481.4	8905.17	18910.4	3741.34	9313.75	4712.51	4877.86	6296.36	27205.1	14840.7	19072.4	9028.07	21282.2
P85094	7	3	Isochorismatase domain-containing protein 2A OS=Mus musculus OX=10090 GN=Isoc2a PE=1 SV=1	448.82	3272.21	976.024	1830.86	5250	13687.7	8118.07	9436.68	5315.89	13705.3	326.525	3647.96	605.114	1066.86	4217.79	21251.1	10832.2	11625.6	5389.26	15424.3
Q99J08	17	6	SEC14-like protein 2 OS=Mus musculus OX=10090 GN=Sec14l2 PE=1 SV=1	12909.4	14284	17083.2	15563.8	13433.5	9459.36	9808.76	11702	13331.8	10326.4	9391.85	15924.2	10591.2	9069.19	10792.3	14686.3	13088.1	14416.4	13515.8	11621.6
Q8BWQ1	13	6	UDP-glucuronosyltransferase 2A3 OS=Mus musculus OX=10090 GN=Ugt2a3 PE=1 SV=1	11438.5	11708.6	12155	14157.5	13298.2	8733.67	8947.57	9594.22	11409.2	10792.5	8321.75	13053.1	7535.86	8249.72	10683.6	13559.7	11939	11819.7	11566.7	12146.2
Q9Z2I9	13	3	Succinate--CoA ligase [ADP-forming] subunit beta_ mitochondrial OS=Mus musculus OX=10090 GN=Sucla2 PE=1 SV=2	9784.51	6570.02	8299.4	8227.86	6927.38	4538.9	5635.38	5754.34	6363.97	6085.45	7118.42	7324.46	5145.45	4794.45	5565.37	7046.97	7519.47	7089.12	6451.8	6848.71
O55125	19	8	Protein NipSnap homolog 1 OS=Mus musculus OX=10090 GN=Nipsnap1 PE=1 SV=1	24337.7	25362	27557.2	29681.2	28393.4	18462.2	19245.3	21431.4	25283.3	22398.4	17706.2	28274.4	17084.9	17295.5	22810.9	28663.9	25679.6	26402.6	25632.3	25207.7
Q9DB20	25	13	ATP synthase subunit O_ mitochondrial OS=Mus musculus OX=10090 GN=Atp5po PE=1 SV=1	45477.2	34313.9	41497.8	40159.3	38435.1	25816.2	30892.3	32309.3	34764.6	32913.1	33085.5	38254.2	25727.7	23401.2	30878.3	40081.6	41220.5	39803.7	35244.4	37041.2
P54071;Q3TZ89	28	8	Isocitrate dehydrogenase [NADP]_ mitochondrial OS=Mus musculus OX=10090 GN=Idh2 PE=1 SV=3	8251.22	8667.03	9542.21	11514.5	11374.2	6832.54	7217.28	7210.8	7601.03	8429.98	6002.92	9662.27	5915.96	6709.62	9137.86	10608	9630.25	8883.42	7705.93	9487.3
Q8BHN3	19	8	Neutral alpha-glucosidase AB OS=Mus musculus OX=10090 GN=Ganab PE=1 SV=1	150.947	1591.98	896.193	767.557	2015.01	5097.19	4347.8	4442.82	2582.4	5987.75	109.817	1774.79	555.62	447.263	1618.84	7913.75	5801.4	5473.38	2618.04	6738.76
P60710;P63260	57	15	Actin_ cytoplasmic 1 OS=Mus musculus OX=10090 GN=Actb PE=1 SV=1	160792	117836	138655	138279	107118	84393.3	91021.8	104507	102981	106471	116979	131367	85963.1	80576.8	86057.3	131027	121453	128748	104402	119825
Q8BMS1	44	20	Trifunctional enzyme subunit alpha_ mitochondrial OS=Mus musculus OX=10090 GN=Hadha PE=1 SV=1	34791.7	24182.4	28225.2	26983.2	24034.1	21371.7	21930.4	21270.4	21953.7	17614.8	25311.6	26959.3	17499	15723.4	19308.7	33181	29262.4	26204.3	22256.7	19824.2
P61922	12	5	4-aminobutyrate aminotransferase_ mitochondrial OS=Mus musculus OX=10090 GN=Abat PE=1 SV=1	1285.09	5077.07	2867.47	3027.18	6831.02	9232.88	9021.53	9969.57	7251.05	10133.4	934.926	5660.07	1777.77	1763.97	5487.96	14334.7	12037.7	12282.1	7351.13	11404.4
P68134;P68033;P62737;P63268	28	3	Actin_ alpha skeletal muscle OS=Mus musculus OX=10090 GN=Acta1 PE=1 SV=1	19487	21386	24173	26443.4	23070.2	14912	15091	17869.1	20641.8	18415	14177.1	23841.7	14986.7	15408.8	18534.3	23152	20136.4	22014	20926.7	20724.7
P62270	14	4	40S ribosomal protein S18 OS=Mus musculus OX=10090 GN=Rps18 PE=1 SV=3	9793.65	8234.56	9524.07	11709.9	9857.15	6758.58	6832.11	7512.94	8610.93	8279.79	7125.07	9180.14	5904.72	6823.48	7919.12	10493.2	9116.3	9255.63	8729.78	9318.28
Q64105	11	3	Sepiapterin reductase OS=Mus musculus OX=10090 GN=Spr PE=1 SV=1	4564.65	4264.66	4260.47	3822.88	3814.05	6300.88	5325.75	5322.84	4249.03	5499.21	3320.87	4754.37	2641.4	2227.63	3064.16	9782.57	7106.31	6557.52	4307.68	6188.95
Q99PL5	49	8	Ribosome-binding protein 1 OS=Mus musculus OX=10090 GN=Rrbp1 PE=1 SV=2	20592.2	16634.2	19634.1	17162.1	15139.7	12983.8	13896.6	14968.2	15566.7	13838.4	14981.2	18544.3	12172.7	10000.5	12163	20158.2	18542.7	18440.2	15781.5	15574.1
P99024	25	3	Tubulin beta-5 chain OS=Mus musculus OX=10090 GN=Tubb5 PE=1 SV=1	363.724	1297.14	421.444	1361.3	1270.79	3800.34	2264.65	2672.2	1453.99	3504.93	264.616	1446.1	261.286	793.243	1020.94	5900.3	3021.8	3292.04	1474.05	3944.53
Q61425	18	8	Hydroxyacyl-coenzyme A dehydrogenase_ mitochondrial OS=Mus musculus OX=10090 GN=Hadh PE=1 SV=2	41240.8	43728.4	43903.6	50211.1	46510.6	42421.7	40353.5	37925.4	35634.1	37236	30003.4	48749.8	27219.3	29258.5	37366.1	65862.8	53844.9	46722.6	36126	41906.3
P55096	30	9	ATP-binding cassette sub-family D member 3 OS=Mus musculus OX=10090 GN=Abcd3 PE=1 SV=2	21775.5	15617.9	17898.8	18584.5	15616.7	14262.8	13859.9	13526.5	15720.9	12901.4	15842.1	17411.3	11096.9	10829.3	12546.3	22144.1	18493.7	16664.1	15937.9	14519.6
Q62266	8	6	Cornifin-A OS=Mus musculus OX=10090 GN=Sprr1a PE=1 SV=1	9724.87	7724.35	7384.71	6269.14	4825.84	5595.9	4219.03	4361.4	4419	4393.34	7075.03	8611.34	4578.36	3653.09	3877.02	8688.03	5629.59	5373.06	4479.99	4944.37
Q91VA0	24	10	Acyl-coenzyme A synthetase ACSM1_ mitochondrial OS=Mus musculus OX=10090 GN=Acsm1 PE=1 SV=1	14694	16471.1	12681.6	12165.1	21537	25848	21464.2	21958.5	19061.6	23511.8	10690.2	18362.5	7862.33	7088.73	17302.6	40130.8	28640.3	27052	19324.7	26460.7
Q9DB77	27	12	Cytochrome b-c1 complex subunit 2_ mitochondrial OS=Mus musculus OX=10090 GN=Uqcrc2 PE=1 SV=1	39928.3	32474.5	38013.5	37068.6	33216.6	33112.4	29750.2	31289.7	29979.8	26209.8	29048.6	36203.6	23567.6	21600.2	26685.8	51409.3	39696.6	38547.6	30393.6	29497.1
Q9JJL3	4	3	Solute carrier organic anion transporter family member 1B2 OS=Mus musculus OX=10090 GN=Slco1b2 PE=1 SV=1	6.6176	472.729	8.32658	117.64	599.539	3854.64	1518.72	2379.46	698.944	3516.36	4.81443	527.013	5.1623	68.5501	481.663	5984.61	2026.48	2931.39	708.591	3957.4
Q9Z0X1	22	5	Apoptosis-inducing factor 1_ mitochondrial OS=Mus musculus OX=10090 GN=Aifm1 PE=1 SV=1	4112.86	8219.02	6581.39	7364.46	10540.9	11733.2	10553.4	12485.2	12926.2	11900.7	2992.19	9162.81	4080.32	4291.34	8468.41	18216.6	14081.8	15381.3	13104.6	13393.4
Q8VCU1	18	4	Carboxylesterase 3B OS=Mus musculus OX=10090 GN=Ces3b PE=1 SV=2	11803.3	16318.6	17483.2	20061.2	17400.1	22135.1	21009.4	21621.1	21759	24685.9	8587.13	18192.5	10839.2	11689.8	13979.1	34366.4	28033.4	26636.3	22059.3	27782.1
O35488	21	7	Very long-chain acyl-CoA synthetase OS=Mus musculus OX=10090 GN=Slc27a2 PE=1 SV=2	10529.4	7459.14	10453.2	9579.34	7508.51	5077.42	6453.72	6994.76	7436.33	6653.31	7660.36	8315.68	6480.78	5581.97	6032.24	7883.06	8611.4	8617.26	7538.97	7487.8
P34914	32	14	Bifunctional epoxide hydrolase 2 OS=Mus musculus OX=10090 GN=Ephx2 PE=1 SV=2	11846.5	23671.6	24037.7	24769.2	30430.8	34041	33771.7	40618.7	41505.6	38765.9	8618.53	26389.8	14902.9	14433.3	24447.7	52851.1	45062.7	50040.5	42078.5	43628.1
A2AS89	12	4	Agmatinase_ mitochondrial OS=Mus musculus OX=10090 GN=Agmat PE=1 SV=1	9118.57	9167.08	8888.42	9416.63	11304.4	12328.9	12276.9	11958.6	9760.35	12329.5	6633.93	10219.7	5510.63	5487.16	9081.86	19141.4	16381.4	14732.5	9895.06	13875.9
Q8VCR2	17	4	17-beta-hydroxysteroid dehydrogenase 13 OS=Mus musculus OX=10090 GN=Hsd17b13 PE=1 SV=2	7450.01	4737.1	6595.26	5764.55	5024.24	3554.04	4202.16	4195.08	4759.63	4628.44	5420.02	5281.06	4088.92	3359.06	4036.41	5517.91	5607.08	5168.17	4825.32	5208.96
Q9WUM5	8	3	Succinate--CoA ligase [ADP/GDP-forming] subunit alpha_ mitochondrial OS=Mus musculus OX=10090 GN=Suclg1 PE=1 SV=4	53725.1	38651.8	47567.6	45846.5	40623.2	41208.5	35769	34469.5	36268.1	33025.3	39086	43090.2	29490.9	26715.2	32636.2	63979.2	47727.7	42465	36768.6	37167.5
P09528	12	4	Ferritin heavy chain OS=Mus musculus OX=10090 GN=Fth1 PE=1 SV=2	4668.76	6412.68	5445.87	5956.35	4486.87	4936.23	3228.37	3939.51	4076.98	3633.34	3396.61	7149.06	3376.32	3470.82	3604.69	7663.86	4307.72	4853.32	4133.25	4089.05
O88451	13	4	Retinol dehydrogenase 7 OS=Mus musculus OX=10090 GN=Rdh7 PE=1 SV=1	45902	36006.2	39673.6	38519.3	30096.4	33160.1	29380.5	29489.1	29746	28293	33394.6	40140.9	24596.8	22445.6	24179.1	51483.5	39203.3	36329.4	30156.5	31841.6
Q8VC30	28	10	Triokinase/FMN cyclase OS=Mus musculus OX=10090 GN=Tkfc PE=1 SV=1	45237.6	43784.5	50811.3	45626.2	43339.2	28997.7	31185.1	40138.1	41469.6	39458.9	32911.2	48812.3	31501.9	26586.8	34818.2	45021	41611.3	49448.5	42041.9	44408
P50544	22	6	Very long-chain specific acyl-CoA dehydrogenase_ mitochondrial OS=Mus musculus OX=10090 GN=Acadvl PE=1 SV=3	3834.63	2911.01	3808.4	4005.58	3490.83	1873.68	2338.13	2480.82	3119.08	3133.88	2789.77	3245.28	2361.12	2334.09	2804.49	2909.03	3119.84	3056.27	3162.13	3526.95
Q91X34	5	3	Bile acid-CoA:amino acid N-acyltransferase OS=Mus musculus OX=10090 GN=Baat PE=1 SV=1	541.41	436.618	388.91	488.782	388.522	4240.56	1070.06	2339.27	429.433	5751.4	393.886	486.755	241.116	284.818	312.134	6583.78	1427.82	2881.89	435.36	6472.77
P10854;Q64478;Q64525;Q6ZWY9;P10853;Q64475;Q8CGP1;Q8CGP2;Q64524;Q8CGP0;Q9D2U9	8	4	Histone H2B type 1-M OS=Mus musculus OX=10090 GN=H2bc14 PE=1 SV=2	38.0592	3184.54	447.588	1004.83	5679.03	21335.5	10209.2	16812	5001.08	24377	27.6888	3550.22	277.495	585.527	4562.47	33124.9	13622.4	20711.7	5070.1	27434.5
Q80XN0	27	9	D-beta-hydroxybutyrate dehydrogenase_ mitochondrial OS=Mus musculus OX=10090 GN=Bdh1 PE=1 SV=2	20132.4	17021.6	21638.6	22306.3	25129.3	16535	17371.3	17163.7	17891.9	17260	14646.7	18976.2	13415.4	12998.1	20188.5	25671.8	23179	21144.9	18138.8	19424.8
P42125	14	6	Enoyl-CoA delta isomerase 1_ mitochondrial OS=Mus musculus OX=10090 GN=Eci1 PE=1 SV=2	43027.6	39177.6	41343.3	43106.8	43562.2	37525.7	39966.6	40061.8	39255.9	36022.7	31303.4	43676.4	25631.9	25118.7	34997.3	58261.4	53328.7	49354.5	39797.7	40540.8
Q9DCN2	13	7	NADH-cytochrome b5 reductase 3 OS=Mus musculus OX=10090 GN=Cyb5r3 PE=1 SV=3	15689.4	19747.5	20270.1	21633.5	22258.2	29201	25951.8	24234.9	21747.5	24730.2	11414.3	22015.1	12567	12606	17882	45336.6	34628.3	29856.4	22047.6	27832
P40142	29	8	Transketolase OS=Mus musculus OX=10090 GN=Tkt PE=1 SV=1	21949.9	22855	22729.7	22982.2	19559.1	20553.5	17732.3	19613.5	20397.9	19087.8	15969	25479.5	14091.9	13392	15713.5	31910.8	23660.8	24163	20679.5	21481.9
Q920E5	11	5	Farnesyl pyrophosphate synthase OS=Mus musculus OX=10090 GN=Fdps PE=1 SV=1	781.744	4464.45	2681.13	3143.94	4246.13	10446.7	6063.34	8316.41	5168.08	7820.93	568.733	4977.11	1662.24	1832	3411.29	16219.2	8090.51	10245.5	5239.41	8801.87
P00342	12	3	L-lactate dehydrogenase C chain OS=Mus musculus OX=10090 GN=Ldhc PE=1 SV=2	12663.6	9071.08	10528.6	10028.6	8035.15	9298.99	7446.46	6922.86	7051.53	6971.89	9213.04	10112.7	6527.5	5843.79	6455.35	14437.3	9936.04	8528.68	7148.86	7846.34
P26443	76	31	Glutamate dehydrogenase 1_ mitochondrial OS=Mus musculus OX=10090 GN=Glud1 PE=1 SV=1	157118	136323	156454	153601	132132	144574	125268	122404	116977	112476	114307	151977	96998.1	89504.9	106153	224462	167149	150796	118592	126583
P28843	10	3	Dipeptidyl peptidase 4 OS=Mus musculus OX=10090 GN=Dpp4 PE=1 SV=3	6142.14	4535.75	4990.63	4978.15	4631.9	4623.98	4357.04	3971.74	3985.02	3977.94	4468.52	5056.6	3094.08	2900.82	3721.21	7179.06	5813.74	4893.02	4040.01	4476.87
Q921I1	29	11	Serotransferrin OS=Mus musculus OX=10090 GN=Tf PE=1 SV=1	17318.1	20429.6	20834.2	20659	18471.9	15789.8	15487	17421	18254	17565.7	12599.3	22775.5	12916.8	12038.2	14840.1	24514.8	20664.8	21462	18505.9	19768.9
Q8VDD5	105	17	Myosin-9 OS=Mus musculus OX=10090 GN=Myh9 PE=1 SV=4	8994.69	7640.56	9362.65	9904.46	7834.7	6791.1	6559.94	7280.06	7195.27	8271.26	6543.81	8517.93	5804.64	5771.43	6294.31	10543.7	8753.13	8968.74	7294.58	9308.68
P00186	18	5	Cytochrome P450 1A2 OS=Mus musculus OX=10090 GN=Cyp1a2 PE=1 SV=1	3549.87	3085.06	3313.66	3437.37	3372.22	2469.88	2427.98	2757.61	2885.49	3389.82	2582.6	3439.33	2054.4	2002.99	2709.2	3834.67	3239.73	3397.26	2925.31	3814.99
Q9D8N0	12	6	Elongation factor 1-gamma OS=Mus musculus OX=10090 GN=Eef1g PE=1 SV=3	2648.75	2194.23	2545.22	2826.46	2301.91	1503.54	1784.15	2013.59	2077.07	2342.23	1927.01	2446.2	1577.98	1647.01	1849.33	2334.36	2380.65	2480.66	2105.73	2636.01
O09173	17	7	Homogentisate 1_2-dioxygenase OS=Mus musculus OX=10090 GN=Hgd PE=1 SV=2	1084.35	19414.3	2988.35	3802.97	24437.8	30257.2	27923	37165.5	31554.4	33610.1	788.882	21643.6	1852.71	2216.03	19633	46976.4	37258.5	45786.3	31989.9	37825.6
Q8R086	13	6	Sulfite oxidase_ mitochondrial OS=Mus musculus OX=10090 GN=Suox PE=1 SV=2	4805.54	3787.33	3830.01	3692.75	3469.82	3035.59	3577.62	3095.35	3352.01	3164.87	3496.12	4222.24	2374.52	2151.8	2787.61	4712.97	4773.73	3813.34	3398.27	3561.82
Q91VR2	17	8	ATP synthase subunit gamma_ mitochondrial OS=Mus musculus OX=10090 GN=Atp5f1c PE=1 SV=1	64433.8	51530.9	61250.9	57732.9	50018.8	46607.4	50194.6	50884.3	47548.2	49056.5	46876.8	57448.2	37974.2	33641.5	40184.5	72361.3	66976.2	62687.3	48204.4	55209.4
Q05920	62	24	Pyruvate carboxylase_ mitochondrial OS=Mus musculus OX=10090 GN=Pc PE=1 SV=1	57422.5	41727.1	48146.4	44025.8	38812.1	39285.1	39409.3	36093.4	35814.7	33058.5	41775.9	46518.7	29849.7	25654.3	31181.2	60993	52585.1	44465.6	36309	37204.8
P67778	13	5	Prohibitin OS=Mus musculus OX=10090 GN=Phb PE=1 SV=1	12640.3	10453.1	13110.6	14827.9	12608.2	8416.08	9529.81	10133.1	11554.5	10982.7	9196.03	11653.5	8128.28	8640.35	10129.3	13066.6	12715.9	12483.6	11714	12360.2
Q9WU79	16	6	Proline dehydrogenase 1_ mitochondrial OS=Mus musculus OX=10090 GN=Prodh PE=1 SV=2	2659.19	2636.83	2916.72	3029.7	2984.21	2504.61	2260	2495.62	2617.06	2728.15	1934.61	2939.61	1808.3	1765.43	2397.48	3888.59	3015.58	3074.51	2653.18	3070.32
P10649;P48774	34	12	Glutathione S-transferase Mu 1 OS=Mus musculus OX=10090 GN=Gstm1 PE=1 SV=2	83666	96211.6	87831.7	94945.9	80817.2	64200.1	54950.3	69934.5	90462.1	70781.1	60868.6	107260	54453.8	55325.9	64927.6	99675.3	73321.9	86156.5	91710.6	79658.7
P09671	10	4	Superoxide dismutase [Mn]_ mitochondrial OS=Mus musculus OX=10090 GN=Sod2 PE=1 SV=3	20939.6	19695.4	21458.9	21473.4	20573.1	26244.2	23140.9	26615.2	20299.9	28423.4	15233.9	21957.1	13304.1	12512.7	16528.2	40746	30877.6	32788.9	20580.1	31988.4
P58710	12	3	L-gulonolactone oxidase OS=Mus musculus OX=10090 GN=Gulo PE=1 SV=3	11674.2	10910.9	10291.5	12835.6	10687.2	8936.9	9410.87	10308.6	10292.7	10212.8	8493.18	12163.8	6380.52	7479.44	8585.96	13875.2	12557.2	12699.8	10434.8	11493.7
O88533	13	3	Aromatic-L-amino-acid decarboxylase OS=Mus musculus OX=10090 GN=Ddc PE=1 SV=1	3010.37	3750.28	2916	3339.85	2946.81	6092.84	4210.53	4481.59	3206.73	4267.78	2190.1	4180.93	1807.86	1946.16	2367.43	9459.57	5618.24	5521.14	3250.99	4803.06
Q8CHR6	13	4	Dihydropyrimidine dehydrogenase [NADP(+)] OS=Mus musculus OX=10090 GN=Dpyd PE=1 SV=1	1249.05	2501.44	2131.94	2198.99	2641.55	3303.28	2602.06	3508.32	2795.45	3698.28	908.704	2788.69	1321.76	1281.38	2122.19	5128.58	3472	4322.1	2834.03	4162.14
P97494	13	4	Glutamate--cysteine ligase catalytic subunit OS=Mus musculus OX=10090 GN=Gclc PE=1 SV=4	12746.1	10439.5	11237	10985.6	9477.61	7437.06	9329.72	9665.03	9535.21	9346.48	9273.04	11638.3	6966.69	6401.42	7614.2	11546.6	12448.9	11906.9	9666.81	10518.8
Q8VC28	14	5	Aldo-keto reductase family 1 member C13 OS=Mus musculus OX=10090 GN=Akr1c13 PE=1 SV=2	18569.9	15680	16301.2	16290.1	12455	12034.9	12139.2	13211.8	14456.7	12465.6	13509.9	17480.6	10106.4	9492.42	10006.2	18685.1	16197.7	16276.4	14656.2	14029.1
Q91WL5	16	3	Cytochrome P450 4A12A OS=Mus musculus OX=10090 GN=Cyp4a12a PE=1 SV=2	5494.22	3416.89	4240.85	4272.56	3257.51	5871.07	6339.02	5277.93	4869.01	5019.32	3997.15	3809.25	2629.23	2489.66	2617.04	9115.26	8458.35	6502.19	4936.21	5648.87
Q922D8	37	11	C-1-tetrahydrofolate synthase_ cytoplasmic OS=Mus musculus OX=10090 GN=Mthfd1 PE=1 SV=4	22066.3	17782.8	18576.4	18506.8	12912.2	16092.5	12797.3	13521.6	13013	12196.3	16053.7	19824.9	11517	10784.1	10373.5	24984.8	17075.8	16658.1	13192.6	13726
Q9ET01	43	9	Glycogen phosphorylase_ liver form OS=Mus musculus OX=10090 GN=Pygl PE=1 SV=4	7350.13	13061.5	9761.89	9847.44	13626.9	13525.5	13120.7	14324.9	15458.1	16672.8	5347.36	14561.4	6052.16	5738.2	10947.7	20999.4	17507.4	17647.7	15671.4	18763.9
P00405	7	4	Cytochrome c oxidase subunit 2 OS=Mus musculus OX=10090 GN=Mtco2 PE=1 SV=1	8555.01	10163.5	9568.31	13215.8	12977.4	26485	13425	15972.6	12082.9	25402.2	6223.93	11330.6	5932.15	7700.98	10425.9	41119.9	17913.4	19677.6	12249.6	28588.2
Q8VCB3	3	3	Glycogen [starch] synthase_ liver OS=Mus musculus OX=10090 GN=Gys2 PE=1 SV=2	146.583	1276.24	1553.78	1111.44	1073.9	5616.46	3118	3006.72	1585.79	2701.93	106.642	1422.79	963.31	647.644	862.76	8719.96	4160.45	3704.16	1607.68	3040.82
Q8VCC2	14	4	Liver carboxylesterase 1 OS=Mus musculus OX=10090 GN=Ces1 PE=1 SV=1	6886.62	7657.73	7040.05	7349.59	9009.7	12141.3	9188.03	10097.9	7471.43	10223.8	5010.15	8537.08	4364.68	4282.68	7238.29	18850.2	12259.9	12440.2	7574.55	11506.1
Q8QZR5	13	4	Alanine aminotransferase 1 OS=Mus musculus OX=10090 GN=Gpt PE=1 SV=3	2068.61	1981.84	1736.23	1660.73	1507.74	7258.11	2840.44	4138.8	1556.13	5214.47	1504.95	2209.42	1076.42	967.724	1211.3	11268.7	3790.08	5098.83	1577.6	5868.49
P17182	45	11	Alpha-enolase OS=Mus musculus OX=10090 GN=Eno1 PE=1 SV=3	90798	77621.2	83924.1	75942.2	64373.1	72422.4	63336.2	66425.1	65758	59987.2	66057.2	86534.5	52031.1	44252.3	51716.6	112441	84511.5	81833	66665.6	67511.1
Q9QYG0	9	4	Protein NDRG2 OS=Mus musculus OX=10090 GN=Ndrg2 PE=1 SV=1	6474.04	5411.66	5387.98	5916.26	5413.38	8362.37	6146.39	7955.22	5879.68	9491.23	4709.99	6033.09	3340.43	3447.46	4349.04	12983.2	8201.32	9800.5	5960.83	10681.7
Q61176	24	11	Arginase-1 OS=Mus musculus OX=10090 GN=Arg1 PE=1 SV=1	106649	119072	106428	115404	103201	72197.4	76962.2	96016.1	108941	94281.9	77589.4	132745	65983.3	67246.8	82910.8	112092	102693	118288	110445	106107
P33267	31	13	Cytochrome P450 2F2 OS=Mus musculus OX=10090 GN=Cyp2f2 PE=1 SV=1	18627.9	14194	15749.8	15271.9	12933.6	11831.9	11745.2	12686.2	14337.8	12802.3	13552.2	15824	9764.56	8899.09	10390.7	18369.9	15672	15628.8	14535.7	14408
Q61171	5	3	Peroxiredoxin-2 OS=Mus musculus OX=10090 GN=Prdx2 PE=1 SV=3	49.821	1637.08	497.982	929.67	1600.13	4578.35	2670.59	3756.88	2024.64	3820.1	36.2457	1825.07	308.738	541.728	1285.52	7108.23	3563.45	4628.32	2052.58	4299.24
P60843	25	5	Eukaryotic initiation factor 4A-I OS=Mus musculus OX=10090 GN=Eif4a1 PE=1 SV=1	26164	21477.7	23208.3	23069.5	18886.4	20757	17364.8	19276.8	18658.4	19725.4	19034.8	23944	14388.7	13442.8	15173.1	32226.7	23170.4	23748.3	18915.9	22199.4
P00329	33	16	Alcohol dehydrogenase 1 OS=Mus musculus OX=10090 GN=Adh1 PE=1 SV=2	111918	91337.6	104361	105846	97951.1	93570.6	77089.1	93468.6	82838.8	96429	81422.3	101826	64701.4	61677.7	78692.8	145275	102862	115150	83982.2	108524
Q07417	18	7	Short-chain specific acyl-CoA dehydrogenase_ mitochondrial OS=Mus musculus OX=10090 GN=Acads PE=1 SV=2	27971	23192.3	27814.4	26469.8	22660.4	19499.4	22142.1	23472.5	23576.5	21685	20349.4	25855.5	17244.3	15424.2	18205.1	30274.1	29545	28917.1	23901.9	24404.9
Q9QXF8	18	9	Glycine N-methyltransferase OS=Mus musculus OX=10090 GN=Gnmt PE=1 SV=3	25517.6	41544	25516.4	29569	47428	43498.7	40497.6	52205.5	50740.8	47881.5	18564.5	46314.5	15819.6	17230.2	38103.1	67534.8	54037.2	64315.1	51441.1	53887.1
O54734	9	5	Dolichyl-diphosphooligosaccharide--protein glycosyltransferase 48 kDa subunit OS=Mus musculus OX=10090 GN=Ddost PE=1 SV=2	11856.9	8458.09	10630.9	11763.1	10030.3	6817.69	7870.92	8173.78	9265.61	9799.95	8626.11	9429.34	6590.94	6854.47	8058.2	10585	10502.4	10069.8	9393.49	11029.1
P09103;Q8CII2	59	22	Protein disulfide-isomerase OS=Mus musculus OX=10090 GN=P4hb PE=1 SV=2	98486.8	89416.8	99234	100949	93718.6	64806.9	78890.1	85484.9	84479.1	94641.4	71651	99684.6	61522.9	58824.1	75292.4	100617	105266	105314	85645.1	106512
P07724	35	13	Serum albumin OS=Mus musculus OX=10090 GN=Alb PE=1 SV=3	44946.6	37215.8	51534.7	45973.1	38444.1	25873.5	49704.1	27062.2	22486.3	28690.1	32699.5	41489.3	31950.4	26789	30885.5	40170.5	66321.8	33339.5	22796.6	32288.6
Q921G7	30	12	Electron transfer flavoprotein-ubiquinone oxidoreductase_ mitochondrial OS=Mus musculus OX=10090 GN=Etfdh PE=1 SV=1	27300	20294.7	24275.1	22046.8	17716.2	18560.7	18824.4	18614.8	18107.7	16433.6	19861.3	22625.2	15050	12846.9	14233	28816.8	25117.9	22932.7	18357.6	18494.8
P14206	13	3	40S ribosomal protein SA OS=Mus musculus OX=10090 GN=Rpsa PE=1 SV=4	28059	21191.7	28030.2	25841.3	19791	16602.9	20101.9	21612.4	19781.6	20384.2	20413.4	23625.2	17378.1	15057.9	15899.9	25777.2	26822.7	26625.6	20054.6	22940.9
Q9CQQ7	23	10	ATP synthase F(0) complex subunit B1_ mitochondrial OS=Mus musculus OX=10090 GN=Atp5pb PE=1 SV=1	59694.4	45670	51908.8	48435.8	40743.5	43194.8	43498.8	42069.1	38405.7	39838.4	43428.8	50914.3	32182.3	28224	32732.9	67063.1	58041.9	51827.4	38935.8	44835.1
O35490	56	26	Betaine--homocysteine S-methyltransferase 1 OS=Mus musculus OX=10090 GN=Bhmt PE=1 SV=1	517604	618427	464864	476764	398207	321648	358582	416461	446868	417739	376566	689442	288206	277815	319915	499382	478467	513063	453036	470134
P19639;O35660	16	3	Glutathione S-transferase Mu 3 OS=Mus musculus OX=10090 GN=Gstm3 PE=1 SV=2	7904.14	7300.82	7117.97	7092.25	5503.13	5576.96	5168.34	6236.52	6518.29	5498.06	5750.41	8139.18	4412.99	4132.72	4421.15	8658.63	6896.28	7683.14	6608.25	6187.65
P47911	9	4	60S ribosomal protein L6 OS=Mus musculus OX=10090 GN=Rpl6 PE=1 SV=3	5822.44	5162.45	5461.19	4886.21	4817.52	7991.21	6191.05	6512.94	5036.57	6423.83	4235.93	5755.26	3385.82	2847.24	3870.34	12406.9	8260.91	8023.67	5106.08	7229.54
P47740	17	4	Aldehyde dehydrogenase family 3 member A2 OS=Mus musculus OX=10090 GN=Aldh3a2 PE=1 SV=2	7973.56	6345.6	6678.83	8110.42	7560.61	6517.89	6512.2	6017.17	6634.79	4864.28	5800.92	7074.27	4140.73	4726.02	6074.11	10119.5	8689.43	7412.91	6726.36	5474.38
Q3UEG6	12	3	Alanine--glyoxylate aminotransferase 2_ mitochondrial OS=Mus musculus OX=10090 GN=Agxt2 PE=1 SV=1	10.0117	1524.51	780.932	362.23	2103.41	5843.08	3331.24	4732.87	2796.32	4947.74	7.28374	1699.57	484.161	211.075	1689.85	9071.81	4444.98	5830.7	2834.91	5568.31
Q9QXE0	21	8	2-hydroxyacyl-CoA lyase 1 OS=Mus musculus OX=10090 GN=Hacl1 PE=1 SV=2	16461.5	24621.5	26483.4	29305.4	27622.4	21085.4	18265.3	18376.3	18909.8	17661.7	11976	27448.8	16419.2	17076.5	22191.5	32736.6	24372	22638.8	19170.8	19876.9
P97450	5	3	ATP synthase-coupling factor 6_ mitochondrial OS=Mus musculus OX=10090 GN=Atp5pf PE=1 SV=1	18165.4	13150.4	18900.5	15223.2	12189.7	12837.6	13748.4	12044	11430	10895.6	13215.7	14660.5	11717.9	8870.69	9793.1	19931.3	18345	14837.7	11587.8	12262.1
P13707;Q3ULJ0	20	4	Glycerol-3-phosphate dehydrogenase [NAD(+)]_ cytoplasmic OS=Mus musculus OX=10090 GN=Gpd1 PE=1 SV=3	8097.51	9981.5	9648.58	11450.6	10950.4	10803.3	10672.9	12658.1	12250.1	12278.1	5891.09	11127.7	5981.91	6672.39	8797.42	16772.8	14241.2	15594.3	12419.1	13818.1
P18760	11	3	Cofilin-1 OS=Mus musculus OX=10090 GN=Cfl1 PE=1 SV=3	10950	10224.3	9688.83	9575.83	7843.54	14172.9	11004.3	12096.5	10145.8	10742.6	7966.32	11398.4	6006.86	5579.92	6301.4	22004.5	14683.4	14902.4	10285.9	12090
Q8CI51	11	4	PDZ and LIM domain protein 5 OS=Mus musculus OX=10090 GN=Pdlim5 PE=1 SV=4	1625.35	2174.87	2355.25	1601.18	1823.65	2406.38	2708.1	2544.91	1897.69	2359.59	1182.47	2424.62	1460.2	933.022	1465.1	3736.09	3613.5	3135.22	1923.88	2655.54
P99029	18	9	Peroxiredoxin-5_ mitochondrial OS=Mus musculus OX=10090 GN=Prdx5 PE=1 SV=2	18109.3	17534.2	19041.7	21939.1	17863.4	14703.3	14024.7	17115.5	18423.1	17400.2	13174.9	19547.7	11805.4	12784.1	14351.2	22827.9	18713.6	21085.6	18677.3	19582.6
P29758	16	5	Ornithine aminotransferase_ mitochondrial OS=Mus musculus OX=10090 GN=Oat PE=1 SV=1	14311.6	16784.1	10987.6	17238.4	21980	12644.9	12427.8	10488.5	14163.9	9693.92	10411.9	18711.4	6812.1	10045	17658.5	19632	16582.8	12921.4	14359.4	10909.8
Q99MR8	16	4	Methylcrotonoyl-CoA carboxylase subunit alpha_ mitochondrial OS=Mus musculus OX=10090 GN=Mccc1 PE=1 SV=2	510.29	2826.11	2481.72	2626.57	3495.77	4947.28	4096.57	4628.01	3611.43	4794.76	371.245	3150.63	1538.61	1530.52	2808.46	7681.01	5466.18	5701.53	3661.28	5396.14
Q8VCW8	21	9	Medium-chain acyl-CoA ligase ACSF2_ mitochondrial OS=Mus musculus OX=10090 GN=Acsf2 PE=1 SV=1	12934.6	10205.9	11890.2	11858.1	11307.9	10047.9	10708.8	10474.9	11298.5	10183.6	9410.14	11377.8	7371.68	6909.8	9084.63	15600	14289.1	12904.7	11454.5	11460.9
Q9CPY7	28	4	Cytosol aminopeptidase OS=Mus musculus OX=10090 GN=Lap3 PE=1 SV=3	13078.3	12117	10863.1	11300.7	8851.41	21731.4	14163.3	15585.2	10820.7	13945.9	9514.71	13508.4	6734.91	6585.01	7111.12	33739.6	18898.5	19200.3	10970	15695
Q9CZN7	19	3	Serine hydroxymethyltransferase_ mitochondrial OS=Mus musculus OX=10090 GN=Shmt2 PE=1 SV=1	437.108	8683.93	3001.4	4602.86	12304.6	14533	12748.2	13146.6	10502.5	15214.4	318.005	9681.11	1860.81	2682.13	9885.37	22563.5	17010.4	16196.1	10647.4	17122.7
O09174	12	4	Alpha-methylacyl-CoA racemase OS=Mus musculus OX=10090 GN=Amacr PE=1 SV=4	4142.65	4988.22	5137.67	4969.99	5726.23	5874.05	5481.17	5410.41	5451.49	5750.42	3013.85	5561.02	3185.24	2896.06	4600.39	9119.89	7313.7	6665.41	5526.73	6471.66
O08573	9	4	Galectin-9 OS=Mus musculus OX=10090 GN=Lgals9 PE=1 SV=1	20476.3	14933.5	18032.1	15610.2	12826.7	15634.9	14075.6	12973	11482.3	11175.6	14896.9	16648.3	11179.5	9096.2	10304.8	24274.4	18781.5	15982.2	11640.7	12577.3
P62301	11	5	40S ribosomal protein S13 OS=Mus musculus OX=10090 GN=Rps13 PE=1 SV=2	1438.09	2082.57	2316.35	1936.21	2003.51	2236.59	2135.91	2569.32	2216.43	2582.39	1046.24	2321.72	1436.08	1128.25	1609.59	3472.46	2850.01	3165.3	2247.02	2906.28
Q91V76	8	5	Ester hydrolase C11orf54 homolog OS=Mus musculus OX=10090 PE=1 SV=1	6820.62	12614.3	10435.1	12673.7	13574.6	15647.2	13163.2	14326.8	13510.7	15586.2	4962.13	14062.8	6469.52	7385.1	10905.7	24293.4	17564.1	17650	13697.2	17541.1
Q91VI7	13	4	Ribonuclease inhibitor OS=Mus musculus OX=10090 GN=Rnh1 PE=1 SV=1	14408.7	10151.1	11580.3	11657.7	9267.86	9252.2	9495.44	10178.3	9769.4	9237.78	10482.6	11316.8	7179.51	6793.08	7445.69	14364.7	12670.1	12539.3	9904.24	10396.4
Q8K157	6	3	Aldose 1-epimerase OS=Mus musculus OX=10090 GN=Galm PE=1 SV=1	27357.8	29880.5	30990.1	30131.7	26316.8	21641.9	21563.7	28785.1	28766.9	24409.2	19903.3	33311.7	19213.2	17558	21142.6	33600.6	28773.1	35462.1	29163.9	27470.8
E9PV24	11	3	Fibrinogen alpha chain OS=Mus musculus OX=10090 GN=Fga PE=1 SV=1	2323	3339.26	3031.34	3481.31	4419.31	3692.57	3635.87	4597.86	4188.95	4905.1	1690.03	3722.71	1879.36	2028.59	3550.43	5732.98	4851.45	5664.38	4246.77	5520.31
P97364	5	3	Selenide_ water dikinase 2 OS=Mus musculus OX=10090 GN=Sephs2 PE=1 SV=3	1837.02	1751.56	933.703	1136.76	1945.23	2118.34	2032.39	1884.44	1680.32	2985.91	1336.47	1952.69	578.876	662.4	1562.77	3288.87	2711.88	2321.56	1703.51	3360.42
Q922R8	15	3	Protein disulfide-isomerase A6 OS=Mus musculus OX=10090 GN=Pdia6 PE=1 SV=3	286.114	3595.31	4867.15	3352.91	2986.58	10103.7	6307.77	7958.57	3567.93	7506.48	208.153	4008.16	3017.53	1953.77	2399.38	15686.8	8416.65	9804.63	3617.18	8447.98
Q7TNG8	9	4	Probable D-lactate dehydrogenase_ mitochondrial OS=Mus musculus OX=10090 GN=Ldhd PE=1 SV=1	4706.73	4474.01	3803.75	3524.89	3347.1	6564.94	5037.38	5152.15	4040.98	4184.78	3424.24	4987.77	2358.24	2053.98	2689.02	10192.5	6721.54	6347.24	4096.75	4709.66
Q9D0F9	29	10	Phosphoglucomutase-1 OS=Mus musculus OX=10090 GN=Pgm1 PE=1 SV=4	15346.5	12797.8	14460.8	13500.3	10628.8	10697	11518.4	12118.5	12411.2	10826.6	11164.9	14267.4	8965.37	7866.78	8539.06	16607.8	15369.4	14929.5	12582.5	12184.5
P21981	21	6	Protein-glutamine gamma-glutamyltransferase 2 OS=Mus musculus OX=10090 GN=Tgm2 PE=1 SV=4	2233.78	4601.69	5677.31	4336.41	5734.31	6624.11	5765.08	6069.38	5281.56	7226.01	1625.12	5130.11	3519.81	2526.87	4606.88	10284.4	7692.52	7477.23	5354.46	8132.33
P38060	15	7	Hydroxymethylglutaryl-CoA lyase_ mitochondrial OS=Mus musculus OX=10090 GN=Hmgcl PE=1 SV=2	26191.8	23248.1	25850.1	25814.8	22231.4	25536.2	22806.7	21315.9	21466	20027.6	19055.1	25917.7	16026.5	15042.6	17860.4	39646.8	30431.7	26260.3	21762.3	22539.5
Q64433	15	8	10 kDa heat shock protein_ mitochondrial OS=Mus musculus OX=10090 GN=Hspe1 PE=1 SV=2	50529.3	39976.1	43921.3	46585	40564.9	43763.9	40738.7	40137.1	34138.4	37750.6	36761	44566.6	27230.3	27145.5	32589.4	67946.7	54359	49447.2	34609.5	42485.4
P28271	40	8	Cytoplasmic aconitate hydratase OS=Mus musculus OX=10090 GN=Aco1 PE=1 SV=3	20134.3	17043	18246.9	17769.7	13085.9	14097.6	14623.2	15624.9	14925.4	14663.2	14648.1	19000.1	11312.7	10354.6	10513.1	21887.5	19512.2	19249.2	15131.4	16502.3
P16015	35	18	Carbonic anhydrase 3 OS=Mus musculus OX=10090 GN=Ca3 PE=1 SV=3	156015	125880	137702	167743	143354	149571	150627	205159	210065	161295	113504	140335	85372.3	97745.3	115169	232220	200986	252747	212964	181525
Q8CIM7	19	7	Cytochrome P450 2D26 OS=Mus musculus OX=10090 GN=Cyp2d26 PE=1 SV=1	7594.69	8044.97	8980.88	10435.5	8783.74	8286.42	7031.35	7782.02	7788.63	7983.26	5525.28	8968.78	5567.95	6080.87	7056.75	12865.3	9382.16	9587.14	7896.13	8984.55
Q99PG0	16	4	Arylacetamide deacetylase OS=Mus musculus OX=10090 GN=Aadac PE=1 SV=3	15842.4	12455.1	12310.1	13080.9	10454.5	12697.1	11158	10245	10610.8	10334.6	11525.6	13885.3	7631.98	7622.34	8399.02	19713.2	14888.4	12621.4	10757.2	11630.8
Q9DCG6	12	4	Phenazine biosynthesis-like domain-containing protein 1 OS=Mus musculus OX=10090 GN=Pbld1 PE=1 SV=2	9773.72	11969.2	12895.4	12224	11910.2	13338.7	11774.3	13006	12831.1	14372.4	7110.56	13343.6	7994.89	7123.02	9568.49	20709.3	15710.8	16022.9	13008.2	16175
Q91VS7	19	8	Microsomal glutathione S-transferase 1 OS=Mus musculus OX=10090 GN=Mgst1 PE=1 SV=3	217664	177010	164035	205312	174399	236893	209215	209303	211259	188926	158355	197336	101698	119637	140110	367793	279162	257853	214174	212622
Q922Q8	7	3	Leucine-rich repeat-containing protein 59 OS=Mus musculus OX=10090 GN=Lrrc59 PE=1 SV=1	2213.28	6124.33	5056.55	7230.86	7742.14	7717.47	7237.98	7951.8	7757.15	9594.33	1610.21	6827.59	3134.95	4213.49	6219.95	11981.9	9657.86	9796.29	7864.22	10797.7
O88569	15	7	Heterogeneous nuclear ribonucleoproteins A2/B1 OS=Mus musculus OX=10090 GN=Hnrnpa2b1 PE=1 SV=2	8626.58	6468.05	6384.64	6190.25	4333.24	5091.2	5364.79	5427.6	5151.78	3866.85	6276	7210.78	3958.34	3607.12	3481.27	7904.45	7158.4	6686.59	5222.88	4351.85
Q9EQF5	11	3	Dihydropyrimidinase OS=Mus musculus OX=10090 GN=Dpys PE=1 SV=2	433.082	2730.87	1772.55	2634.64	2827.69	4467.41	2737.66	3328.55	2719.32	4500.39	315.075	3044.46	1098.94	1535.23	2271.73	6935.98	3652.94	4100.63	2756.85	5064.84
Q9DBG1	21	8	Sterol 26-hydroxylase_ mitochondrial OS=Mus musculus OX=10090 GN=Cyp27a1 PE=1 SV=1	6749.45	7596.27	7731.95	8036.39	6552.36	5962.11	6615.9	6940.34	7398.94	6191.15	4910.35	8468.55	4793.64	4682.88	5264.09	9256.61	8827.8	8550.22	7501.05	6967.67
Q9CZX8	9	3	40S ribosomal protein S19 OS=Mus musculus OX=10090 GN=Rps19 PE=1 SV=3	6399	6068.18	6839.15	6604.18	7222.17	6285.75	6161.57	6423.08	6033.91	6349.95	4655.39	6765	4240.12	3848.32	5802.2	9759.08	8221.58	7912.97	6117.19	7146.39
Q9CZ13	27	11	Cytochrome b-c1 complex subunit 1_ mitochondrial OS=Mus musculus OX=10090 GN=Uqcrc1 PE=1 SV=2	45033.1	36649.7	44298.5	41671.6	35649.7	39194.5	37658.8	37735.8	34204.2	34918.4	32762.4	40858.2	27464.1	24282.5	28640.5	60852.2	50249.3	46488.9	34676.3	39298.1
Q9D0M3	6	3	Cytochrome c1_ heme protein_ mitochondrial OS=Mus musculus OX=10090 GN=Cyc1 PE=1 SV=1	2298.89	1586.89	1971.85	1690.22	1615.28	2073.43	2081.02	2196.41	1811.12	2446.56	1672.49	1769.12	1222.51	984.907	1297.69	3219.15	2776.78	2705.89	1836.12	2753.42
P05784;Q09M05;Q61765;Q61897;Q8K561;Q9CQ58	55	16	Keratin_ type I cytoskeletal 18 OS=Mus musculus OX=10090 GN=Krt18 PE=1 SV=5	21743.4	17236.8	16790.2	17714.7	14738.2	15587.2	15419.2	16684.3	15634	14568.7	15818.7	19216.1	10409.6	10322.5	11840.5	24200.3	20574.3	20554.3	15849.8	16396
Q9DBF1	28	11	Alpha-aminoadipic semialdehyde dehydrogenase OS=Mus musculus OX=10090 GN=Aldh7a1 PE=1 SV=4	37378.7	38279.8	42041.3	45801.7	40510.4	33142.7	34629	37665.8	40977	39413.6	27193.7	42675.6	26064.7	26689.1	32545.6	51456.5	46206.5	46402.7	41542.5	44357
P48036	28	6	Annexin A5 OS=Mus musculus OX=10090 GN=Anxa5 PE=1 SV=1	2168.18	5174.24	4889.21	5557.96	6926.62	6938.79	5849.87	6617.89	6429.63	7075.74	1577.39	5768.41	3031.2	3238.68	5564.77	10773	7805.66	8152.97	6518.37	7963.21
P08113	54	19	Endoplasmin OS=Mus musculus OX=10090 GN=Hsp90b1 PE=1 SV=2	40612.9	36405.1	42158.1	44782.8	36508.6	32625.5	33760.2	36818.8	34287.5	42607.7	29546.6	40585.5	26137.1	26095.4	29330.6	50653.5	45047.3	45359.2	34760.8	47951.7
Q3UTJ2	27	3	Sorbin and SH3 domain-containing protein 2 OS=Mus musculus OX=10090 GN=Sorbs2 PE=1 SV=2	7472.8	6430.67	7291.84	6440.92	6233.22	8471.76	7243.2	7315.91	6685.4	7426.17	5436.61	7169.11	4520.78	3753.19	5007.7	13153	9664.83	9012.91	6777.67	8357.59
Q9CZS1	26	5	Aldehyde dehydrogenase X_ mitochondrial OS=Mus musculus OX=10090 GN=Aldh1b1 PE=1 SV=1	10820.8	13228.9	15078.8	13929.7	18573.7	10138.6	12174.8	12205.9	11747	13402.9	7872.33	14748	9348.54	8116.99	14921.9	15740.9	16245.2	15037.2	11909.1	15083.9
P36552	16	4	Oxygen-dependent coproporphyrinogen-III oxidase_ mitochondrial OS=Mus musculus OX=10090 GN=Cpox PE=1 SV=2	2824.8	3454.66	2894.85	3374.3	3195.55	4208.21	3267.24	3781.09	3016.6	3550.69	2055.09	3851.36	1794.75	1966.24	2567.26	6533.55	4359.58	4658.15	3058.24	3996.04
P62702	13	4	40S ribosomal protein S4_ X isoform OS=Mus musculus OX=10090 GN=Rps4x PE=1 SV=2	2629.31	2947.8	3193.08	3185.4	3605.34	3092.52	3020.26	3935.7	3766.34	4398.75	1912.88	3286.3	1979.64	1856.16	2896.49	4801.37	4030.03	4848.62	3818.32	4950.46
P17717	21	11	UDP-glucuronosyltransferase 2B17 OS=Mus musculus OX=10090 GN=Ugt2b17 PE=1 SV=1	76107.2	59268	61516.5	66829.6	54982.2	57844.9	55392.8	56664.2	60828.1	56308.3	55369.4	66073.8	38138.9	38942.3	44172	89808.3	73912.3	69808	61667.7	63370.7
P80318	21	4	T-complex protein 1 subunit gamma OS=Mus musculus OX=10090 GN=Cct3 PE=1 SV=1	3914.11	2794.8	3475.78	3878.07	3451.72	4525.18	3741.79	3749.25	3503.18	4515.88	2847.59	3115.72	2154.91	2259.79	2773.07	7025.67	4992.79	4618.93	3551.53	5082.28
Q78PY7	29	5	Staphylococcal nuclease domain-containing protein 1 OS=Mus musculus OX=10090 GN=Snd1 PE=1 SV=1	4609.31	4952.17	5930.74	5545.13	5752.82	4183.08	4420.47	5077.97	5155.98	5164.72	3353.36	5520.83	3676.93	3231.2	4621.75	6494.54	5898.37	6255.85	5227.14	5812.5
O70503	10	4	Very-long-chain 3-oxoacyl-CoA reductase OS=Mus musculus OX=10090 GN=Hsd17b12 PE=1 SV=1	6883.57	6195.46	7040.34	7216.49	5689.87	6293	5896.5	6269.6	6271.24	5276.7	5007.93	6906.89	4364.86	4205.12	4571.17	9770.33	7867.89	7723.89	6357.79	5938.52
P08228	15	7	Superoxide dismutase [Cu-Zn] OS=Mus musculus OX=10090 GN=Sod1 PE=1 SV=2	71124.5	63711.6	81342.5	80310.2	66961.2	55436.7	55153.9	66205.3	73494.3	70656.8	51744.4	71027.7	50430.6	46797.5	53795.8	86069.5	73593.5	81562.2	74508.6	79518.9
Q9D379	27	5	Epoxide hydrolase 1 OS=Mus musculus OX=10090 GN=Ephx1 PE=1 SV=2	13597.2	15105.1	15329.3	17802.3	15070.7	16613.4	14975.8	16964.8	17961	17094.2	9892.19	16839.7	9503.86	10373.6	12107.6	25793.5	19982.6	20900	18208.9	19238.3
Q9WUB3	22	3	Glycogen phosphorylase_ muscle form OS=Mus musculus OX=10090 GN=Pygm PE=1 SV=3	3776.97	3040.05	3598.02	3316.11	2961.24	3296.79	3022.15	3124.45	3037.93	2668.1	2747.82	3389.14	2230.69	1932.33	2379.02	5118.51	4032.55	3849.2	3079.86	3002.75
Q9Z2I0	9	3	Mitochondrial proton/calcium exchanger protein OS=Mus musculus OX=10090 GN=Letm1 PE=1 SV=1	52.3545	1728.95	1437.17	1230.73	2365.75	2437.76	2351.24	2562.86	2254.88	3407.73	38.0889	1927.49	891.012	717.156	1900.61	3784.8	3137.34	3157.34	2286	3835.14
P56480	70	34	ATP synthase subunit beta_ mitochondrial OS=Mus musculus OX=10090 GN=Atp5f1b PE=1 SV=2	132527	156982	176208	162078	185061	130892	145522	145656	158193	148184	96415.7	175008	109245	94444.2	148675	203219	194175	179442	160376	166770
Q9DD20	7	4	Methyltransferase-like protein 7B OS=Mus musculus OX=10090 GN=Mettl7b PE=1 SV=2	2956.44	1749.91	2464.51	2386.8	2208.79	3461.26	2709	2996.81	1959.44	4236.43	2150.87	1950.85	1527.94	1390.81	1774.51	5373.86	3614.7	3691.95	1986.49	4767.78
P02463	12	3	Collagen alpha-1(IV) chain OS=Mus musculus OX=10090 GN=Col4a1 PE=1 SV=4	6526.83	4940.83	6563.19	5555.87	4736.08	4325	5423.59	5367.95	4909.81	4776.72	4748.39	5508.19	4069.04	3237.46	3804.91	6714.87	7236.86	6613.09	4977.58	5375.84
Q99L13	14	5	3-hydroxyisobutyrate dehydrogenase_ mitochondrial OS=Mus musculus OX=10090 GN=Hibadh PE=1 SV=1	9873.04	9525.87	9497.8	12754.7	10857.1	9272.46	9263.42	9334.83	9211.44	10390.1	7182.82	10619.7	5888.43	7432.29	8722.48	14396.2	12360.5	11500.1	9338.58	11693.3
P30115	14	4	Glutathione S-transferase A3 OS=Mus musculus OX=10090 GN=Gsta3 PE=1 SV=2	70611	53818.8	52500	59584	42938	49501.8	38518.5	52292.2	51370.5	45809.1	51370.9	59998.8	32548.9	34720.2	34495.9	76855.1	51396.4	64421.9	52079.5	51554.7
P70441	15	4	Na(+)/H(+) exchange regulatory cofactor NHE-RF1 OS=Mus musculus OX=10090 GN=Slc9a3r1 PE=1 SV=3	5663.39	4934.49	6288.31	5177.21	4740.19	5175.63	4367.49	4478.34	5131.69	5083	4120.23	5501.13	3898.61	3016.81	3808.21	8035.54	5827.67	5517.13	5202.52	5720.54
Q9R0P3	18	4	S-formylglutathione hydrolase OS=Mus musculus OX=10090 GN=Esd PE=1 SV=1	10313.3	12215.7	9902	10389.4	11013.5	12543.9	10173	12163.4	11938.2	11514.4	7503.11	13618.5	6139.03	6054.01	8848.12	19475.3	13574.2	14984.8	12103	12958.6
O08749	19	4	Dihydrolipoyl dehydrogenase_ mitochondrial OS=Mus musculus OX=10090 GN=Dld PE=1 SV=2	9376.2	16701.8	18391.4	18126.9	18052.5	20805.7	18228.9	19170.7	17152.1	21660.2	6821.36	18619.7	11402.2	10562.7	14503.2	32302.4	24323.5	23617.5	17388.8	24376.9
P29391;P49945	13	4	Ferritin light chain 1 OS=Mus musculus OX=10090 GN=Ftl1 PE=1 SV=2	11008.1	32841.4	33250.2	41544.8	31703.4	18070.7	15356.2	19523.7	22902.1	20909.9	8008.61	36612.6	20614.4	24208.6	25470.2	28056.1	20490.3	24052.4	23218.1	23532.5
P25444	16	3	40S ribosomal protein S2 OS=Mus musculus OX=10090 GN=Rps2 PE=1 SV=3	14694.3	16726.2	18094.9	18036.4	17012.1	19957.7	17176.6	17475.4	17133.5	19061.2	10690.4	18646.9	11218.4	10510	13667.3	30985.7	22919.3	21529	17369.9	21451.9
P58252	34	7	Elongation factor 2 OS=Mus musculus OX=10090 GN=Eef2 PE=1 SV=2	28753.4	25470.9	27243.7	26083.3	21277.3	25217.6	21349	24321	22106.9	24695	20918.6	28395.7	16890.5	15199	17093.9	39152.2	28486.6	29962.5	22412	27792.4
Q91Y97	27	14	Fructose-bisphosphate aldolase B OS=Mus musculus OX=10090 GN=Aldob PE=1 SV=3	136059	208220	177581	184367	169218	118379	119888	169373	181894	158736	98985.7	232130	110097	107432	135948	183793	159971	208661	184404	178646
P51660	36	16	Peroxisomal multifunctional enzyme type 2 OS=Mus musculus OX=10090 GN=Hsd17b4 PE=1 SV=3	23155.9	18372	20819.4	20993.3	18233.7	16571.5	19027.9	19025.4	20273.8	18730.9	16846.3	20481.6	12907.6	12233	14648.8	25728.4	25389.5	23438.6	20553.6	21080.2
Q9CQA3	21	4	Succinate dehydrogenase [ubiquinone] iron-sulfur subunit_ mitochondrial OS=Mus musculus OX=10090 GN=Sdhb PE=1 SV=1	6833.4	7398.78	7612.19	9582.54	8926.93	8883.14	8473.95	8393.34	8825.04	9418.35	4971.43	8248.39	4719.39	5583.84	7171.79	13791.7	11307.1	10340.3	8946.84	10599.6
P24369	13	6	Peptidyl-prolyl cis-trans isomerase B OS=Mus musculus OX=10090 GN=Ppib PE=1 SV=2	8964.8	7992.06	8446.32	8686.7	7549.81	7545.79	7594.83	7946.7	7214.84	8788.53	6522.06	8909.79	5236.53	5061.82	6065.43	11715.4	10134	9790.01	7314.42	9890.83
P12970	13	4	60S ribosomal protein L7a OS=Mus musculus OX=10090 GN=Rpl7a PE=1 SV=2	22747	14964	18766.7	16947.4	14186.2	12834.7	13985.9	14844.9	14372.8	18979.1	16548.9	16682.4	11634.9	9875.38	11397	19926.9	18661.8	18288.4	14571.2	21359.6
P19783	19	5	Cytochrome c oxidase subunit 4 isoform 1_ mitochondrial OS=Mus musculus OX=10090 GN=Cox4i1 PE=1 SV=2	29215.4	36504.9	43961.1	38223.6	41792.1	40352.7	42261.8	42882.1	40650	41504.4	21254.7	40696.8	27254.9	22273.3	33575.3	62650.5	56391.3	52829	41211	46710.1
Q68FD5	46	13	Clathrin heavy chain 1 OS=Mus musculus OX=10090 GN=Cltc PE=1 SV=3	16730.8	13222.9	16006.8	14754.4	11810.6	15224.1	12973.3	12429.7	12500.4	11875	12172	14741.3	9923.84	8597.56	9488.48	23636.5	17310.6	15312.9	12672.9	13364.4
P08003	22	4	Protein disulfide-isomerase A4 OS=Mus musculus OX=10090 GN=Pdia4 PE=1 SV=3	3927.79	4124.15	4507.93	4008.07	3560.9	3819.06	3899.54	3782.09	3918.42	3530	2857.54	4597.73	2794.82	2335.54	2860.79	5929.36	5203.28	4659.37	3972.5	3972.75
P45952	18	10	Medium-chain specific acyl-CoA dehydrogenase_ mitochondrial OS=Mus musculus OX=10090 GN=Acadm PE=1 SV=1	17873.2	14816.8	15137.7	13801.2	10304.5	17903	17179.9	16678	14299.4	15274.6	13003.1	16518.2	9385.05	8042.1	8278.48	27795.7	22923.7	20546.7	14496.8	17190.4
P10126;P62631	28	16	Elongation factor 1-alpha 1 OS=Mus musculus OX=10090 GN=Eef1a1 PE=1 SV=3	94853.4	77241.8	84355	81438.6	58687.6	72323.2	63711.4	73803.4	69081.1	71236.6	69007.6	86111.6	52298.3	47455.1	47148.9	112287	85012.1	90922.8	70034.5	80171.4
Q8QZR3;Q6AW46	21	6	Pyrethroid hydrolase Ces2a OS=Mus musculus OX=10090 GN=Ces2a PE=1 SV=1	14985.5	13613.4	14806.1	16308.4	15052.3	12645.9	13604	14652.6	14757.6	14927.3	10902.2	15176.7	9179.48	9503.05	12092.8	19633.7	18152.2	18051.4	14961.3	16799.6
Q61598	18	5	Rab GDP dissociation inhibitor beta OS=Mus musculus OX=10090 GN=Gdi2 PE=1 SV=1	4171.54	4986.28	4483.26	5779.6	5089	4428.2	3567.55	4477.86	4574.13	5062.86	3034.87	5558.86	2779.52	3367.83	4088.44	6875.09	4760.29	5516.54	4637.26	5697.86
P62242	12	6	40S ribosomal protein S8 OS=Mus musculus OX=10090 GN=Rps8 PE=1 SV=2	22185.1	18749.7	21092.8	21987	19601.9	24522.4	21964.7	21214.3	19829	22533.7	16140.1	20902.8	13077.1	12812	15747.9	38072.8	29308.2	26135.1	20102.7	25360
Q61768	27	4	Kinesin-1 heavy chain OS=Mus musculus OX=10090 GN=Kif5b PE=1 SV=3	14630.4	16356.5	14578.9	12893.5	11715.6	14167.1	15243.1	16895.1	13935.8	15784.3	10643.9	18234.7	9038.61	7513.14	9412.18	21995.5	20339.4	20814	14128.1	17764
Q91WN4	24	9	Kynurenine 3-monooxygenase OS=Mus musculus OX=10090 GN=Kmo PE=1 SV=1	11448.1	9439.67	11075.3	10529	9762.93	9619.64	9748.23	10389.2	9828.83	10081.3	8328.68	10523.6	6866.43	6135.32	7843.42	14935.2	13007.4	12799.1	9964.49	11345.7
Q9D826	12	3	Peroxisomal sarcosine oxidase OS=Mus musculus OX=10090 GN=Pipox PE=1 SV=1	1506.1	3054.36	1409.39	2797.73	3846.63	2824.45	2468.95	3314.85	3077.5	3635.2	1095.72	3405.09	873.79	1630.26	3090.34	4385.17	3294.39	4083.75	3119.97	4091.14
P06151	31	15	L-lactate dehydrogenase A chain OS=Mus musculus OX=10090 GN=Ldha PE=1 SV=3	72855.6	55931.7	63583.3	57420.8	43078.9	58628.2	44866.1	53206.3	52926.4	47717.1	53003.9	62354.4	39420.3	33459.6	34609.1	91024.6	59866.2	65548	53656.9	53702
C0HKE8;C0HKE1;C0HKE2;C0HKE3;C0HKE4;C0HKE5;C0HKE6;C0HKE7;C0HKE9;Q8BFU2;Q8CGP5;Q8CGP6;Q8CGP7;Q8R1M2;Q64523;Q6GSS7;P27661;Q64522	7	4	Histone H2A type 1-O OS=Mus musculus OX=10090 GN=Hist1h2ao PE=1 SV=1	66250.6	50414.5	60779.3	59811.8	57093.1	75508	59649.9	70899.7	49023	80529.5	48198.6	56203.7	37681.9	34852.9	45867.9	117232	79592.7	87345.5	49699.6	90629.9
P17742	18	6	Peptidyl-prolyl cis-trans isomerase A OS=Mus musculus OX=10090 GN=Ppia PE=1 SV=2	41005.4	55769.9	59133.2	63118.4	51801.4	44141.4	38497.2	49139.5	56783.3	51500.6	29832.2	62174	36661.3	36779.7	41616.6	68532.7	51368	60537.9	57567	57960
Q8JZK9	13	3	Hydroxymethylglutaryl-CoA synthase_ cytoplasmic OS=Mus musculus OX=10090 GN=Hmgcs1 PE=1 SV=1	364.004	2083.05	1036.19	1054.17	1939.11	1691.01	1263.65	1455.33	1804.96	1806.16	264.82	2322.25	642.417	614.274	1557.86	2625.41	1686.13	1792.91	1829.87	2032.69
Q9CQ62	19	7	2_4-dienoyl-CoA reductase_ mitochondrial OS=Mus musculus OX=10090 GN=Decr1 PE=1 SV=1	25837.4	33079.4	38162.6	37469.5	43163.2	35817	37976.8	39460.8	38900.8	42205.7	18797.2	36877.9	23660	21833.8	34676.8	55608.4	50673.6	48614.1	39437.7	47499.4
O35945	30	3	Aldehyde dehydrogenase_ cytosolic 1 OS=Mus musculus OX=10090 GN=Aldh1a7 PE=1 SV=1	10419	13314.4	14223.3	15135.9	15864.1	13409.9	13827.1	15804.1	15287.3	17162.8	7580.05	14843.3	8818.12	8819.84	12745.1	20819.9	18449.9	19470	15498.3	19315.4
O54909	8	3	Retinol dehydrogenase 16 OS=Mus musculus OX=10090 GN=Rdh16 PE=1 SV=1	5913.54	4817.89	4137.3	4080.42	4483.73	7703.61	5408.97	5301.85	4407.77	4396.66	4302.22	5371.14	2565.04	2377.7	3602.18	11960.4	7217.35	6531.66	4468.6	4948.11
P24549	37	12	Retinal dehydrogenase 1 OS=Mus musculus OX=10090 GN=Aldh1a1 PE=1 SV=5	48679.8	63774.9	59018.2	75726.4	72930.4	65853.4	58739.5	75882.2	85980.4	70569.2	35415.5	71098.3	36590	44126.5	58591.5	102242	78378	93483.8	87167.1	79420.2
Q8VEM8	21	8	Phosphate carrier protein_ mitochondrial OS=Mus musculus OX=10090 GN=Slc25a3 PE=1 SV=1	26493.2	18628.7	22029.1	22695.8	19163.5	22450.1	21407.4	23795.5	23160	26672.4	19274.3	20767.9	13657.6	13225.1	15395.7	34855.4	28564.6	29315.1	23479.7	30017.8
P48678	24	3	Prelamin-A/C OS=Mus musculus OX=10090 GN=Lmna PE=1 SV=2	851.774	974.904	1415.17	1064.93	722.109	821.464	864.688	984.529	880.082	763.356	619.682	1086.85	877.375	620.543	580.134	1275.38	1153.78	1212.9	892.228	859.1
P55264	22	7	Adenosine kinase OS=Mus musculus OX=10090 GN=Adk PE=1 SV=2	30961.8	32166.6	27805.6	23370.9	23329.9	23731.2	23910.4	27532.1	27007.5	23894.5	22525.3	35860.3	17238.8	13618.4	18742.9	36844.4	31904.3	33918.4	27380.3	26891.5
P68040	22	7	Receptor of activated protein C kinase 1 OS=Mus musculus OX=10090 GN=Rack1 PE=1 SV=3	10317.7	11240.9	12436.1	12583.2	11028.2	9524.74	10597	11695.9	10998.8	11625.6	7506.29	12531.7	7710.08	7332.37	8859.96	14787.8	14140	14408.8	11150.6	13083.7
P62071	4	3	Ras-related protein R-Ras2 OS=Mus musculus OX=10090 GN=Rras2 PE=1 SV=1	2892.67	1517.56	1436.13	1259.97	1073.46	1513.77	1295.43	892.984	1001.94	1637.5	2104.47	1691.82	890.367	734.194	862.409	2350.23	1728.53	1100.12	1015.77	1842.88
Q5FW57	16	6	Glycine N-acyltransferase-like protein OS=Mus musculus OX=10090 GN=Gm4952 PE=1 SV=3	7455.81	6442.86	7909.84	6974.23	6446.74	7450.59	7197.3	8296.02	6394.91	8359.08	5424.24	7182.7	4903.93	4063.95	5179.24	11567.6	9603.58	10220.4	6483.17	9407.51
P35700	34	18	Peroxiredoxin-1 OS=Mus musculus OX=10090 GN=Prdx1 PE=1 SV=1	78499.6	94769.9	70237.4	82264.6	86829.8	69776.2	63886	84154	86044.4	78236.1	57109.9	105652	43545.6	47936.4	69758.1	108333	85245	103674	87231.9	88048.8
Q9WVL0	15	9	Maleylacetoacetate isomerase OS=Mus musculus OX=10090 GN=Gstz1 PE=1 SV=1	23285.5	26604.5	22317	22229.3	22076.4	29292.5	24029.3	26364	24357.2	20996.3	16940.7	29659.6	13836	12953.2	17735.9	45478.7	32063	32479.3	24693.4	23629.7
Q9QXX4	27	12	Calcium-binding mitochondrial carrier protein Aralar2 OS=Mus musculus OX=10090 GN=Slc25a13 PE=1 SV=1	20326.2	38793.2	26417.9	29821.6	47480.7	33580.4	36440.1	36484.9	40194.5	34120.3	14787.7	43247.9	16378.5	17377.3	38145.4	52135.9	48623.2	44947.9	40749.2	38399.8
O55022	13	3	Membrane-associated progesterone receptor component 1 OS=Mus musculus OX=10090 GN=Pgrmc1 PE=1 SV=4	12159.7	9142.66	9679.83	9211.49	7391.52	10855.7	9211.07	8370.85	7696.79	6677.99	8846.44	10192.5	6001.29	5367.62	5938.26	16854.3	12290.6	10312.5	7803.02	7515.57
Q9CZU6	17	4	Citrate synthase_ mitochondrial OS=Mus musculus OX=10090 GN=Cs PE=1 SV=1	8980.84	7098.03	7630.47	7258.32	6164.25	7857.78	7297.77	6783.71	6395.16	6215.34	6533.73	7913.11	4730.72	4229.49	4952.28	12199.8	9737.64	8357.26	6483.43	6994.9
P53395	22	7	Lipoamide acyltransferase component of branched-chain alpha-keto acid dehydrogenase complex_ mitochondrial OS=Mus musculus OX=10090 GN=Dbt PE=1 SV=2	5136	5324.85	4688.6	5464.31	5617.44	5678.47	4871.2	5224.58	4820.81	4479.95	3736.54	5936.31	2906.83	3184.1	4512.98	8816.23	6499.8	6436.47	4887.35	5041.84
Q91X77	18	3	Cytochrome P450 2C50 OS=Mus musculus OX=10090 GN=Cyp2c50 PE=1 SV=2	7019.84	6740.11	6223.41	7096.36	5574.23	6681.58	6434.75	6201.36	6353.32	5274.75	5107.07	7514.08	3858.38	4135.12	4478.27	10373.6	8586.08	7639.82	6441	5936.33
Q9R0P5	12	3	Destrin OS=Mus musculus OX=10090 GN=Dstn PE=1 SV=3	1136.93	1488.44	1341.83	1404.6	1332.45	1568.21	1520.55	1377.96	1326.73	1259.69	827.139	1659.36	831.904	818.474	1070.48	2434.77	2028.92	1697.59	1345.04	1417.68
Q91W90	9	3	Thioredoxin domain-containing protein 5 OS=Mus musculus OX=10090 GN=Txndc5 PE=1 SV=2	2920.65	2182.67	2459.97	2543.93	1966.57	2739.17	2236.01	2173.77	2010.88	2027.45	2124.83	2433.31	1525.13	1482.37	1579.92	4252.75	2983.58	2677.99	2038.63	2281.74
P05202	42	15	Aspartate aminotransferase_ mitochondrial OS=Mus musculus OX=10090 GN=Got2 PE=1 SV=1	49358.8	63226.3	64963.8	66251.9	76724.8	59919.1	67582	70682	72405.8	69144.8	35909.5	70486.6	40276.2	38605.6	61639.8	93028.6	90176.8	87077.3	73405.1	77817.3
P20029	43	16	Endoplasmic reticulum chaperone BiP OS=Mus musculus OX=10090 GN=Hspa5 PE=1 SV=3	64269.8	54450.2	65418.7	65923.4	57822.4	48423.3	54089.6	59269.1	56123.1	72704.7	46757.5	60702.8	40558.2	38414.2	46453.8	75180.6	72173.5	73017.2	56897.7	81823.6
O35129	13	7	Prohibitin-2 OS=Mus musculus OX=10090 GN=Phb2 PE=1 SV=1	19663.7	21004	19972.4	22426.6	22245.7	18378.7	20449.3	21277.7	21071	20873	14305.7	23415.9	12382.4	13068.2	17872	28534.2	27286.1	26213.3	21361.8	23490.9
P25688	44	20	Uricase OS=Mus musculus OX=10090 GN=Uox PE=1 SV=2	214908	179633	179616	176002	167655	185142	200042	175259	166356	141385	156350	200261	111358	102558	134692	287447	266922	215912	168652	159119
Q8BVI4	13	6	Dihydropteridine reductase OS=Mus musculus OX=10090 GN=Qdpr PE=1 SV=2	43090	44831.8	39077.9	40966	39080.9	44032.3	36083.7	41277.4	40180.7	38656.5	31348.8	49979.8	24227.4	23871.3	31397.1	68363.4	48147.6	50852.1	40735.3	43505
Q8CAQ8	38	6	MICOS complex subunit Mic60 OS=Mus musculus OX=10090 GN=Immt PE=1 SV=1	3229.06	4086.91	4849.59	4459.08	4265.34	4289.86	4283.49	4487.2	4269.76	4503.8	2349.2	4556.22	3006.64	2598.35	3426.72	6660.32	5715.6	5528.05	4328.69	5068.69
Q9JHI5	18	7	Isovaleryl-CoA dehydrogenase_ mitochondrial OS=Mus musculus OX=10090 GN=Ivd PE=1 SV=1	6211.77	9060.83	9383.39	8412.66	12192.3	9668.03	9332.04	9466.92	10199.4	9406.1	4519.18	10101.3	5817.5	4902.14	9795.15	15010.3	12452	11662.9	10340.2	10585.9
Q8BMF4	15	5	Dihydrolipoyllysine-residue acetyltransferase component of pyruvate dehydrogenase complex_ mitochondrial OS=Mus musculus OX=10090 GN=Dlat PE=1 SV=2	2360.49	3493.94	4172.98	3883.99	4190.96	3866.37	3563.61	3878.39	4370.46	3645.99	1717.3	3895.15	2587.16	2263.24	3366.97	6002.83	4755.03	4778.02	4430.78	4103.28
Q8VCH0	18	4	3-ketoacyl-CoA thiolase B_ peroxisomal OS=Mus musculus OX=10090 GN=Acaa1b PE=1 SV=1	17193.4	11530.8	14027	17025.2	17682.1	15760.6	17093.8	15715.6	22148.3	13641.4	12508.5	12854.9	8696.44	9920.75	14205.6	24469.5	22808.8	19360.9	22454	15352.4
P97742	20	4	Carnitine O-palmitoyltransferase 1_ liver isoform OS=Mus musculus OX=10090 GN=Cpt1a PE=1 SV=4	10114.8	10317.4	13259.1	12920.9	12104.6	10444.1	10817.1	10843.1	12241.7	11509.8	7358.74	11502.2	8220.33	7529.12	9724.68	16215.2	14433.7	13358.3	12410.7	12953.4
P17751	25	13	Triosephosphate isomerase OS=Mus musculus OX=10090 GN=Tpi1 PE=1 SV=4	38968.2	42362.8	43024.7	41081.5	34628.6	43020.2	35035.8	39637.8	36915.7	37987	28350.1	47227.4	26674.4	23938.6	27820.2	66792	46749.3	48832.1	37425.2	42751.5
Q01768;P15532	13	5	Nucleoside diphosphate kinase B OS=Mus musculus OX=10090 GN=Nme2 PE=1 SV=1	59625.7	47418.6	49153.8	48240	40063.5	46900.3	43677.2	50424.1	42987	47435.7	43378.8	52863.7	30474.3	28109.9	32186.6	72816	58279.9	62120.4	43580.2	53385.3
P14211	30	12	Calreticulin OS=Mus musculus OX=10090 GN=Calr PE=1 SV=1	76665.3	59814.2	60540.1	67366.3	51630.8	69058.3	59580	59648.3	51108	58221	55775.5	66682.8	37533.5	39255	41479.6	107218	79499.5	73484.3	51813.4	65523.4
Q9Z2I8	23	7	Succinate--CoA ligase [GDP-forming] subunit beta_ mitochondrial OS=Mus musculus OX=10090 GN=Suclg2 PE=1 SV=3	9120.2	7923.13	8558.43	7999.08	7571.5	10182.8	8476.26	8208.89	7562.37	8455.73	6635.12	8832.95	5306.04	4661.14	6082.85	15809.6	11310.1	10113	7666.75	9516.29
P09411	40	18	Phosphoglycerate kinase 1 OS=Mus musculus OX=10090 GN=Pgk1 PE=1 SV=4	25921.8	42752.6	43027.5	43953.5	41284.5	32007.4	31058.1	38756.9	41349.5	37557.3	18858.6	47661.9	26676.1	25612.1	33167.5	49693.9	41441.8	47746.9	41920.2	42267.9
Q8K1Z0	7	3	Ubiquinone biosynthesis protein COQ9_ mitochondrial OS=Mus musculus OX=10090 GN=Coq9 PE=1 SV=1	4774.37	3900.89	3944.53	3814.69	3809.72	4977.07	4037.3	3762.2	2834.33	3620.56	3473.44	4348.84	2445.52	2222.85	3060.68	7727.26	5387.1	4634.87	2873.44	4074.67
Q8BH00	21	8	2-aminomuconic semialdehyde dehydrogenase OS=Mus musculus OX=10090 GN=Aldh8a1 PE=1 SV=1	12552.8	20896.8	14572.3	23874.5	26237.5	13804	14857.6	17015.3	22169.1	18563.9	9132.37	23296.4	9034.54	13911.9	21078.9	21431.6	19825	20962.2	22475.1	20892.3
Q91VD9	21	3	NADH-ubiquinone oxidoreductase 75 kDa subunit_ mitochondrial OS=Mus musculus OX=10090 GN=Ndufs1 PE=1 SV=2	6051.13	5444.89	5336.93	5193.59	4463.12	6290.46	5101.27	5911.19	4481.34	6135.57	4402.32	6070.13	3308.78	3026.35	3585.62	9766.39	6806.78	7282.34	4543.19	6905.12
Q6ZWN5	12	3	40S ribosomal protein S9 OS=Mus musculus OX=10090 GN=Rps9 PE=1 SV=3	13813.3	13015.1	13305.8	13639.9	11239.1	14763.7	12575.2	12144.1	11262.3	12177.9	10049.5	14509.6	8249.32	7948.08	9029.34	22921.8	16779.5	14961.1	11417.7	13705.3
Q64442	25	12	Sorbitol dehydrogenase OS=Mus musculus OX=10090 GN=Sord PE=1 SV=3	27265.5	39102.9	29889.5	40658.6	34593.2	39901	31449.7	41643.1	37686.8	30406.5	19836.2	43593.1	18530.9	23692.1	27791.8	61949.2	41964.3	51302.6	38206.9	34220.2
P97872	25	6	Dimethylaniline monooxygenase [N-oxide-forming] 5 OS=Mus musculus OX=10090 GN=Fmo5 PE=1 SV=4	25467.1	29719.9	31658.2	34466.9	29440.2	28394.9	29262.3	31173.8	32996.7	33768.1	18527.8	33132.6	19627.4	20084.2	23651.9	44085.2	39045.6	38404.8	33452.1	38003.5
P62960	6	4	Y-box-binding protein 1 OS=Mus musculus OX=10090 GN=Ybx1 PE=1 SV=3	1861.69	1712.99	1893.8	1697.07	1042.45	2229.3	1835.73	1829.94	1334.56	1587.56	1354.42	1909.7	1174.11	988.902	837.493	3461.14	2449.47	2254.41	1352.97	1786.68
Q9WTP7	14	5	GTP:AMP phosphotransferase AK3_ mitochondrial OS=Mus musculus OX=10090 GN=Ak3 PE=1 SV=3	23646.5	22123.3	21423.5	21695.4	21019	30160.4	23476.7	22334.4	19065.9	20901.2	17203.3	24663.7	13282.1	12642.1	16886.4	46826.2	31325.7	27515.1	19329.1	23522.7
P70670;Q60817	31	6	Nascent polypeptide-associated complex subunit alpha_ muscle-specific form OS=Mus musculus OX=10090 GN=Naca PE=1 SV=2	4557.59	5029.9	5996.64	6511.31	5710.89	5239.69	5160.3	5078.31	5163.12	5998.77	3315.74	5607.49	3717.79	3794.2	4588.06	8135	6885.55	6256.27	5234.38	6751.16
P70694	24	10	Estradiol 17 beta-dehydrogenase 5 OS=Mus musculus OX=10090 GN=Akr1c6 PE=1 SV=1	73142.9	59691.3	56637.7	67168.3	48107.1	75109.1	50265.3	58242.6	56328.6	49725.8	53212.9	66545.7	35114.1	39139.6	38648.7	116612	67070.5	71752.6	57106	55962.6
P27659	20	4	60S ribosomal protein L3 OS=Mus musculus OX=10090 GN=Rpl3 PE=1 SV=3	6069.64	4994.72	5296.91	5056.34	4208.44	5967.64	5153.4	4823.86	4259.91	4378.47	4415.78	5568.26	3283.97	2946.38	3381.01	9265.18	6876.35	5942.8	4318.7	4927.63
P27773	44	20	Protein disulfide-isomerase A3 OS=Mus musculus OX=10090 GN=Pdia3 PE=1 SV=2	51399.3	40074.4	42284.5	41304.9	33560.3	45528.6	40801.9	40127.1	34553.2	38323	37393.9	44676.2	26215.5	24068.8	26961.9	70686.4	54443.3	49434.9	35030.1	43129.6
Q9R0H0	36	18	Peroxisomal acyl-coenzyme A oxidase 1 OS=Mus musculus OX=10090 GN=Acox1 PE=1 SV=5	59029.5	44687.3	55296.7	54122.9	48460.2	58692.1	52065.5	48754.9	49774.1	43578.2	42945.1	49818.8	34282.8	31537.9	38932.4	91123.6	69472.6	60064.1	50461.1	49043.9
Q91V92	41	14	ATP-citrate synthase OS=Mus musculus OX=10090 GN=Acly PE=1 SV=1	2703.74	7472.48	6193.71	6857.98	8720.21	6869.85	6025.73	6549.59	6453.47	6808.26	1967.02	8330.55	3839.97	3996.21	7005.71	10665.9	8040.32	8068.83	6542.54	7662.19
Q8CGC7	30	6	Bifunctional glutamate/proline--tRNA ligase OS=Mus musculus OX=10090 GN=Eprs PE=1 SV=4	10131	7413.56	8794.98	8262.11	6548.2	8954.17	8009.49	7956.25	6760.15	7629.1	7370.49	8264.86	5452.7	4814.41	5260.74	13902	10687.3	9801.77	6853.46	8585.98
Q9CPQ8	7	5	ATP synthase subunit g_ mitochondrial OS=Mus musculus OX=10090 GN=Atp5mg PE=1 SV=1	6659.14	11158.4	11859.1	14353	14300.4	11707.6	11855.2	11493.6	11989.3	12813.1	4844.65	12439.7	7352.37	8363.65	11488.8	18176.8	15818.7	14159.6	12154.8	14420.1
Q9DCX2	12	5	ATP synthase subunit d_ mitochondrial OS=Mus musculus OX=10090 GN=Atp5pd PE=1 SV=3	34493.2	41194.3	41520.2	41825.8	44182.3	41580.1	40998.9	40441.9	41473.8	41527.8	25094.4	45924.6	25741.6	24372.3	35495.6	64556	54706.1	49822.7	42046.2	46736.4
Q9QXD6	22	12	Fructose-1_6-bisphosphatase 1 OS=Mus musculus OX=10090 GN=Fbp1 PE=1 SV=3	35147.2	106209	96716	95072	119003	89343.2	81172.3	92699.4	102053	92035.4	25570.3	118405	59961.8	55399.4	95605.5	138712	108311	114202	103462	103579
P62983;P0CG50;P62984	15	3	Ubiquitin-40S ribosomal protein S27a OS=Mus musculus OX=10090 GN=Rps27a PE=1 SV=2	10074.3	9006.73	9185.99	9234.28	8142.88	8870.92	9456.93	9920.03	8580.78	9512.87	7329.23	10041	5695.12	5380.9	6541.89	13772.7	12618.7	12221.1	8699.21	10706
P41216	40	17	Long-chain-fatty-acid--CoA ligase 1 OS=Mus musculus OX=10090 GN=Acsl1 PE=1 SV=2	32747.5	27787	33912.5	38537.7	34179.9	27035.9	29804.4	31660.8	37812.8	36192.4	23824.4	30977.9	21025	22456.3	27459.8	41975.1	39769	39004.8	38334.7	40731.8
Q03265	59	33	ATP synthase subunit alpha_ mitochondrial OS=Mus musculus OX=10090 GN=Atp5f1a PE=1 SV=1	106892	100928	113316	107165	116923	100425	113615	107323	106763	110508	77766.1	112517	70253.6	62446.1	93934.7	155917	151600	132217	108237	124369
P24270	58	26	Catalase OS=Mus musculus OX=10090 GN=Cat PE=1 SV=4	115691	113966	120726	133633	125817	128949	132869	117735	110248	110503	84167.2	127053	74847.5	77869.3	101080	200202	177291	145045	111770	124363
P07356	15	4	Annexin A2 OS=Mus musculus OX=10090 GN=Anxa2 PE=1 SV=2	12262.1	10376.4	12222.5	10885.4	9442.73	12810.9	11077	10771	9615.52	9645.36	8920.91	11567.9	7577.66	6343.04	7586.18	19889.9	14780.4	13269.4	9748.23	10855.1
Q91XD4	25	6	Formimidoyltransferase-cyclodeaminase OS=Mus musculus OX=10090 GN=Ftcd PE=1 SV=1	6156.1	9897.47	11361.5	10616.4	10403.2	9357.72	8572.93	10209.3	10477.4	10681.7	4478.68	11034	7043.89	6186.29	8357.81	14528.5	11439.1	12577.5	10622	12021.4
P16858	36	20	Glyceraldehyde-3-phosphate dehydrogenase OS=Mus musculus OX=10090 GN=Gapdh PE=1 SV=2	124551	147621	137245	134742	118207	134398	116362	135790	136226	128891	90612.9	164573	85089.2	78515.7	94966.2	208662	155265	167288	138106	145057
Q4LDG0	16	3	Bile acyl-CoA synthetase OS=Mus musculus OX=10090 GN=Slc27a5 PE=1 SV=2	4069.02	6415.07	7157.09	7029.78	7458.82	5583.36	5632.07	5984.14	6352.06	6841.97	2960.29	7151.72	4437.24	4096.32	5992.33	8668.57	7515.04	7372.22	6439.73	7700.12
Q91WU0	27	9	Carboxylesterase 1F OS=Mus musculus OX=10090 GN=Ces1f PE=1 SV=1	56072.8	44904.7	49743.8	49719.1	42242	63010	48840.1	45757.8	41054.8	39360.3	40794	50061.2	30840.1	28971.8	33936.8	97827.6	65168.9	56371.7	41621.5	44297
Q60759	20	4	Glutaryl-CoA dehydrogenase_ mitochondrial OS=Mus musculus OX=10090 GN=Gcdh PE=1 SV=2	11999.7	11754.9	13037.7	12617	16899.3	12554.7	12685.6	13637.5	14460.6	13826.6	8730.01	13104.7	8083.07	7352.04	13576.7	19492.1	16926.8	16800.8	14660.2	15560.8
P24456	17	3	Cytochrome P450 2D10 OS=Mus musculus OX=10090 GN=Cyp2d10 PE=1 SV=2	11070.9	10076.6	11594.6	12299.8	9972.89	11192.3	9586.52	10964.7	10645	14045.5	8054.3	11233.7	7188.4	7167.2	8012.1	17376.9	12791.6	13508.1	10791.9	15807.2
Q91ZJ5	29	10	UTP--glucose-1-phosphate uridylyltransferase OS=Mus musculus OX=10090 GN=Ugp2 PE=1 SV=3	11688.6	13480.7	13077.8	11132.9	11866.8	13782.2	10447.1	14272.9	11402	12686.4	8503.71	15028.7	8107.96	6487.25	9533.67	21397.8	13939.9	17583.6	11559.3	14277.6
P54869	35	10	Hydroxymethylglutaryl-CoA synthase_ mitochondrial OS=Mus musculus OX=10090 GN=Hmgcs2 PE=1 SV=2	54490.9	79894.7	94223.9	86752.1	109777	76162.1	81504.2	85870.3	105484	80358.8	39643.2	89069	58416.8	50551.3	88193.9	118247	108754	105789	106940	90437.7
Q71RI9	12	3	Kynurenine--oxoglutarate transaminase 3 OS=Mus musculus OX=10090 GN=Kyat3 PE=1 SV=1	4858.19	6579.74	7528.67	7713.23	6544.67	7742.02	5149.59	5617.08	5324.78	8808.76	3534.42	7335.29	4667.61	4494.57	5257.91	12020.1	6871.26	6920.02	5398.27	9913.6
Q9DC69	13	4	NADH dehydrogenase [ubiquinone] 1 alpha subcomplex subunit 9_ mitochondrial OS=Mus musculus OX=10090 GN=Ndufa9 PE=1 SV=2	15662.4	13227.3	14685	13143	10462.8	17769.8	13625.4	12669.7	11056.6	10946.8	11394.7	14746.2	9104.36	7658.54	8405.66	27588.9	18180.9	15608.6	11209.2	12319.8
Q9D8E6	24	7	60S ribosomal protein L4 OS=Mus musculus OX=10090 GN=Rpl4 PE=1 SV=3	13867	11357.2	13225.6	12357.2	10668.2	14847.2	12332.2	11646.3	10228.4	11596.4	10088.5	12661.3	8199.56	7200.64	8570.68	23051.4	16455.3	14347.8	10369.6	13050.8
P50285	10	3	Dimethylaniline monooxygenase [N-oxide-forming] 1 OS=Mus musculus OX=10090 GN=Fmo1 PE=1 SV=1	4937.25	5265.23	7925.18	6326.66	4963.36	5537.33	6351.31	5495.94	4524.66	6580.69	3591.94	5869.84	4913.44	3686.61	3987.5	8597.1	8474.75	6770.77	4587.11	7406.07
Q99J99	9	3	3-mercaptopyruvate sulfurtransferase OS=Mus musculus OX=10090 GN=Mpst PE=1 SV=4	3563.57	37879.7	33516	36136.6	26455.8	46051.7	31059.7	31610.9	27784.1	5447.23	2592.56	42229.4	20779.2	21057.1	21254.3	71498.6	41443.9	38943.3	28167.6	6130.45
P60335	10	3	Poly(rC)-binding protein 1 OS=Mus musculus OX=10090 GN=Pcbp1 PE=1 SV=1	5297.43	4909.41	4982.85	4470.53	4381.49	5854.68	5034.8	4671.61	4177.06	4170.27	3853.98	5473.16	3089.26	2605.02	3520.04	9089.81	6718.1	5755.23	4234.71	4693.32
Q8K2B3	40	6	Succinate dehydrogenase [ubiquinone] flavoprotein subunit_ mitochondrial OS=Mus musculus OX=10090 GN=Sdha PE=1 SV=1	4829.98	5892.87	6204.48	5312.02	7027.37	5096.06	5871.14	6052.79	6199.7	6195.94	3513.9	6569.56	3846.64	3095.37	5645.7	7912	7834.04	7456.79	6285.26	6973.06
P52825	22	8	Carnitine O-palmitoyltransferase 2_ mitochondrial OS=Mus musculus OX=10090 GN=Cpt2 PE=1 SV=2	11164	9575.23	10295.9	9337.86	8543.27	10517.3	9487.8	10135	8905.12	10138.7	8122.05	10674.8	6383.23	5441.26	6863.56	16328.8	12659.9	12486	9028.03	11410.3
Q01853	19	7	Transitional endoplasmic reticulum ATPase OS=Mus musculus OX=10090 GN=Vcp PE=1 SV=4	7117.52	8084.98	8653.65	7890.48	7294.27	8112.92	6944.7	8084.12	7517.42	8144.41	5178.13	9013.39	5365.07	4597.86	5860.13	12595.9	9266.53	9959.31	7621.17	9165.91
P37040	33	7	NADPH--cytochrome P450 reductase OS=Mus musculus OX=10090 GN=Por PE=1 SV=2	9094.78	11748.2	9814.51	10968.8	14110.5	10503.6	9795.77	10127.9	12383.5	12045.5	6616.62	13097.3	6084.78	6391.65	11336.2	16307.6	13070.8	12477.2	12554.4	13556.3
P63038	39	22	60 kDa heat shock protein_ mitochondrial OS=Mus musculus OX=10090 GN=Hspd1 PE=1 SV=1	75535.3	73147.3	82818.2	74591.9	81883.6	70290.6	82347.8	79278	72223.6	82730.9	54953.3	81546.8	51345.5	43465.4	65784.3	109131	109879	97667.3	73220.4	93107.4
Q00724	11	6	Retinol-binding protein 4 OS=Mus musculus OX=10090 GN=Rbp4 PE=1 SV=2	7988.15	10087.2	8867.73	10924.8	10022.3	8698.57	8614.84	9497.97	10098.5	10602.2	5811.53	11245.6	5497.8	6366	8051.81	13505.2	11495.1	11701.1	10237.8	11932
Q9JLJ2	29	4	4-trimethylaminobutyraldehyde dehydrogenase OS=Mus musculus OX=10090 GN=Aldh9a1 PE=1 SV=1	2569.43	2599.35	2438.16	2750.18	2222.89	3261.11	2584.96	2611.58	2188.8	2108.12	1869.31	2897.83	1511.61	1602.56	1785.84	5063.11	3449.2	3217.36	2219.01	2372.53
O88986	10	4	2-amino-3-ketobutyrate coenzyme A ligase_ mitochondrial OS=Mus musculus OX=10090 GN=Gcat PE=1 SV=2	2551.51	2366.21	2606.34	2164.94	2213.82	2522.6	2547.84	2467.85	2059.38	2330.96	1856.27	2637.92	1615.87	1261.53	1778.56	3916.52	3399.66	3040.29	2087.81	2623.32
Q9DBM2	40	13	Peroxisomal bifunctional enzyme OS=Mus musculus OX=10090 GN=Ehhadh PE=1 SV=4	11011.9	14544.8	18377.5	21062	19910.3	19986.1	17647.2	15840.6	15100.7	14776.6	8011.36	16215	11393.6	12273.1	15995.7	31029.9	23547.2	19515	15309.1	16629.9

## Sheet: 24 h
				Normalized abundance										Raw abundance
				Female					Male					Female					Male
Accession	Peptide count	Unique peptides	Description	Mouse 2	Mouse 3	Mouse 4	Mouse 5	Mouse 7	Mouse 1	Mouse 2	Mouse 5	Mouse 6	Mouse 7	Mouse 2	Mouse 3	Mouse 4	Mouse 5	Mouse 7	Mouse 1	Mouse 2	Mouse 5	Mouse 6	Mouse 7
P19157	21	3	Glutathione S-transferase P 1 OS=Mus musculus OX=10090 GN=Gstp1 PE=1 SV=2	72359.2	67974.4	58373	64503.2	60014.5	424562	403126	425770	305411	520564	68335	72253.7	61518.4	49416.4	48595.9	533828	384226	495411	228343	500824
P11714	17	3	Cytochrome P450 2D9 OS=Mus musculus OX=10090 GN=Cyp2d9 PE=1 SV=2	184.031	259.667	265.535	402.516	380.864	3931.9	3285.47	3573.34	3322.5	4017.92	173.796	276.015	279.843	308.37	308.399	4943.83	3131.43	4157.81	2484.09	3865.56
P25444	16	3	40S ribosomal protein S2 OS=Mus musculus OX=10090 GN=Rps2 PE=1 SV=3	16515.6	15973.8	16540.5	17725.8	16517.1	20917.4	19872.1	20006.6	20448.4	20409	15597.1	16979.5	17431.8	13579.9	13374.5	26300.8	18940.4	23278.9	15288.4	19635.1
Q99P30	14	4	Peroxisomal coenzyme A diphosphatase NUDT7 OS=Mus musculus OX=10090 GN=Nudt7 PE=1 SV=2	3361.41	4087.85	3467.92	3023.46	3950.81	7944.28	8435.76	6225.68	7588.79	7620.33	3174.47	4345.2	3654.79	2316.29	3199.11	9988.84	8040.26	7243.97	5673.82	7331.36
P09411	40	18	Phosphoglycerate kinase 1 OS=Mus musculus OX=10090 GN=Pgk1 PE=1 SV=4	43418	42295.4	43223.2	43723.3	41961.5	37876.7	36622.7	36115.6	35010.1	38156.5	41003.3	44958.1	45552.2	33496.8	33977.7	47624.7	34905.7	42022.8	26175.6	36709.6
P52840	11	4	Sulfotransferase 1A1 OS=Mus musculus OX=10090 GN=Sult1a1 PE=1 SV=1	4643.83	5823.9	4424.71	3786.54	5141.3	2263.06	2196.35	1700.75	2298.91	2235.04	4385.56	6190.54	4663.13	2900.9	4163.1	2845.48	2093.38	1978.93	1718.8	2150.29
P49429	24	6	4-hydroxyphenylpyruvate dioxygenase OS=Mus musculus OX=10090 GN=Hpd PE=1 SV=3	36361.8	39497.3	34385.7	37918	35651.9	25508.8	28609	26777.7	28759.8	25651.5	34339.6	41983.8	36238.5	29049.3	28868.6	32073.8	27267.7	31157.5	21502.5	24678.8
Q8BGZ7	28	3	Keratin_ type II cytoskeletal 75 OS=Mus musculus OX=10090 GN=Krt75 PE=1 SV=1	4157.96	5507.89	4877.5	4584.46	4824.91	7228.48	8038.31	7600.69	7263.81	8561.52	3926.72	5854.64	5140.32	3512.19	3906.9	9088.82	7661.44	8843.88	5430.84	8236.87
P09528	12	4	Ferritin heavy chain OS=Mus musculus OX=10090 GN=Fth1 PE=1 SV=2	13644	13082	16435.8	15581.3	14026.2	5877.47	6930.42	4180.14	7256.2	5866.61	12885.2	13905.6	17321.5	11937	11357.5	7390.1	6605.5	4863.86	5425.16	5644.14
P57776	13	3	Elongation factor 1-delta OS=Mus musculus OX=10090 GN=Eef1d PE=1 SV=3	12576.6	10523.8	10405	11972.6	9883.68	18827.6	16014.8	18349.1	16657.3	18018.6	11877.1	11186.3	10965.7	9172.29	8003.16	23673	15264	21350.3	12454	17335.3
Q61941	31	7	NAD(P) transhydrogenase_ mitochondrial OS=Mus musculus OX=10090 GN=Nnt PE=1 SV=2	7757.24	6920.33	6857.07	7526.96	6679.52	9817.62	11616.6	9681	11378.2	11140.4	7325.83	7355.99	7226.56	5766.46	5408.64	12344.3	11072	11264.5	8507.03	10718
P06801	21	6	NADP-dependent malic enzyme OS=Mus musculus OX=10090 GN=Me1 PE=1 SV=2	3020.25	5612.41	5017.91	3995.39	4477.64	11956.8	13094.1	10999.5	9673.21	12845.3	2852.28	5965.73	5288.29	3060.9	3625.7	15034.1	12480.2	12798.6	7232.25	12358.2
Q9D379	27	5	Epoxide hydrolase 1 OS=Mus musculus OX=10090 GN=Ephx1 PE=1 SV=2	14985.2	16293.5	14418.5	15991.4	15043.3	19210.1	20567.3	19896.3	18946	18587.1	14151.8	17319.3	15195.4	12251.1	12181.1	24154.1	19603	23150.6	14165.1	17882.2
Q61425	18	8	Hydroxyacyl-coenzyme A dehydrogenase_ mitochondrial OS=Mus musculus OX=10090 GN=Hadh PE=1 SV=2	51177.7	46462	48692.9	52359.8	50225.5	41670.6	38895.1	36070.9	37567	37511.6	48331.5	49387	51316.7	40113.2	40669.4	52395	37071.5	41970.8	28087.3	36089.1
Q9D023	5	4	Mitochondrial pyruvate carrier 2 OS=Mus musculus OX=10090 GN=Mpc2 PE=1 SV=1	8930.64	8604.44	7933.48	8626.61	8729.65	5504.81	5448.3	4867.47	3883.87	5227.03	8433.97	9146.13	8360.97	6608.91	7068.7	6921.53	5192.86	5663.6	2903.8	5028.82
O08601	39	11	Microsomal triglyceride transfer protein large subunit OS=Mus musculus OX=10090 GN=Mttp PE=1 SV=2	35234.2	36602.6	34024.4	36076.5	35093.4	48160.3	47641.9	44826.5	57065.4	49347.6	33274.7	38906.9	35857.8	27638.5	28416.3	60555	45408.3	52158.4	42665.4	47476.3
Q63836	31	4	Selenium-binding protein 2 OS=Mus musculus OX=10090 GN=Selenbp2 PE=1 SV=2	14134.2	19052.1	18081.6	16804.7	18263.9	30278.2	30837.7	33873.5	31203.5	43500	13348.2	20251.5	19056	12874.2	14789	38070.7	29391.9	39414	23329.5	41850.4
P17563	36	9	Methanethiol oxidase OS=Mus musculus OX=10090 GN=Selenbp1 PE=1 SV=2	15146.4	20416.4	19376.5	18008.1	19571.9	32446.5	33046.1	36299.3	33438.1	46615.1	14304.1	21701.8	20420.6	13796.2	15848	40797	31496.7	42236.6	25000.2	44847.5
Q9QXE0	21	8	2-hydroxyacyl-CoA lyase 1 OS=Mus musculus OX=10090 GN=Hacl1 PE=1 SV=2	22759.3	23813.7	25324.4	25307.6	26302.5	17919.4	17415.8	14317.5	16314.9	13991.9	21493.5	25312.8	26689	19388.4	21298.1	22531.2	16599.3	16659.3	12198	13461.4
Q63880	21	4	Carboxylesterase 3A OS=Mus musculus OX=10090 GN=Ces3a PE=1 SV=2	39120.4	38765.4	34974.6	49095.7	42619.5	99246	111091	92502.1	65334.5	100868	36944.7	41205.8	36859.2	37612.6	34510.5	124788	105883	107632	48847.8	97043
P29391;P49945	13	4	Ferritin light chain 1 OS=Mus musculus OX=10090 GN=Ftl1 PE=1 SV=2	46001.3	43409.6	55534.9	51726.5	45031.1	25829.9	29281.3	24149.6	32866.7	29835.9	43442.9	46142.4	58527.4	39628.1	36463.2	32477.5	27908.4	28099.6	24573	28704.5
Q71RI9	12	3	Kynurenine--oxoglutarate transaminase 3 OS=Mus musculus OX=10090 GN=Kyat3 PE=1 SV=1	6673.71	6558.26	7051.85	6967.46	6563.08	5324.53	4386.03	4959.12	4525.73	5366.22	6302.55	6971.13	7431.84	5337.82	5314.36	6694.85	4180.39	5770.26	3383.69	5162.73
P54071;Q3TZ89	28	8	Isocitrate dehydrogenase [NADP]_ mitochondrial OS=Mus musculus OX=10090 GN=Idh2 PE=1 SV=3	9300.59	9128.47	8885.69	9430.73	11253.7	7017.88	7268.49	6018.52	6599.7	6771.1	8783.35	9703.15	9364.5	7224.95	9112.5	8824.02	6927.72	7002.93	4934.32	6514.34
P13707;Q3ULJ0	20	4	Glycerol-3-phosphate dehydrogenase [NAD(+)]_ cytoplasmic OS=Mus musculus OX=10090 GN=Gpd1 PE=1 SV=3	9833.31	10864.9	9869.16	10556.3	10820.7	12603.1	13852.3	13443.6	11910.1	12919.9	9286.44	11548.9	10401	8087.28	8761.89	15846.6	13202.9	15642.5	8904.7	12430
P21550	28	3	Beta-enolase OS=Mus musculus OX=10090 GN=Eno3 PE=1 SV=3	6281.59	5439.57	5500.84	5726.18	4861.85	10462.5	7257.72	11112	9197.59	9245.08	5932.24	5782.01	5797.25	4386.87	3936.81	13155.1	6917.45	12929.5	6876.65	8894.51
Q8VCU1	18	4	Carboxylesterase 3B OS=Mus musculus OX=10090 GN=Ces3b PE=1 SV=2	15325.8	16311.1	15197.9	19363.1	16986.3	26928	32176.4	26697.7	21433.3	29446.7	14473.4	17337.9	16016.9	14834.2	13754.4	33858.2	30667.9	31064.4	16024.8	28330.1
P62301	11	5	40S ribosomal protein S13 OS=Mus musculus OX=10090 GN=Rps13 PE=1 SV=2	2156.48	2308.1	2050.91	1906.16	1704.17	3178.49	2901.28	3300.67	2694.5	2805.19	2036.55	2453.41	2161.42	1460.32	1379.93	3996.51	2765.26	3840.54	2014.56	2698.82
Q8K157	6	3	Aldose 1-epimerase OS=Mus musculus OX=10090 GN=Galm PE=1 SV=1	25589	25524.1	24995.8	25525	23118.2	21163.7	19793.8	21493.9	21553.4	22443.2	24165.9	27130.9	26342.7	19554.9	18719.7	26610.4	18865.8	25009.5	16114.6	21592.1
Q91WL5	16	3	Cytochrome P450 4A12A OS=Mus musculus OX=10090 GN=Cyp4a12a PE=1 SV=2	4242.73	3325.05	2948.37	3477.52	3167.01	6277.8	6356.05	5056.01	5058.83	4761.87	4006.77	3534.37	3107.25	2664.15	2564.44	7893.47	6058.05	5882.99	3782.27	4581.29
Q91XE0	15	8	Glycine N-acyltransferase OS=Mus musculus OX=10090 GN=Glyat PE=1 SV=1	22374.9	22739.4	21275.1	23185.8	22695.5	29862.6	28940.2	27261.8	24487.7	27039.2	21130.5	24171	22421.5	17762.8	18377.3	37548	27583.4	31720.9	18308.4	26013.8
P32020	33	19	Non-specific lipid-transfer protein OS=Mus musculus OX=10090 GN=Scp2 PE=1 SV=3	72610.5	57509.3	63383.7	71964.8	60160.7	105994	107721	84920.6	88106.6	87921.3	68572.2	61129.7	66799.2	55132.8	48714.2	133273	102671	98810.5	65873.6	84587.3
Q91VS7	19	8	Microsomal glutathione S-transferase 1 OS=Mus musculus OX=10090 GN=Mgst1 PE=1 SV=3	180022	165446	153548	197906	164813	321593	326683	282422	210541	249650	170010	175862	161822	151617	133455	404358	311367	328616	157413	240184
P14148	14	4	60S ribosomal protein L7 OS=Mus musculus OX=10090 GN=Rpl7 PE=1 SV=2	9643.79	12512.1	13097.9	13209.3	12717.8	18877.9	15820.3	18205.7	15339.7	18950.6	9107.45	13299.8	13803.7	10119.7	10298	23736.3	15078.6	21183.4	11468.8	18232
Q64374	25	12	Regucalcin OS=Mus musculus OX=10090 GN=Rgn PE=1 SV=1	117354	106349	100292	134237	91705.1	69230	58069.5	56468.7	87753.1	54400.2	110827	113044	105696	102840	74256.9	87047.2	55347	65705	65609.3	52337.3
P00329	33	16	Alcohol dehydrogenase 1 OS=Mus musculus OX=10090 GN=Adh1 PE=1 SV=2	85610.3	97569.3	92767.2	88255.2	91569.9	64955.9	64126.2	70626.8	83397.8	73191.3	80849.1	103712	97765.9	67613	74147.3	81673	61119.7	82178.8	62353	70415.9
Q9D8N0	12	6	Elongation factor 1-gamma OS=Mus musculus OX=10090 GN=Eef1g PE=1 SV=3	2462.01	2026.06	2057.72	2464.18	2332.63	1723.63	1613.36	1706.59	1663.12	1993.67	2325.08	2153.61	2168.6	1887.83	1888.81	2167.22	1537.72	1985.72	1243.44	1918.07
Q91X83	20	6	S-adenosylmethionine synthase isoform type-1 OS=Mus musculus OX=10090 GN=Mat1a PE=1 SV=1	86863.1	82385.5	66054.8	75064.2	65603.2	50533.6	51426.1	45777.4	62010.2	42409.1	82032.2	87572	69614.1	57507.3	53121.2	63539	49015.1	53265	46362.4	40801
P07724	35	13	Serum albumin OS=Mus musculus OX=10090 GN=Alb PE=1 SV=3	41533.6	27987.3	42066	46956.6	42818.1	24269.6	29174.7	21317.2	23918.2	24371.7	39223.8	29749.3	44332.7	35973.8	34671.4	30515.6	27806.9	24803.9	17882.6	23447.5
Q8R0Y6	65	23	Cytosolic 10-formyltetrahydrofolate dehydrogenase OS=Mus musculus OX=10090 GN=Aldh1l1 PE=1 SV=1	61361.9	54446	53662.1	56905.6	50895.9	51055.3	43606.5	43164.1	43458.6	43302.3	57949.3	57873.6	56553.6	43595.8	41212.2	64195	41562	50224.2	32492.2	41660.2
Q8VEM8	21	8	Phosphate carrier protein_ mitochondrial OS=Mus musculus OX=10090 GN=Slc25a3 PE=1 SV=1	22454.9	18593.9	18923.2	22540.6	20081.8	24091.4	27416.1	24725.5	25140	27685.6	21206.1	19764.5	19942.8	17268.5	16260.9	30291.6	26130.7	28769.7	18796.1	26635.7
P34914	32	14	Bifunctional epoxide hydrolase 2 OS=Mus musculus OX=10090 GN=Ephx2 PE=1 SV=2	20056.2	24224.2	24846.1	24067.3	28431	30273.9	32895.8	31650.1	33027.4	30752.3	18940.8	25749.2	26184.9	18438.2	23021.6	38065.2	31353.6	36826.9	24693.2	29586.2
Q9DBE0	12	4	Cysteine sulfinic acid decarboxylase OS=Mus musculus OX=10090 GN=Csad PE=1 SV=1	5259.83	7137.19	6040.5	6464.93	6001.4	9837.37	7394.39	8494.77	10383.8	8390.57	4967.31	7586.51	6365.99	4952.83	4859.54	12369.1	7047.71	9884.2	7763.55	8072.4
P35700	34	18	Peroxiredoxin-1 OS=Mus musculus OX=10090 GN=Prdx1 PE=1 SV=1	65089.4	75065	74561.3	71566.7	69278.7	62683.1	57577.8	59502.7	64764.7	57122.1	61469.5	79790.7	78579	54827.8	56097.4	78815.3	54878.4	69235.2	48421.9	54956
P17717	21	11	UDP-glucuronosyltransferase 2B17 OS=Mus musculus OX=10090 GN=Ugt2b17 PE=1 SV=1	62474.9	51590.1	51148.3	61989.3	53072.5	74679.7	82716	69343.3	66297.9	71835.9	59000.4	54837.9	53904.4	47490.5	42974.7	93899.4	78838	80685.3	49568.1	69111.8
Q8BW75	24	6	Amine oxidase [flavin-containing] B OS=Mus musculus OX=10090 GN=Maob PE=1 SV=4	45471.8	36828.8	38477.4	41060.7	36160.3	30275.3	35442.8	29762.9	29161.6	26740.8	42942.9	39147.3	40550.8	31456.9	29280.3	38067	33781.2	34631	21802.9	25726.8
P47911	9	4	60S ribosomal protein L6 OS=Mus musculus OX=10090 GN=Rpl6 PE=1 SV=3	4951.68	4920.17	4566.93	5104.86	4683.52	6655.74	5719.57	5334.27	5628.3	5783.35	4676.29	5229.92	4813.02	3910.88	3792.41	8368.67	5451.41	6206.76	4208.04	5564.05
Q9DBG1	21	8	Sterol 26-hydroxylase_ mitochondrial OS=Mus musculus OX=10090 GN=Cyp27a1 PE=1 SV=1	9005.86	8874.45	7950.43	9258.01	7471.77	11682.8	11459.2	9969.57	11645.6	9325.55	8505	9433.13	8378.83	7092.64	6050.15	14689.5	10922	11600.2	8706.94	8971.92
P62242	12	6	40S ribosomal protein S8 OS=Mus musculus OX=10090 GN=Rps8 PE=1 SV=2	19219.1	17175.4	18557.6	20807.5	18152.1	26891.9	23625	23785.6	20063.4	22518.8	18150.2	18256.6	19557.6	15940.8	14698.4	33812.8	22517.4	27676.1	15000.5	21664.9
Q9Z0X1	22	5	Apoptosis-inducing factor 1_ mitochondrial OS=Mus musculus OX=10090 GN=Aifm1 PE=1 SV=1	5983.17	9487.79	9160.01	8047.59	8795.91	11341.4	10851.1	11214.3	11461.7	11375.9	5650.42	10085.1	9653.6	6165.32	7122.35	14260.2	10342.4	13048.5	8569.44	10944.5
Q8C196	223	103	Carbamoyl-phosphate synthase [ammonia]_ mitochondrial OS=Mus musculus OX=10090 GN=Cps1 PE=1 SV=2	450282	401821	402691	403032	438601	356476	397928	307313	331399	295322	425239	427117	424390	308766	355151	448220	379272	357579	247773	284124
O88587	8	5	Catechol O-methyltransferase OS=Mus musculus OX=10090 GN=Comt PE=1 SV=2	4195.26	5325.09	5890.59	5694.87	5941.09	7338.73	8591.6	8222.38	5934.99	8889.81	3961.95	5660.32	6208	4362.89	4810.71	9227.44	8188.8	9567.26	4437.34	8552.71
Q91WN4	24	9	Kynurenine 3-monooxygenase OS=Mus musculus OX=10090 GN=Kmo PE=1 SV=1	11520.1	11241.1	10531.7	12059.5	11127.4	11775	14094.5	12721.7	13049.7	14528.2	10879.4	11948.7	11099.2	9238.91	9010.25	14805.4	13433.7	14802.5	9756.7	13977.2
Q6URW6	55	4	Myosin-14 OS=Mus musculus OX=10090 GN=Myh14 PE=1 SV=1	18691.5	17410.9	17088.7	18441.8	16084.6	27326.2	23738.1	25848.3	46795.6	22768.2	17652	18507	18009.5	14128.4	13024.3	34358.9	22625.1	30076.2	34987.1	21904.9
Q99LB7	32	14	Sarcosine dehydrogenase_ mitochondrial OS=Mus musculus OX=10090 GN=Sardh PE=1 SV=1	80089	65484.6	67604.2	75388.8	67344.3	55593.9	68424.5	56703.2	55728.3	55209.6	75634.9	69607.1	71247	57755.9	54531	69901.7	65216.6	65977.7	41665.7	53116
Q61176	24	11	Arginase-1 OS=Mus musculus OX=10090 GN=Arg1 PE=1 SV=1	106469	110565	106213	100831	94112	87069.2	92788.7	96990.8	94016.4	86660.9	100548	117525	111937	77247.7	76205.8	109477	88438.5	112855	70292.1	83374.7
Q922J3	25	3	CAP-Gly domain-containing linker protein 1 OS=Mus musculus OX=10090 GN=Clip1 PE=1 SV=1	1874.11	3732.09	2897.24	2365.41	3509.39	4236.75	3920.79	4558.84	6501.63	4984.18	1769.88	3967.05	3053.36	1812.16	2841.68	5327.13	3736.97	5304.5	4861	4795.18
P36552	16	4	Oxygen-dependent coproporphyrinogen-III oxidase_ mitochondrial OS=Mus musculus OX=10090 GN=Cpox PE=1 SV=2	2945.82	3247.87	2871.78	3038.07	2987.46	3620.32	3434.24	3200.13	3319.42	3206.48	2781.99	3452.34	3026.53	2327.49	2419.05	4552.05	3273.24	3723.56	2481.79	3084.89
Q91Y97	27	14	Fructose-bisphosphate aldolase B OS=Mus musculus OX=10090 GN=Aldob PE=1 SV=3	145081	163002	152494	138589	135852	126691	117058	130295	105401	133034	137012	173263	160712	106174	110004	159296	111570	151606	78803.7	127989
Q8BVI4	13	6	Dihydropteridine reductase OS=Mus musculus OX=10090 GN=Qdpr PE=1 SV=2	36174.4	38995.4	38099.4	37350.9	33737.4	34220.1	29519.9	33407.2	33280.8	28640.1	34162.6	41450.3	40152.4	28614.8	27318.4	43027.1	28135.9	38871.4	24882.7	27554.1
P19783	19	5	Cytochrome c oxidase subunit 4 isoform 1_ mitochondrial OS=Mus musculus OX=10090 GN=Cox4i1 PE=1 SV=2	39279.7	45903.4	47897.3	50429.3	49462.3	52049.1	61871.1	57785.2	53198.1	54332.7	37095.2	48793.2	50478.2	38634.3	40051.4	65444.5	58970.4	67236.7	39774	52272.4
P97807	19	6	Fumarate hydratase_ mitochondrial OS=Mus musculus OX=10090 GN=Fh PE=1 SV=3	7357.26	9765.21	9252.23	8450.02	8367.39	10578.5	9871.15	10979.1	10066.8	9823.16	6948.09	10380	9750.79	6473.62	6775.37	13301.1	9408.36	12774.9	7526.49	9450.66
P01899;P01897;P01896;P03991;P14428	7	3	H-2 class I histocompatibility antigen_ D-B alpha chain OS=Mus musculus OX=10090 GN=H2-D1 PE=1 SV=2	2271.27	1678.93	1785.52	2104.4	2088.32	1350.16	1609.09	1372.61	1828.75	1488.97	2144.95	1784.63	1881.73	1612.19	1690.98	1697.64	1533.65	1597.12	1367.28	1432.5
P62897	8	4	Cytochrome c_ somatic OS=Mus musculus OX=10090 GN=Cycs PE=1 SV=2	2621.17	3649.39	2688.59	2210.86	2404.01	4302.69	3219.97	4103.49	3277.39	4163.37	2475.39	3879.13	2833.46	1693.75	1946.61	5410.04	3069.01	4774.67	2450.36	4005.49
Q9D8E6	24	7	60S ribosomal protein L4 OS=Mus musculus OX=10090 GN=Rpl4 PE=1 SV=3	11386.9	9512.3	10353.2	11364.1	10611.4	15150.6	12735.8	12909.2	11273.5	12389.7	10753.6	10111.1	10911.1	8706.14	8592.42	19049.8	12138.7	15020.6	8428.73	11919.9
Q91VI7	13	4	Ribonuclease inhibitor OS=Mus musculus OX=10090 GN=Rnh1 PE=1 SV=1	12508.1	10609.7	10044.4	12276.1	9666.59	13082.5	13646.8	13074.5	13478.2	12312.2	11812.5	11277.6	10585.6	9404.81	7827.38	16449.4	13007	15213.1	10077.1	11845.3
P11352	15	7	Glutathione peroxidase 1 OS=Mus musculus OX=10090 GN=Gpx1 PE=1 SV=2	40111.9	36179.2	35425.5	40372.5	31880.4	29631	33819.3	28990	32562.2	27822	37881.1	38456.8	37334.4	30929.7	25814.6	37256.9	32233.8	33731.8	24345.4	26767
Q3THS6	16	4	S-adenosylmethionine synthase isoform type-2 OS=Mus musculus OX=10090 GN=Mat2a PE=1 SV=2	1471.89	2051.51	1482.68	1483.06	1659.06	1058.95	1335.91	1096.94	1471.66	956.652	1390.03	2180.66	1562.57	1136.19	1343.4	1331.48	1273.28	1276.36	1100.3	920.376
Q9CZS1	26	5	Aldehyde dehydrogenase X_ mitochondrial OS=Mus musculus OX=10090 GN=Aldh1b1 PE=1 SV=1	15876.8	14277	16699.1	12706.5	19984.2	9739.5	13758.3	10981.3	12192.5	11940.9	14993.8	15175.7	17599	9734.58	16181.9	12246.1	13113.3	12777.4	9115.85	11488.1
Q8QZR3;Q6AW46	21	6	Pyrethroid hydrolase Ces2a OS=Mus musculus OX=10090 GN=Ces2a PE=1 SV=1	14138.3	13457.2	13791.2	15415.7	14635	15145.8	16967	16187.2	14943.1	15916.1	13352	14304.4	14534.3	11810.1	11850.5	19043.8	16171.5	18834.8	11172.3	15312.6
Q64442	25	12	Sorbitol dehydrogenase OS=Mus musculus OX=10090 GN=Sord PE=1 SV=3	26231.3	27839.1	28445.5	30360	25770.3	27075.5	16743.8	22877.8	20425.3	20968.3	24772.5	29591.7	29978.3	23259.1	20867.1	34043.7	15958.8	26619.7	15271.1	20173.2
P14152	25	11	Malate dehydrogenase_ cytoplasmic OS=Mus musculus OX=10090 GN=Mdh1 PE=1 SV=3	86127.5	78697.7	78707.5	81281.6	77909.7	67181.2	73262.6	69668.3	80779.1	67736.1	81337.6	83652.1	82948.7	62270.4	63086.2	84471.1	69827.8	81063.5	60395.1	65167.5
Q91XD4	25	6	Formimidoyltransferase-cyclodeaminase OS=Mus musculus OX=10090 GN=Ftcd PE=1 SV=1	9429.93	9192.25	9720.18	9674.07	9488.58	9963.47	10639.3	9578.11	10184.2	10086.2	8905.48	9770.95	10244	7411.38	7683.24	12527.7	10140.5	11144.7	7614.3	9703.74
P17742	18	6	Peptidyl-prolyl cis-trans isomerase A OS=Mus musculus OX=10090 GN=Ppia PE=1 SV=2	56611.3	51275.7	53484.4	58675.1	51120.3	44929	48259.6	46382.5	52133.2	50170.7	53462.9	54503.7	56366.4	44951.4	41393.9	56492	45997.1	53969	38977.8	48268.2
O70503	10	4	Very-long-chain 3-oxoacyl-CoA reductase OS=Mus musculus OX=10090 GN=Hsd17b12 PE=1 SV=1	6916.14	5625.52	5890.62	6079.52	5743.59	7080.64	7453.28	6610.19	6749.6	6545.26	6531.5	5979.67	6208.03	4657.57	4650.79	8902.93	7103.84	7691.37	5046.39	6297.06
Q9D826	12	3	Peroxisomal sarcosine oxidase OS=Mus musculus OX=10090 GN=Pipox PE=1 SV=1	2391.33	4158.3	2593.6	1632.17	4331.79	1638.17	1583.05	1591.17	1356.98	1902.29	2258.33	4420.08	2733.35	1250.42	3507.6	2059.77	1508.83	1851.43	1014.56	1830.15
Q8BWQ1	13	6	UDP-glucuronosyltransferase 2A3 OS=Mus musculus OX=10090 GN=Ugt2a3 PE=1 SV=1	26620.2	18086.4	24100.3	36448.6	31479.8	11910.6	14269.7	17726.1	17151.2	22954.6	25139.8	19225.1	25398.9	27923.5	25490.3	14976	13600.7	20625.4	12823.2	22084.1
Q80XN0	27	9	D-beta-hydroxybutyrate dehydrogenase_ mitochondrial OS=Mus musculus OX=10090 GN=Bdh1 PE=1 SV=2	17912.7	18506.6	20147.6	19233.7	24137.4	14343.5	17954.4	14300.3	18303	15147.6	16916.5	19671.7	21233.2	14735.1	19544.9	18034.9	17112.6	16639.3	13684.4	14573.2
Q8VDD5	105	17	Myosin-9 OS=Mus musculus OX=10090 GN=Myh9 PE=1 SV=4	13680.6	9295.08	10634.3	9977.97	9921	7579.07	9751.36	6809.2	8805.56	7856.28	12919.8	9880.25	11207.3	7644.2	8033.38	9529.64	9294.18	7922.93	6583.54	7558.37
Q922Q8	7	3	Leucine-rich repeat-containing protein 59 OS=Mus musculus OX=10090 GN=Lrrc59 PE=1 SV=1	5647.83	6732.16	6213.02	6181.7	6697.52	8773.36	7142.78	8138.5	6272.83	8394.76	5333.73	7155.97	6547.81	4735.84	5423.21	11031.3	6807.91	9469.66	4689.93	8076.43
P52760	14	9	2-iminobutanoate/2-iminopropanoate deaminase OS=Mus musculus OX=10090 GN=Rida PE=1 SV=3	109657	81817	91410	86200.1	69022.1	64997.8	68419.9	57158.4	81080.2	52732.8	103559	86967.7	96335.6	66038.6	55889.6	81725.8	65212.2	66507.5	60620.2	50733.1
P40142	29	8	Transketolase OS=Mus musculus OX=10090 GN=Tkt PE=1 SV=1	23268.6	21417.5	21989.6	23169.6	20574.3	19862.8	19429.9	17594.1	22012.3	17125.5	21974.5	22765.9	23174.5	17750.4	16659.7	24974.7	18519	20471.9	16457.7	16476.1
P47740	17	4	Aldehyde dehydrogenase family 3 member A2 OS=Mus musculus OX=10090 GN=Aldh3a2 PE=1 SV=2	18850.6	11600.6	17566.3	29369.9	24832.7	9476.44	9617.3	11888.2	10542.3	17195.1	17802.2	12330.9	18512.8	22500.5	20107.9	11915.3	9166.41	13832.7	7882.04	16543.1
Q8QZT1	29	9	Acetyl-CoA acetyltransferase_ mitochondrial OS=Mus musculus OX=10090 GN=Acat1 PE=1 SV=1	44624.3	36794.6	43355.4	42438.9	39223.3	37639.9	39139.7	32729.6	35902.4	29661.8	42142.5	39111	45691.6	32512.7	31760.5	47327	37304.7	38082.9	26842.7	28537
P14211	30	12	Calreticulin OS=Mus musculus OX=10090 GN=Calr PE=1 SV=1	69262.2	54333.6	55325.9	67250.9	50594.1	84867.4	83808.8	78324.7	58399.9	76064.2	65410.2	57754.1	58307.1	51521.4	40967.9	106709	79879.6	91135.7	43663.1	73179.9
O88533	13	3	Aromatic-L-amino-acid decarboxylase OS=Mus musculus OX=10090 GN=Ddc PE=1 SV=1	3243.95	2887.88	3082.25	2841.86	2655.77	4698.82	3615.62	3379.79	3093.42	3528.31	3063.54	3069.68	3248.34	2177.17	2150.47	5908.12	3446.11	3932.6	2312.82	3394.52
Q91ZJ5	29	10	UTP--glucose-1-phosphate uridylyltransferase OS=Mus musculus OX=10090 GN=Ugp2 PE=1 SV=3	11831.4	11976	13241.1	12249.9	10677.6	9506.8	11051.7	8804.25	11747.9	8453.92	11173.4	12730	13954.6	9384.73	8646.01	11953.5	10533.6	10244.3	8783.4	8133.34
Q8VC12	24	7	Urocanate hydratase OS=Mus musculus OX=10090 GN=Uroc1 PE=1 SV=2	15843	11948	13498.1	13279.9	12547.2	10135.7	11546.4	9400.13	13337.1	8871.43	14961.9	12700.2	14225.5	10173.9	10159.9	12744.2	11005.1	10937.6	9971.59	8535.02
P20029	43	16	Endoplasmic reticulum chaperone BiP OS=Mus musculus OX=10090 GN=Hspa5 PE=1 SV=3	64788	52468.9	58526.1	70795.3	59732.9	69191.2	85606	79471.1	62701.1	95728.6	61184.9	55772.1	61679.8	54236.8	48367.8	86998.4	81592.5	92469.7	46878.9	92098.5
P00924	54	20	Enolase 1 OS=Saccharomyces cerevisiae (strain ATCC 204508 / S288c) OX=559292 GN=ENO1 PE=1 SV=3	274143	209738	190978	262676	214231	165095	211751	156334	199550	169844	258896	222942	201269	201238	173470	207585	201824	181905	149195	163404
P10649;P48774	34	12	Glutathione S-transferase Mu 1 OS=Mus musculus OX=10090 GN=Gstm1 PE=1 SV=2	79173.8	83211	73593	89131.6	68797.2	66273.9	63485.9	62140.4	78738.7	63345	74770.6	88449.5	77558.6	68284.4	55707.5	83330.2	60509.4	72304.3	58869.6	60942.9
Q8CFX1	15	3	GDH/6PGL endoplasmic bifunctional protein OS=Mus musculus OX=10090 GN=H6pd PE=1 SV=2	21557.2	18195.5	17705.7	17908.5	20307.4	14935.3	19072.4	14666.7	17109.2	15563.4	20358.3	19340.9	18659.7	13719.8	16443.7	18779.1	18178.2	17065.7	12791.8	14973.2
P56657	18	3	Cytochrome P450 2C40 OS=Mus musculus OX=10090 GN=Cyp2c40 PE=1 SV=2	12923.3	8020.73	9289.17	11292.3	9198.4	9252.85	8367.91	6314.52	7363.29	6424.1	12204.6	8525.67	9789.71	8651.14	7448.27	11634.2	7975.6	7347.35	5505.22	6180.5
P41216	40	17	Long-chain-fatty-acid--CoA ligase 1 OS=Mus musculus OX=10090 GN=Acsl1 PE=1 SV=2	30160.5	24958.2	28148.3	32035.5	32899.5	31459.6	41607.1	32166.9	36024.2	37179.6	28483.1	26529.4	29665	24542.6	26639.9	39556.1	39656.4	37428.2	26933.7	35769.7
P11679	56	16	Keratin_ type II cytoskeletal 8 OS=Mus musculus OX=10090 GN=Krt8 PE=1 SV=4	65449.9	62315.7	59096.2	59629.2	60883.8	50836.8	61835.7	56733.4	50882.3	56387.4	61809.9	66238.8	62280.6	45682.4	49299.7	63920.3	58936.6	66012.9	38042.5	54249.2
P37040	33	7	NADPH--cytochrome P450 reductase OS=Mus musculus OX=10090 GN=Por PE=1 SV=2	10104.3	13038.8	12178.1	10932.5	14638.6	8613.75	9505.17	9013.14	11418.9	10439.3	9542.33	13859.7	12834.3	8375.5	11853.4	10830.6	9059.53	10487.4	8537.41	10043.4
P00405	7	4	Cytochrome c oxidase subunit 2 OS=Mus musculus OX=10090 GN=Mtco2 PE=1 SV=1	13660.4	14472.2	13382.5	12750.7	14573.4	16350.8	19964.5	16505	13169.6	17400.5	12900.7	15383.3	14103.6	9768.41	11800.6	20558.9	19028.5	19204.6	9846.33	16740.6
Q3UTJ2	27	3	Sorbin and SH3 domain-containing protein 2 OS=Mus musculus OX=10090 GN=Sorbs2 PE=1 SV=2	7516.88	6408.1	6746.7	6813.51	7129.42	7499.39	7392.24	7166.06	7828.16	7457.56	7098.84	6811.52	7110.24	5219.88	5772.94	9429.45	7045.67	8338.17	5852.79	7174.76
P51174	26	9	Long-chain specific acyl-CoA dehydrogenase_ mitochondrial OS=Mus musculus OX=10090 GN=Acadl PE=1 SV=2	32850.5	27255.5	28337.8	30415.9	27462.1	21868.6	30026.2	20805.3	26230.7	18898.4	31023.6	28971.4	29864.8	23301.8	22237	27496.7	28618.5	24208.3	19611.6	18181.7
Q9DCX2	12	5	ATP synthase subunit d_ mitochondrial OS=Mus musculus OX=10090 GN=Atp5pd PE=1 SV=3	41978.3	44560.3	46094.1	49538.6	49571.1	49939.3	58764	50466.2	49014.2	51394.6	39643.7	47365.5	48577.9	37951.9	40139.5	62791.8	56009	58720.7	36645.8	49445.7
P16460	52	29	Argininosuccinate synthase OS=Mus musculus OX=10090 GN=Ass1 PE=1 SV=1	258979	230185	206805	226450	194157	202296	210467	176341	189824	154615	244576	244676	217949	173485	157215	254360	200600	205184	141924	148752
B2RQC6	38	3	CAD protein OS=Mus musculus OX=10090 GN=Cad PE=1 SV=1	887.642	756.731	1085.78	1046.1	1029.07	1226.52	940.242	2043.92	4417.27	2162.59	838.276	804.37	1144.29	801.429	833.272	1542.19	896.16	2378.23	3302.61	2080.58
P48678	24	3	Prelamin-A/C OS=Mus musculus OX=10090 GN=Lmna PE=1 SV=2	1303.5	1120.73	1432.1	1075.57	929.001	882.06	960.595	783.24	1142.06	770.038	1231.01	1191.29	1509.27	824.003	752.245	1109.07	915.559	911.349	853.874	740.838
Q91X34	5	3	Bile acid-CoA:amino acid N-acyltransferase OS=Mus musculus OX=10090 GN=Baat PE=1 SV=1	564.421	523.504	339.523	414.713	467.259	330.158	303.13	345.613	355.805	432.19	533.031	556.461	357.818	317.715	378.356	415.129	288.918	402.142	266.02	415.801
P08003	22	4	Protein disulfide-isomerase A4 OS=Mus musculus OX=10090 GN=Pdia4 PE=1 SV=3	4461.63	3737.13	4405.51	4473.38	3480.62	4523.21	6178.62	4788.56	4888.62	4481.06	4213.5	3972.4	4642.9	3427.09	2818.38	5687.31	5888.94	5571.79	3655.02	4311.14
P51881	32	6	ADP/ATP translocase 2 OS=Mus musculus OX=10090 GN=Slc25a5 PE=1 SV=3	29673.9	25514	22704.2	28197.2	23565.8	31472.9	38619.1	31961.6	25967.8	29987.7	28023.6	27120.2	23927.6	21602.1	19082	39572.8	36808.5	37189.4	19415	28850.5
P02463	12	3	Collagen alpha-1(IV) chain OS=Mus musculus OX=10090 GN=Col4a1 PE=1 SV=4	5834.92	4625.46	5014.6	5142.87	4555.31	5654.47	5938.01	5699.24	6109.94	5124.78	5510.41	4916.65	5284.81	3939.99	3688.6	7109.71	5659.61	6631.42	4568.14	4930.45
Q9Z2I8	23	7	Succinate--CoA ligase [GDP-forming] subunit beta_ mitochondrial OS=Mus musculus OX=10090 GN=Suclg2 PE=1 SV=3	7597.13	7064.47	7453.73	8110.98	7743.85	9298.36	8282.38	8026.73	10841.9	7903.83	7174.62	7509.21	7855.37	6213.89	6270.47	11691.4	7894.07	9339.61	8106.04	7604.11
O09174	12	4	Alpha-methylacyl-CoA racemase OS=Mus musculus OX=10090 GN=Amacr PE=1 SV=4	5186.35	5141.99	5556.53	6064.16	6272.23	6423.3	7089.11	6143.63	5838.93	6280.38	4897.91	5465.7	5855.94	4645.8	5078.85	8076.41	6756.75	7148.5	4365.52	6042.22
P24549	37	12	Retinal dehydrogenase 1 OS=Mus musculus OX=10090 GN=Aldh1a1 PE=1 SV=5	55193.6	53804.6	48280.5	60651.7	58877.6	66760.1	54737.8	64633.5	72114.9	61024.6	52124	57191.8	50882	46465.7	47675.2	83941.5	52171.5	75205.2	53917.3	58710.6
Q921G7	30	12	Electron transfer flavoprotein-ubiquinone oxidoreductase_ mitochondrial OS=Mus musculus OX=10090 GN=Etfdh PE=1 SV=1	23425.6	19036.9	21293.1	22603.8	18743.9	25437.9	27603.7	23567.2	25034.8	20702.4	22122.8	20235.4	22440.5	17316.9	15177.6	31984.6	26309.6	27421.9	18717.5	19917.3
Q8CAQ8	38	6	MICOS complex subunit Mic60 OS=Mus musculus OX=10090 GN=Immt PE=1 SV=1	4411.6	4481.79	4556.49	4569.82	4315.96	4561.58	5683.08	4841.59	6196.3	4635.26	4166.25	4763.93	4802.01	3500.97	3494.79	5735.56	5416.64	5633.5	4632.71	4459.49
Q8CG76	11	3	Aflatoxin B1 aldehyde reductase member 2 OS=Mus musculus OX=10090 GN=Akr7a2 PE=1 SV=3	7452.69	8111.43	7947.37	7425.32	7769.88	10211	8277.99	8367.66	8062.29	8275.96	7038.21	8622.08	8375.62	5688.6	6291.55	12838.9	7889.89	9736.31	6027.83	7962.13
Q9QXD6	22	12	Fructose-1_6-bisphosphatase 1 OS=Mus musculus OX=10090 GN=Fbp1 PE=1 SV=3	75921.1	89495	99061.5	83130.6	92612.6	70863.6	76605.9	66733.3	91812.7	65022.4	71698.8	95129.1	104399	63687	74991.7	89101.1	73014.3	77648.4	68644.5	62556.7
O35423	15	4	Serine--pyruvate aminotransferase_ mitochondrial OS=Mus musculus OX=10090 GN=Agxt PE=1 SV=3	35896.3	28246.6	28622.3	32172.2	28791.9	27879	29579.7	23885.2	27723.6	22134.8	33899.9	30024.8	30164.6	24647.3	23313.8	35053.9	28192.9	27791.9	20727.8	21295.4
P97742	20	4	Carnitine O-palmitoyltransferase 1_ liver isoform OS=Mus musculus OX=10090 GN=Cpt1a PE=1 SV=4	11503.5	10614	11201.4	12354.2	11877.1	11520.5	13889.9	12475.9	15937.1	12561.5	10863.7	11282.2	11805	9464.61	9617.34	14485.5	13238.7	14516.5	11915.5	12085.2
Q91YQ5	27	10	Dolichyl-diphosphooligosaccharide--protein glycosyltransferase subunit 1 OS=Mus musculus OX=10090 GN=Rpn1 PE=1 SV=1	18127.3	18222.1	20622.5	21470	19541.8	20829.5	20543.9	21716	20814.1	23458.2	17119.2	19369.3	21733.8	16448.3	15823.7	26190.2	19580.7	25267.9	15561.8	22568.7
O55022	13	3	Membrane-associated progesterone receptor component 1 OS=Mus musculus OX=10090 GN=Pgrmc1 PE=1 SV=4	9641.38	7837.16	8167.09	8972.98	6950.83	12145.6	11194.5	9783.03	9560.36	8157.48	9105.18	8330.54	8607.17	6874.27	5628.33	15271.4	10669.7	11383.2	7147.88	7848.15
O08709	17	8	Peroxiredoxin-6 OS=Mus musculus OX=10090 GN=Prdx6 PE=1 SV=3	25025.8	21305.9	22165.3	25329	21369.8	19982.9	19973.3	18537.9	23942	17899	23634	22647.2	23359.6	19404.7	17303.8	25125.7	19036.9	21570	17900.4	17220.3
Q7TNG8	9	4	Probable D-lactate dehydrogenase_ mitochondrial OS=Mus musculus OX=10090 GN=Ldhd PE=1 SV=1	4239.63	3644.09	3410.35	3871.77	3200.63	4364.01	4321.42	4821.02	3587.91	4245.82	4003.85	3873.5	3594.12	2966.2	2591.66	5487.14	4118.82	5609.57	2682.53	4084.82
E9PV24	11	3	Fibrinogen alpha chain OS=Mus musculus OX=10090 GN=Fga PE=1 SV=1	3277.94	4249.48	3976.75	3392.87	4763.99	2955.99	3079.82	3333.05	3454.03	3609.12	3095.64	4517.01	4191.03	2599.3	3857.57	3716.75	2935.43	3878.21	2582.44	3472.26
P27773	44	20	Protein disulfide-isomerase A3 OS=Mus musculus OX=10090 GN=Pdia3 PE=1 SV=2	44004.8	34970.9	37246.2	43724.9	34794.7	49023.7	49431.6	47450.4	36902	46133.6	41557.5	37172.5	39253.2	33498	28174.5	61640.5	47114.1	55211.6	27590.1	44384.2
Q9CQA3	21	4	Succinate dehydrogenase [ubiquinone] iron-sulfur subunit_ mitochondrial OS=Mus musculus OX=10090 GN=Sdhb PE=1 SV=1	9160.17	8910.53	8972	8646.98	9632.24	10128.1	11569.7	10157.7	8438.74	11699.1	8650.73	9471.48	9455.45	6624.52	7799.56	12734.7	11027.3	11819.1	6309.29	11255.5
Q63886;P70691	19	5	UDP-glucuronosyltransferase 1-1 OS=Mus musculus OX=10090 GN=Ugt1a1 PE=1 SV=2	82628.2	69786.5	67836	84588.7	76342.7	59407.7	80381.4	58565.2	64904.2	65079.2	78032.9	74179.8	71491.4	64804	61817.4	74697	76612.8	68144.3	48526.1	62611.4
Q91YI0	36	9	Argininosuccinate lyase OS=Mus musculus OX=10090 GN=Asl PE=1 SV=1	39735.8	34449.3	33873.6	33979.1	29443	27532.4	31410.6	26327.3	35294.1	23543.6	37526	36618	35698.8	26031.6	23841	34618.2	29937.9	30633.5	26387.9	22650.8
Q91X77	18	3	Cytochrome P450 2C50 OS=Mus musculus OX=10090 GN=Cyp2c50 PE=1 SV=2	5636.07	4837.72	4658.73	5388.73	4889.2	7317.95	5549.46	5519.47	6545.13	5041.34	5322.62	5142.27	4909.77	4128.35	3958.96	9201.31	5289.28	6422.25	4893.52	4850.17
Q922R8	15	3	Protein disulfide-isomerase A6 OS=Mus musculus OX=10090 GN=Pdia6 PE=1 SV=3	1181.52	2743.34	4571.02	1610.19	2198.46	4183.99	2836.28	3346.67	3424.93	5245.65	1115.81	2916.05	4817.33	1233.58	1780.17	5260.79	2703.3	3894.07	2560.68	5046.74
Q05421	17	7	Cytochrome P450 2E1 OS=Mus musculus OX=10090 GN=Cyp2e1 PE=1 SV=1	7751.12	8806.11	8220.97	8960.2	10607.8	10614.2	10745.7	11602.6	8169.82	11313.5	7320.05	9360.49	8663.96	6864.48	8589.55	13345.9	10241.9	13500.3	6108.23	10884.5
Q9DBF1	28	11	Alpha-aminoadipic semialdehyde dehydrogenase OS=Mus musculus OX=10090 GN=Aldh7a1 PE=1 SV=4	41525.9	39149	37690.4	45749.5	39300.6	43862.3	48661.6	43178.7	45271.3	40961.6	39216.4	41613.6	39721.3	35049	31823.1	55150.8	46380.2	50241.1	33847.4	39408.3
P27659	20	4	60S ribosomal protein L3 OS=Mus musculus OX=10090 GN=Rpl3 PE=1 SV=3	5253.2	4092.6	4562.63	4622.28	3956.8	5993.58	4800.11	5105.77	5040.36	4669.43	4961.04	4350.24	4808.49	3541.16	3203.96	7536.09	4575.06	5940.88	3768.47	4492.36
P16015	35	18	Carbonic anhydrase 3 OS=Mus musculus OX=10090 GN=Ca3 PE=1 SV=3	134479	96093.2	108268	134571	110505	142121	124258	148622	164084	116922	127000	102143	114102	103096	89479.5	178698	118433	172931	122679	112489
Q9JLJ2	29	4	4-trimethylaminobutyraldehyde dehydrogenase OS=Mus musculus OX=10090 GN=Aldh9a1 PE=1 SV=1	2922.15	2991.94	2952.63	2761.65	2265.04	2882.08	2222.16	2477.45	2316.55	1868.21	2759.63	3180.29	3111.73	2115.72	1834.08	3623.81	2117.98	2882.67	1731.98	1797.37
Q8R164	23	6	Valacyclovir hydrolase OS=Mus musculus OX=10090 GN=Bphl PE=1 SV=1	37589.9	31430.4	32383.1	37546.6	34346.7	26134.9	35279.6	27449.8	34569.7	28305.1	35499.4	33409.1	34128.1	28764.7	27811.7	32861	33625.6	31939.6	25846.3	27231.7
P12970	13	4	60S ribosomal protein L7a OS=Mus musculus OX=10090 GN=Rpl7a PE=1 SV=2	17592.7	14012.1	13693.3	17088.5	13596.7	17247.4	17557.9	16042.3	16532.5	17185.5	16614.3	14894.3	14431.2	13091.6	11009.7	21686.3	16734.7	18666.3	12360.6	16533.8
Q99MZ7	10	4	Peroxisomal trans-2-enoyl-CoA reductase OS=Mus musculus OX=10090 GN=Pecr PE=1 SV=1	18309.5	15762.1	15811.8	17963.9	17269.9	13073.5	17984.5	14467.4	16010.8	14339.7	17291.2	16754.3	16663.8	13762.3	13984.1	16438.1	17141.4	16833.7	11970.6	13796
Q91V92	41	14	ATP-citrate synthase OS=Mus musculus OX=10090 GN=Acly PE=1 SV=1	4880.85	7363.49	6747.83	5564.44	6772.4	5264.65	5042.59	5209.11	5907.09	5278.83	4609.4	7827.06	7111.43	4262.96	5483.85	6619.57	4806.18	6061.13	4416.49	5078.66
Q9EQ20	43	23	Methylmalonate-semialdehyde dehydrogenase [acylating]_ mitochondrial OS=Mus musculus OX=10090 GN=Aldh6a1 PE=1 SV=1	51175.9	49918.7	47770.9	49437.2	54356.3	42119.7	51818	41388.9	51639.1	38947.2	48329.8	53061.3	50345.1	37874.2	44014.2	52959.7	49388.6	48158.6	38608.4	37470.3
Q99PG0	16	4	Arylacetamide deacetylase OS=Mus musculus OX=10090 GN=Aadac PE=1 SV=3	12802.9	10119.1	10076.9	11562.7	9318.3	14272.5	13764.7	11977.1	10895.3	11293.5	12090.8	10756.2	10619.9	8858.3	7545.36	17945.7	13119.4	13936.1	8145.94	10865.2
Q9CPY7	28	4	Cytosol aminopeptidase OS=Mus musculus OX=10090 GN=Lap3 PE=1 SV=3	10563.7	10175	9324.93	9474.94	8391.91	14363.7	9725.72	11620.4	10404	10002.7	9976.25	10815.5	9827.41	7258.82	6795.23	18060.3	9269.75	13521.1	7778.66	9623.38
P62960	6	4	Y-box-binding protein 1 OS=Mus musculus OX=10090 GN=Ybx1 PE=1 SV=3	2000.16	1471.72	1867.31	1673.59	1224.1	1288.26	1432.74	1464.65	1431.97	1220.83	1888.92	1564.37	1967.93	1282.15	991.197	1619.8	1365.57	1704.22	1070.62	1174.54
P08228	15	7	Superoxide dismutase [Cu-Zn] OS=Mus musculus OX=10090 GN=Sod1 PE=1 SV=2	78115.9	64762.2	61312.2	65740.3	56131.9	53581.4	49274.7	55241	71486	49255.8	73771.5	68839.2	64616	50364.1	45452	67371.3	46964.5	64276.4	53447	47388
Q9CZX8	9	3	40S ribosomal protein S19 OS=Mus musculus OX=10090 GN=Rps19 PE=1 SV=3	5865.05	5751.6	5617.07	5979.68	4993.67	5884.22	6738.08	5852.68	6158.03	5813.99	5538.86	6113.69	5919.75	4581.08	4043.55	7398.59	6422.18	6809.97	4604.1	5593.52
P60710;P63260	57	15	Actin_ cytoplasmic 1 OS=Mus musculus OX=10090 GN=Actb PE=1 SV=1	190452	130255	131956	156313	131456	114070	145250	105333	140695	113218	179860	138455	139066	119752	106445	143428	138440	122562	105191	108924
P62270	14	4	40S ribosomal protein S18 OS=Mus musculus OX=10090 GN=Rps18 PE=1 SV=3	9329.01	7984.39	8008.59	9135.39	8827.74	9330.91	10172.8	9695.53	8210.96	9980.14	8810.18	8487.04	8440.14	6998.69	7148.13	11732.3	9695.82	11281.4	6138.99	9601.69
Q64105	11	3	Sepiapterin reductase OS=Mus musculus OX=10090 GN=Spr PE=1 SV=1	4218.37	4343.83	4189.72	4228.86	3991.74	5010.97	4305.12	4215.52	5090.42	4193.47	3983.77	4617.29	4415.49	3239.76	3232.25	6300.6	4103.28	4905.02	3805.89	4034.46
Q62266	8	6	Cornifin-A OS=Mus musculus OX=10090 GN=Sprr1a PE=1 SV=1	8141.23	5747.97	6525.1	6980	6091.95	6231.25	6238.68	4883.5	6200.74	5680.49	7688.46	6109.83	6876.7	5347.43	4932.87	7834.94	5946.19	5682.26	4636.03	5465.08
Q9D2G2	20	8	Dihydrolipoyllysine-residue succinyltransferase component of 2-oxoglutarate dehydrogenase complex_ mitochondrial OS=Mus musculus OX=10090 GN=Dlst PE=1 SV=1	18299.6	15525.9	15543.2	16871.7	15305.3	18731.9	22167.5	17729.3	15365.3	18075.3	17281.9	16503.4	16380.8	12925.5	12393.2	23552.7	21128.2	20629.2	11488	17389.9
P35492	20	8	Histidine ammonia-lyase OS=Mus musculus OX=10090 GN=Hal PE=1 SV=1	17722.5	12592.4	14196	12996.1	12119.6	13701	12474.5	12063.5	11519.9	10611.4	16736.9	13385.2	14960.9	9956.41	9813.63	17227.1	11889.7	14036.7	8612.97	10209.1
Q9CZD3	12	3	Glycine--tRNA ligase OS=Mus musculus OX=10090 GN=Gars1 PE=1 SV=1	931.555	1238.82	1225.15	901.92	1055.65	790.393	762.815	850.749	1069.66	1064.85	879.747	1316.81	1291.17	690.968	854.794	993.809	727.051	989.9	799.741	1024.47
Q78PY7	29	5	Staphylococcal nuclease domain-containing protein 1 OS=Mus musculus OX=10090 GN=Snd1 PE=1 SV=1	5025.58	5327.41	5754.25	6455.77	5731.28	5372.59	8055.8	5822.7	7062.57	6428.57	4746.09	5662.79	6064.32	4945.81	4640.82	6755.29	7678.12	6775.08	5280.39	6184.8
P42125	14	6	Enoyl-CoA delta isomerase 1_ mitochondrial OS=Mus musculus OX=10090 GN=Eci1 PE=1 SV=2	45339.6	42514.4	41996.7	46644.5	44515.8	48329	51811.7	45978.6	43528.4	45277.1	42818.1	45190.9	44259.6	35734.7	36046.1	60767	49382.5	53499.1	32544.4	43560.2
Q8BH00	21	8	2-aminomuconic semialdehyde dehydrogenase OS=Mus musculus OX=10090 GN=Aldh8a1 PE=1 SV=1	21836.9	29154.9	21701.8	16609.1	27893.2	16875.1	14714.1	21751.6	11430.4	24850.6	20622.4	30990.3	22871.2	12724.4	22586.1	21218.1	14024.2	25309.3	8546.02	23908.3
P05201	26	7	Aspartate aminotransferase_ cytoplasmic OS=Mus musculus OX=10090 GN=Got1 PE=1 SV=3	29587.9	24196.9	25017.5	25853	21481.1	22322.4	20624.7	17385.4	29412.2	14513.9	27942.4	25720.2	26365.6	19806.2	17394	28067.4	19657.8	20229	21990.2	13963.5
Q9DC69	13	4	NADH dehydrogenase [ubiquinone] 1 alpha subcomplex subunit 9_ mitochondrial OS=Mus musculus OX=10090 GN=Ndufa9 PE=1 SV=2	15071.8	12226.8	12662.4	13592.5	11787.5	17544.4	15460.5	13494.4	14191.1	12769.8	14233.6	12996.5	13344.7	10413.3	9544.79	22059.7	14735.7	15701.6	10610.1	12285.5
Q9DBM2	40	13	Peroxisomal bifunctional enzyme OS=Mus musculus OX=10090 GN=Ehhadh PE=1 SV=4	16701.3	14964.7	16981.5	17017.3	20397.5	15377.6	16978.4	10976	18091.2	11183.8	15772.4	15906.8	17896.5	13037.1	16516.6	19335.2	16182.4	12771.3	13526	10759.7
P52825	22	8	Carnitine O-palmitoyltransferase 2_ mitochondrial OS=Mus musculus OX=10090 GN=Cpt2 PE=1 SV=2	9035.57	8000.19	8120.62	9042.94	8445.99	8582.18	8161.58	7876.16	7547.61	8225.69	8533.06	8503.84	8558.2	6927.87	6839.02	10790.9	7778.93	9164.41	5643.03	7913.77
O88844	36	17	Isocitrate dehydrogenase [NADP] cytoplasmic OS=Mus musculus OX=10090 GN=Idh1 PE=1 SV=2	38229.3	33078.1	33414.2	36532.2	32175.2	33519.3	34092.4	31761	32371.7	31824.3	36103.2	35160.5	35214.7	27987.6	26053.4	42145.9	32494	36955.9	24203	30617.5
Q6ZWN5	12	3	40S ribosomal protein S9 OS=Mus musculus OX=10090 GN=Rps9 PE=1 SV=3	14276.8	11947.5	12523.4	13790.8	11367.5	15395.9	14306.6	13592.2	13318.4	12798.9	13482.8	12699.6	13198.2	10565.3	9204.64	19358.2	13635.8	15815.4	9957.57	12313.5
Q8BWT1	44	27	3-ketoacyl-CoA thiolase_ mitochondrial OS=Mus musculus OX=10090 GN=Acaa2 PE=1 SV=3	237894	197426	220137	239081	237362	188514	257200	181301	195476	193664	224664	209854	232000	183161	192200	237030	245141	210955	146150	186321
P33267	31	13	Cytochrome P450 2F2 OS=Mus musculus OX=10090 GN=Cyp2f2 PE=1 SV=1	18351.2	14516.6	14741.4	14704.2	13940.1	15960.5	24783.7	17020.8	14396.1	18842	17330.6	15430.4	15535.7	11265	11287.8	20068.1	23621.7	19804.7	10763.4	18127.5
Q9QXF8	18	9	Glycine N-methyltransferase OS=Mus musculus OX=10090 GN=Gnmt PE=1 SV=3	25753.7	52246.7	36890.7	28092.2	44552.1	28823	22780.2	35037.5	28668.8	30006.9	24321.4	55535.9	38878.5	21521.6	36075.4	36241	21712.2	40768.3	21434.4	28869
P58710	12	3	L-gulonolactone oxidase OS=Mus musculus OX=10090 GN=Gulo PE=1 SV=3	10424.2	9638.39	9383.38	12679.8	10001	11521	13116	10967.9	10070.6	12063.4	9844.47	10245.2	9889.01	9714.07	8098.18	14486.1	12501.1	12761.8	7529.37	11606
Q9D0M3	6	3	Cytochrome c1_ heme protein_ mitochondrial OS=Mus musculus OX=10090 GN=Cyc1 PE=1 SV=1	2001.7	2396.06	2128.32	2009.01	2236.56	2008.87	2444.23	2656.74	2140.09	2811.64	1890.37	2546.9	2243.01	1539.12	1811.02	2525.87	2329.64	3091.29	1600.05	2705.02
P21981	21	6	Protein-glutamine gamma-glutamyltransferase 2 OS=Mus musculus OX=10090 GN=Tgm2 PE=1 SV=4	6977.15	8003.69	9107.43	8460.93	9499.63	5524.42	8214.5	6111.04	9502.54	6712.08	6589.12	8507.56	9598.19	6481.99	7692.18	6946.2	7829.37	7110.58	7104.65	6457.56
Q9R0H0	36	18	Peroxisomal acyl-coenzyme A oxidase 1 OS=Mus musculus OX=10090 GN=Acox1 PE=1 SV=5	57688.4	43232.4	50573.5	55883.4	48528.1	61604.9	68017.4	54001.4	54596	49023.8	54480.1	45954.1	53298.6	42812.7	39294.9	77459.6	64828.5	62834.1	40819.2	47164.8
Q91WU0	27	9	Carboxylesterase 1F OS=Mus musculus OX=10090 GN=Ces1f PE=1 SV=1	48604.2	42050.3	44865.9	52436.8	42737.5	62641.9	56324.9	53847.9	43846.6	44617.7	45901.1	44697.6	47283.5	40172.3	34606.1	78763.5	53684.2	62655.4	32782.3	42925.8
Q9CPQ8	7	5	ATP synthase subunit g_ mitochondrial OS=Mus musculus OX=10090 GN=Atp5mg PE=1 SV=1	11480.7	13223.5	13318.3	13537.1	15190.3	13160.1	15542.3	14338.4	14159.3	14663.7	10842.2	14056	14036	10370.9	12300.1	16547	14813.6	16683.7	10586.3	14107.6
Q9DCN2	13	7	NADH-cytochrome b5 reductase 3 OS=Mus musculus OX=10090 GN=Cyb5r3 PE=1 SV=3	22512.1	22172.8	24793.6	23986.8	25651.6	25129.2	25650.7	25312.6	22959.3	26695.8	21260.1	23568.7	26129.6	18376.5	20771	31596.5	24448.1	29452.8	17165.7	25683.5
Q9CZ13	27	11	Cytochrome b-c1 complex subunit 1_ mitochondrial OS=Mus musculus OX=10090 GN=Uqcrc1 PE=1 SV=2	46196.3	39508.9	41509.4	47149.8	41465.2	50611.9	54772.3	45192.9	41062.9	44932.1	43627.1	41996.1	43746.1	36121.9	33575.9	63637.5	52204.4	52584.8	30701	43228.3
Q3UEG6	12	3	Alanine--glyoxylate aminotransferase 2_ mitochondrial OS=Mus musculus OX=10090 GN=Agxt2 PE=1 SV=1	543.233	2703.56	2614.54	2003.92	2207.25	2236.79	3004.77	2953.96	2809.11	2701.16	513.021	2873.76	2755.43	1535.22	1787.29	2812.45	2863.9	3437.12	2100.25	2598.73
Q99JY0	24	7	Trifunctional enzyme subunit beta_ mitochondrial OS=Mus musculus OX=10090 GN=Hadhb PE=1 SV=1	17539.1	15869.5	17970	17951.9	17327.2	19751.2	21580.6	17724.4	21781.4	15364.6	16563.7	16868.5	18938.3	13753.1	14030.4	24834.4	20568.9	20623.5	16285	14781.9
Q8VC30	28	10	Triokinase/FMN cyclase OS=Mus musculus OX=10090 GN=Tkfc PE=1 SV=1	40412.1	35816.6	38769.7	37907.1	36752.8	34301.9	36611	35199.3	39560.6	35758.5	38164.6	38071.4	40858.8	29040.9	29760.1	43129.9	34894.6	40956.6	29577.8	34402.5
P05202	42	15	Aspartate aminotransferase_ mitochondrial OS=Mus musculus OX=10090 GN=Got2 PE=1 SV=1	62889.8	77915.4	78040.7	80578.2	74419.3	76228	86002.6	78615.2	78927.5	78756	59392.2	82820.5	82245.9	61731.5	60260	95846.2	81970.5	91473.8	59010.8	75769.6
Q8CIM7	19	7	Cytochrome P450 2D26 OS=Mus musculus OX=10090 GN=Cyp2d26 PE=1 SV=1	7638.74	6869.23	7131.51	8090.35	8348.64	6774.28	7005.84	7075.51	7078.98	7861.29	7213.91	7301.68	7515.8	6198.08	6760.18	8517.73	6677.39	8232.81	5292.66	7563.19
P00342	12	3	L-lactate dehydrogenase C chain OS=Mus musculus OX=10090 GN=Ldhc PE=1 SV=2	10494.9	7671.47	7863.91	9303.56	8610.23	8602.11	9290.3	6212.43	7760.15	7125.22	9911.2	8154.43	8287.66	7127.53	6972.01	10816	8854.74	7228.56	5801.94	6855.03
Q9R0P3	18	4	S-formylglutathione hydrolase OS=Mus musculus OX=10090 GN=Esd PE=1 SV=1	12500.1	13277.4	13352.6	13504.2	12663.5	12776.2	10889.7	11115.7	14574.5	11551	11805	14113.3	14072.1	10345.7	10254.1	16064.3	10379.2	12933.9	10896.7	11113
Q60759	20	4	Glutaryl-CoA dehydrogenase_ mitochondrial OS=Mus musculus OX=10090 GN=Gcdh PE=1 SV=2	12198.8	14276.1	15451.5	15167.7	19004.3	10382.6	17212	11982.1	14497.1	11592.7	11520.4	15174.9	16284.1	11620.1	15388.4	13054.7	16405.1	13942	10838.9	11153.1
P26443	76	31	Glutamate dehydrogenase 1_ mitochondrial OS=Mus musculus OX=10090 GN=Glud1 PE=1 SV=1	168606	138895	147052	169964	144573	186537	196084	164620	143625	156025	159229	147639	154976	130210	117066	234544	186890	191545	107383	150108
Q8K2B3	40	6	Succinate dehydrogenase [ubiquinone] flavoprotein subunit_ mitochondrial OS=Mus musculus OX=10090 GN=Sdha PE=1 SV=1	5685.41	6439.84	7197.85	7450.62	7415.52	5654.54	6647.62	6581.13	5821.93	6663.9	5369.22	6845.26	7585.71	5707.97	6004.61	7109.8	6335.96	7657.56	4352.81	6411.21
P38060	15	7	Hydroxymethylglutaryl-CoA lyase_ mitochondrial OS=Mus musculus OX=10090 GN=Hmgcl PE=1 SV=2	24130.4	20153	21008.1	23556.2	20761.5	26879.4	25789.4	21930.6	24038.2	20531.1	22788.4	21421.8	22140.2	18046.6	16811.3	33797.1	24580.3	25517.6	17972.4	19752.6
P60335	10	3	Poly(rC)-binding protein 1 OS=Mus musculus OX=10090 GN=Pcbp1 PE=1 SV=1	4608	4639.53	5005.34	4985.05	3449.97	5669.17	5072.59	5889.3	4455.58	4423.53	4351.72	4931.6	5275.05	3819.08	2793.56	7128.2	4834.77	6852.57	3331.25	4255.79
P56593	23	8	Cytochrome P450 2A12 OS=Mus musculus OX=10090 GN=Cyp2a12 PE=1 SV=2	1889.8	5221.52	4556.93	2363.42	5281.57	4467.5	3934.05	6950.23	3337.68	8354.64	1784.7	5550.24	4802.48	1810.63	4276.67	5617.26	3749.61	8087.04	2495.44	8037.83
Q99LC5	24	8	Electron transfer flavoprotein subunit alpha_ mitochondrial OS=Mus musculus OX=10090 GN=Etfa PE=1 SV=2	48163.9	39647.8	40379	45045.3	44062.8	39070.2	49749	34279	40985.8	33264.2	45485.3	42143.8	42554.8	34509.6	35679.2	49125.4	47416.6	39885.7	30643.3	32002.8
P50172	16	5	Corticosteroid 11-beta-dehydrogenase isozyme 1 OS=Mus musculus OX=10090 GN=Hsd11b1 PE=1 SV=3	41871.5	35555.8	38199.5	42565.8	35406.7	37101	39722.4	37460.9	30562.4	34698.1	39542.8	37794.2	40257.8	32610	28670.1	46649.4	37860.1	43588.2	22850.2	33382.3
Q9JJL3	4	3	Solute carrier organic anion transporter family member 1B2 OS=Mus musculus OX=10090 GN=Slco1b2 PE=1 SV=1	35.1189	797.295	392.041	79.6291	428.083	390.72	271.67	882.941	273.868	813.211	33.1657	847.489	413.166	61.0045	346.634	491.276	258.934	1027.36	204.76	782.374
P60843	25	5	Eukaryotic initiation factor 4A-I OS=Mus musculus OX=10090 GN=Eif4a1 PE=1 SV=1	25605.7	19544.2	19785.3	23118.4	20225.4	20677.9	21046.1	17574.5	21332.9	18975.3	24181.6	20774.6	20851.4	17711.2	16377.2	25999.6	20059.4	20449.1	15949.7	18255.8
Q03265	59	33	ATP synthase subunit alpha_ mitochondrial OS=Mus musculus OX=10090 GN=Atp5f1a PE=1 SV=1	129787	128799	139324	151536	142131	143180	169211	158848	120976	162622	122569	136907	146831	116093	115089	180029	161278	184830	90449	156456
P63038	39	22	60 kDa heat shock protein_ mitochondrial OS=Mus musculus OX=10090 GN=Hspd1 PE=1 SV=1	80519.6	90223.7	93169.2	103713	96329.6	90731.9	107276	101931	91043.7	104251	76041.5	95903.7	98189.6	79455	78001.5	114083	102246	118604	68069.5	100298
Q91WG0	14	4	Acylcarnitine hydrolase OS=Mus musculus OX=10090 GN=Ces2c PE=1 SV=1	359.399	880.804	672.687	526.356	1185.48	939.511	873.596	1474.34	415.666	2126.54	339.411	936.255	708.935	403.245	959.926	1181.3	832.639	1715.49	310.776	2045.9
Q9CZU6	17	4	Citrate synthase_ mitochondrial OS=Mus musculus OX=10090 GN=Cs PE=1 SV=1	7458.11	5755.14	6012.89	7025.2	5896.56	7901.52	7615.06	6427.93	6984.16	6102.5	7043.33	6117.45	6336.89	5382.06	4774.65	9935.07	7258.04	7479.3	5221.76	5871.09
O08756	8	4	3-hydroxyacyl-CoA dehydrogenase type-2 OS=Mus musculus OX=10090 GN=Hsd17b10 PE=1 SV=4	549.61	1732.61	912.91	542.65	1293.03	1125.8	758.853	1835.31	1113.61	2012.02	519.044	1841.68	962.102	415.728	1047.01	1415.54	723.275	2135.5	832.598	1935.72
Q8CI51	11	4	PDZ and LIM domain protein 5 OS=Mus musculus OX=10090 GN=Pdlim5 PE=1 SV=4	2693.12	2892.62	3341.57	2779.44	2580.6	2076.95	2386.06	2828.76	3140.76	2589.26	2543.34	3074.72	3521.63	2129.35	2089.6	2611.48	2274.2	3291.44	2348.22	2491.07
Q91VD9	21	3	NADH-ubiquinone oxidoreductase 75 kDa subunit_ mitochondrial OS=Mus musculus OX=10090 GN=Ndufs1 PE=1 SV=2	6231.03	5346.3	5751.14	6258.66	5115.74	6724.03	6887.84	6819.73	4779.83	6485.85	5884.49	5682.87	6061.04	4794.81	4142.4	8454.54	6564.91	7935.19	3573.68	6239.9
Q8VCW8	21	9	Medium-chain acyl-CoA ligase ACSF2_ mitochondrial OS=Mus musculus OX=10090 GN=Acsf2 PE=1 SV=1	10218.4	9067.81	8737.36	9887.82	10788.7	9881.28	12824.4	9397.9	12796.9	9229.14	9650.09	9638.67	9208.17	7575.13	8735.99	12424.3	12223.1	10935	9567.72	8879.17
Q8VCB3	3	3	Glycogen [starch] synthase_ liver OS=Mus musculus OX=10090 GN=Gys2 PE=1 SV=2	623.934	450.855	773.43	76.4179	339.137	1421.05	1068.7	722.756	850.397	157.558	589.234	479.238	815.106	58.5444	274.612	1786.78	1018.59	840.972	635.806	151.584
Q64433	15	8	10 kDa heat shock protein_ mitochondrial OS=Mus musculus OX=10090 GN=Hspe1 PE=1 SV=2	50101.7	41307.2	40699.6	45505.9	38910.9	52651.1	51703	46653.1	40314.3	43310	47315.3	43907.7	42892.7	34862.4	31507.5	66201.5	49279	54283.8	30141.3	41667.7
P20108	14	5	Thioredoxin-dependent peroxide reductase_ mitochondrial OS=Mus musculus OX=10090 GN=Prdx3 PE=1 SV=1	30419.9	28448.3	27859.3	30308.6	26063.1	27170.3	27928	25714.2	30165.5	25261.7	28728.1	30239.3	29360.5	23219.6	21104.2	34163	26618.7	29920.1	22553.5	24303.8
Q9DB77	27	12	Cytochrome b-c1 complex subunit 2_ mitochondrial OS=Mus musculus OX=10090 GN=Uqcrc2 PE=1 SV=1	39874.7	33639.7	36207.8	36125.6	32987.3	43965.3	51691.1	37958.3	33236.9	33903.6	37657.1	35757.5	38158.9	27676.1	26711	55280.3	49267.6	44166.9	24849.8	32617.9
P63017	34	7	Heat shock cognate 71 kDa protein OS=Mus musculus OX=10090 GN=Hspa8 PE=1 SV=1	42112.1	34208.4	32407	38076.1	30832	32311.9	34935.8	32675	33988.8	30883.2	39770.1	36361.9	34153.2	29170.4	24965.7	40627.7	33297.9	38019.4	25412	29712.1
P62806	30	14	Histone H4 OS=Mus musculus OX=10090 GN=H4c1 PE=1 SV=2	118944	106068	101244	120726	80955.3	110895	128984	117836	116625	101762	112329	112745	106699	92488.9	65552.4	139435	122937	137110	87195.7	97903.1
P05784;Q09M05;Q61765;Q61897;Q8K561;Q9CQ58	55	16	Keratin_ type I cytoskeletal 18 OS=Mus musculus OX=10090 GN=Krt18 PE=1 SV=5	27674.3	20886.3	20970.8	21968	19220.6	21176.6	23198.3	19482.2	18526.9	18841.5	26135.2	22201.2	22100.8	16829.8	15563.6	26626.6	22110.7	22668.7	13851.8	18127
Q8K1Z0	7	3	Ubiquinone biosynthesis protein COQ9_ mitochondrial OS=Mus musculus OX=10090 GN=Coq9 PE=1 SV=1	4427.9	3549.93	3913.54	4266.54	3430.93	4022.74	3845.77	3857.76	2823.74	3361.3	4181.64	3773.41	4124.42	3268.63	2778.14	5058.04	3665.47	4488.75	2111.19	3233.84
Q91W90	9	3	Thioredoxin domain-containing protein 5 OS=Mus musculus OX=10090 GN=Txndc5 PE=1 SV=2	2708.91	2044.05	2121.43	2624.24	1932.78	2822.2	2434.74	2505.48	2153.11	2535.34	2558.26	2172.73	2235.75	2010.45	1565.04	3548.53	2320.59	2915.28	1609.79	2439.2
Q8BMS1	44	20	Trifunctional enzyme subunit alpha_ mitochondrial OS=Mus musculus OX=10090 GN=Hadha PE=1 SV=1	26292.6	19993.6	20654.3	21204.7	20732.4	26447.8	30436.4	20682.8	30177.9	18123.6	24830.3	21252.3	21767.3	16245.1	16787.8	33254.5	29009.4	24065.7	22562.8	17436.3
O88569	15	7	Heterogeneous nuclear ribonucleoproteins A2/B1 OS=Mus musculus OX=10090 GN=Hnrnpa2b1 PE=1 SV=2	8489.56	6196.28	6202.74	6643.59	4803.5	5961.03	6311.13	5410.57	6006.51	4768.82	8017.42	6586.36	6536.98	5089.7	3889.56	7495.17	6015.25	6295.54	4490.82	4587.98
Q9CW42	10	5	Mitochondrial amidoxime-reducing component 1 OS=Mus musculus OX=10090 GN=Marc1 PE=1 SV=2	1988.48	3214.01	3457.41	2150.32	2952.43	2621.64	2585.9	3351.09	4077.15	3263.86	1877.89	3416.34	3643.71	1647.38	2390.69	3296.35	2464.67	3899.2	3048.31	3140.09
P28271	40	8	Cytoplasmic aconitate hydratase OS=Mus musculus OX=10090 GN=Aco1 PE=1 SV=3	14575.7	12076.8	12410.1	14501.8	10983.8	14885.3	13418.3	12883.2	17009.3	12296	13765.1	12837.1	13078.8	11109.9	8893.98	18716.3	12789.2	14990.4	12717.1	11829.8
O55125	19	8	Protein NipSnap homolog 1 OS=Mus musculus OX=10090 GN=Nipsnap1 PE=1 SV=1	31523.6	27700.4	29267.7	32236.6	31373.3	26509.1	34923.3	27818.1	23099.5	29197.7	29770.4	29444.2	30844.8	24696.7	25404	33331.6	33286	32368.1	17270.6	28090.5
P48036	28	6	Annexin A5 OS=Mus musculus OX=10090 GN=Anxa5 PE=1 SV=1	5351.11	7040.91	6807.35	6295.32	7738.53	5664.16	6446.19	5735.45	6554.85	6276.86	5053.51	7484.17	7174.16	4822.89	6266.16	7121.9	6143.97	6673.56	4900.78	6038.84
Q8CHT0	28	9	Delta-1-pyrroline-5-carboxylate dehydrogenase_ mitochondrial OS=Mus musculus OX=10090 GN=Aldh4a1 PE=1 SV=3	41368.8	33711.9	33634.1	40092.8	40417.8	34197.9	39389.8	27725.9	42904.8	27599.8	39068	35834.2	35446.4	30715.4	32727.7	42999.1	37543.1	32260.8	32078.1	26553.2
Q61598	18	5	Rab GDP dissociation inhibitor beta OS=Mus musculus OX=10090 GN=Gdi2 PE=1 SV=1	4579.37	4252.36	4146.13	4244.92	4430.78	4109.84	3789.84	3950.91	3990.52	4843.84	4324.69	4520.06	4369.55	3252.07	3587.76	5167.56	3612.16	4597.14	2983.55	4660.16
P24456	17	3	Cytochrome P450 2D10 OS=Mus musculus OX=10090 GN=Cyp2d10 PE=1 SV=2	10546.1	8780.3	8645.52	9426.91	9649.55	8791.52	10700.5	9252.12	12027.7	9872.83	9959.58	9333.06	9111.39	7222.03	7813.58	11054.1	10198.8	10765.4	8992.61	9498.45
Q9CQQ7	23	10	ATP synthase F(0) complex subunit B1_ mitochondrial OS=Mus musculus OX=10090 GN=Atp5pb PE=1 SV=1	56959.5	45675.5	48305	52339.8	47403.3	57502.7	60998.2	53127.6	45658.8	51331.7	53791.7	48550.9	50907.9	40098	38384.1	72301.7	58138.4	61817.3	34137.2	49385.2
Q8JZK9	13	3	Hydroxymethylglutaryl-CoA synthase_ cytoplasmic OS=Mus musculus OX=10090 GN=Hmgcs1 PE=1 SV=1	693.391	1456.96	1439.35	1379.63	1332.6	973.122	1094.21	1042.21	1094.43	1037.77	654.828	1548.68	1516.91	1056.94	1079.06	1223.57	1042.91	1212.68	818.261	998.416
P56391	12	6	Cytochrome c oxidase subunit 6B1 OS=Mus musculus OX=10090 GN=Cox6b1 PE=1 SV=2	25849	21032	21774.6	23427.1	22933.6	21639.3	32534.3	23798.2	24368.7	23448.5	24411.4	22356	22947.9	17947.6	18570.1	27208.4	31009	27690.7	18219.5	22559.4
P80318	21	4	T-complex protein 1 subunit gamma OS=Mus musculus OX=10090 GN=Cct3 PE=1 SV=1	3406.63	3045.93	3154.78	3556.2	3103.17	3093.89	2841.65	3656.35	6468.96	3699.17	3217.17	3237.68	3324.78	2724.43	2512.74	3890.14	2708.42	4254.39	4836.57	3558.9
Q06890	15	3	Clusterin OS=Mus musculus OX=10090 GN=Clu PE=1 SV=1	11456.9	8448.5	8712.05	9640.29	8599.54	8121.31	10104.4	7554.47	9334.94	8133.77	10819.7	8980.37	9181.5	7385.5	6963.35	10211.4	9630.66	8790.11	6979.34	7825.33
Q922D8	37	11	C-1-tetrahydrofolate synthase_ cytoplasmic OS=Mus musculus OX=10090 GN=Mthfd1 PE=1 SV=4	15987.6	12802.9	13566.7	15019.1	12114.7	15276.5	12914.6	11167.5	13894.3	10878.1	15098.5	13608.9	14297.7	11506.2	9809.69	19208	12309.1	12994.1	10388.2	10465.6
P30115	14	4	Glutathione S-transferase A3 OS=Mus musculus OX=10090 GN=Gsta3 PE=1 SV=2	46400	44412	36363.7	45845.6	31828.1	37523.1	34510.7	33575	48087.2	30230	43819.4	47207.9	38323.1	35122.7	25772.4	47180.1	32892.7	39066.6	35952.8	29083.7
Q68FD5	46	13	Clathrin heavy chain 1 OS=Mus musculus OX=10090 GN=Cltc PE=1 SV=3	14795.5	11501	12440.2	13159.6	11668.1	14741.8	14758	12687.3	14047.6	11643.4	13972.7	12225	13110.6	10081.7	9448.08	18535.7	14066.1	14762.5	10502.8	11201.9
O08749	19	4	Dihydrolipoyl dehydrogenase_ mitochondrial OS=Mus musculus OX=10090 GN=Dld PE=1 SV=2	17564.7	19200	19697.9	20306.9	20473.2	19467.6	20071	17811.3	18618.1	17705.1	16587.8	20408.7	20759.3	15557.3	16577.9	24477.9	19130	20724.6	13920	17033.7
Q99J08	17	6	SEC14-like protein 2 OS=Mus musculus OX=10090 GN=Sec14l2 PE=1 SV=1	11616	9809.9	10820.9	11922.1	9696.78	10188	9981.03	9257.23	12399.9	8191.83	10969.9	10427.5	11404	9133.65	7851.82	12810	9513.09	10771.4	9270.88	7881.19
P45952	18	10	Medium-chain specific acyl-CoA dehydrogenase_ mitochondrial OS=Mus musculus OX=10090 GN=Acadm PE=1 SV=1	14455.4	14483.8	13638.5	12932.2	10644.9	15686.4	15525	12993.3	15518.8	11924.6	13651.5	15395.6	14373.5	9907.44	8619.58	19723.5	14797.1	15118.5	11602.7	11472.4
Q9D0F9	29	10	Phosphoglucomutase-1 OS=Mus musculus OX=10090 GN=Pgm1 PE=1 SV=4	13002.7	11017	10437.7	11834.9	9309.86	11887.3	11873.9	11445.2	18933.4	9920.14	12279.5	11710.5	11000.1	9066.81	7538.52	14946.6	11317.2	13317.3	14155.7	9543.97
P21614	14	3	Vitamin D-binding protein OS=Mus musculus OX=10090 GN=Gc PE=1 SV=2	6764.18	6040.25	6510.28	8046.29	6971.86	6254.77	6907.21	6762.68	6127.27	6444.9	6388	6420.5	6861.09	6164.32	5645.36	7864.51	6583.38	7868.81	4581.1	6200.51
Q05920	62	24	Pyruvate carboxylase_ mitochondrial OS=Mus musculus OX=10090 GN=Pc PE=1 SV=1	44372.5	35278.9	37261.1	39321.1	39305	40044.2	42715.5	31388.4	38588.2	29760.1	41904.7	37499.9	39268.9	30124.2	31826.7	50350.1	40712.9	36522.4	28850.8	28631.6
O35490	56	26	Betaine--homocysteine S-methyltransferase 1 OS=Mus musculus OX=10090 GN=Bhmt PE=1 SV=1	359328	442086	339604	364969	319709	342294	331832	346741	352744	348756	339344	469917	357904	279606	258880	430388	316274	403455	263732	335531
Q9Z2I9	13	3	Succinate--CoA ligase [ADP-forming] subunit beta_ mitochondrial OS=Mus musculus OX=10090 GN=Sucla2 PE=1 SV=2	7400.6	5713.41	5700.35	6922.41	6842.34	5557.77	6938.64	5142.55	7075.96	5515.31	6989.02	6073.1	6007.51	5303.31	5540.48	6988.13	6613.33	5983.68	5290.39	5306.17
P35505	17	10	Fumarylacetoacetase OS=Mus musculus OX=10090 GN=Fah PE=1 SV=2	46891.2	36594.1	37119.9	41012.6	32979.3	39057.3	35320.3	32799.2	42155.3	31009.8	44283.4	38897.8	39120.1	31420	26704.5	49109.1	33664.4	38163.9	31517.7	29833.9
P68134;P68033;P62737;P63268	28	3	Actin_ alpha skeletal muscle OS=Mus musculus OX=10090 GN=Acta1 PE=1 SV=1	30371.4	23517	23656.4	26070.4	23232.7	20721.8	30490.8	18943.8	26015.6	20585.5	28682.3	24997.5	24931.1	19972.7	18812.3	26054.8	29061.3	22042.3	19450.7	19804.9
Q64458	18	4	Cytochrome P450 2C29 OS=Mus musculus OX=10090 GN=Cyp2c29 PE=1 SV=2	3489.76	7355.86	5481.24	4535.18	7683.67	5528.53	5289.84	8023.85	5841.36	7871.72	3295.68	7818.94	5776.6	3474.44	6221.73	6951.37	5041.84	9336.26	4367.34	7573.22
P17751	25	13	Triosephosphate isomerase OS=Mus musculus OX=10090 GN=Tpi1 PE=1 SV=4	42946.5	39924	41328.4	43876.7	36227.3	42768.6	39540.6	35560.1	42201.7	34594.3	40558.1	42437.4	43555.3	33614.3	29334.5	53775.6	37686.8	41376.4	31552.4	33282.5
A2AS89	12	4	Agmatinase_ mitochondrial OS=Mus musculus OX=10090 GN=Agmat PE=1 SV=1	9011.41	13541.2	12831.5	10784.3	14255.1	8107.07	10784.6	12173.7	10277.9	13014.7	8510.25	14393.6	13522.9	8261.9	11542.8	10193.5	10279	14164.9	7684.34	12521.2
P08113	54	19	Endoplasmin OS=Mus musculus OX=10090 GN=Hsp90b1 PE=1 SV=2	40601.6	34219.3	37928.6	42794.9	36175	39123.5	45652.8	45582.4	31034.1	47426.8	38343.5	36373.6	39972.3	32785.5	29292.2	49192.4	43512.4	53038	23202.9	45628.3
Q922Q1	11	3	Mitochondrial amidoxime reducing component 2 OS=Mus musculus OX=10090 GN=Marc2 PE=1 SV=1	1809.24	2504.17	2327.95	1853.23	2990.61	1708.31	1765.42	2341.79	1713.12	2704.3	1708.62	2661.82	2453.39	1419.77	2421.6	2147.96	1682.65	2724.82	1280.83	2601.75
Q3ULD5	17	5	Methylcrotonoyl-CoA carboxylase beta chain_ mitochondrial OS=Mus musculus OX=10090 GN=Mccc2 PE=1 SV=1	5162.1	4015.16	4665.58	4758.78	4092.18	4554.51	4906.62	4648.39	3414.43	3666.95	4875.01	4267.93	4916.99	3645.73	3313.59	5726.67	4676.58	5408.7	2552.83	3527.89
Q9JHI5	18	7	Isovaleryl-CoA dehydrogenase_ mitochondrial OS=Mus musculus OX=10090 GN=Ivd PE=1 SV=1	8449.29	11850.2	11017.3	13513.4	12964.8	9533.82	12630.9	9222.22	11262	10002.6	7979.39	12596.2	11611	10352.7	10498.1	11987.5	12038.8	10730.6	8420.13	9623.33
P55096	30	9	ATP-binding cassette sub-family D member 3 OS=Mus musculus OX=10090 GN=Abcd3 PE=1 SV=2	19143.9	13912.5	14585.2	17408.3	15014	17725.4	19861.3	14650.8	18705.5	15027.1	18079.2	14788.4	15371.1	13336.6	12157.4	22287.2	18930.2	17047.1	13985.3	14457.3
Q9R0H5	37	7	Keratin_ type II cytoskeletal 71 OS=Mus musculus OX=10090 GN=Krt71 PE=1 SV=1	12082.1	10398	10057.8	12485.3	10652.8	11243.2	12496.3	10773.5	13597.8	10659.5	11410.2	11052.6	10599.8	9565.07	8625.97	14136.8	11910.4	12535.7	10166.5	10255.3
P62702	13	4	40S ribosomal protein S4_ X isoform OS=Mus musculus OX=10090 GN=Rps4x PE=1 SV=2	3286.09	3725.58	3069.36	3299.04	3671.61	2890.71	2885.51	2765.94	4307.53	3171.68	3103.34	3960.12	3234.75	2527.42	2973.03	3634.66	2750.22	3218.35	3220.56	3051.41
G3X982;Q3TYQ9	22	10	Aldehyde oxidase 3 OS=Mus musculus OX=10090 GN=Aox3 PE=1 SV=1	12134.1	8853.02	11843.7	16266.8	12972	9344.06	9630.54	11753.6	12015.4	13010.1	11459.3	9410.35	12481.9	12462.1	10503.9	11748.9	9179.03	13676	8983.4	12516.8
Q99KI0	35	12	Aconitate hydratase_ mitochondrial OS=Mus musculus OX=10090 GN=Aco2 PE=1 SV=1	32295.1	27422.9	27718.1	29349.8	27742.5	26826.7	32611.3	24989.3	29153.2	24357.6	30499	29149.3	29211.7	22485.1	22464.1	33730.8	31082.4	29076.6	21796.6	23433.9
P14824	28	7	Annexin A6 OS=Mus musculus OX=10090 GN=Anxa6 PE=1 SV=3	10252.2	8653.49	10115.4	10492.7	9706.41	11162.7	10930.1	10973.8	8429.51	10431	9682	9198.27	10660.4	8038.52	7859.63	14035.6	10417.7	12768.7	6302.39	10035.4
P11725	44	16	Ornithine carbamoyltransferase_ mitochondrial OS=Mus musculus OX=10090 GN=Otc PE=1 SV=1	147971	131143	130779	158185	134791	126172	160645	130336	118300	134244	139741	139399	137826	121187	109145	158644	153113	151654	88448.3	129153
P97494	13	4	Glutamate--cysteine ligase catalytic subunit OS=Mus musculus OX=10090 GN=Gclc PE=1 SV=4	11521.3	8652.94	8990.82	9965.64	9069.5	9368.73	10129.3	8439.19	9212.6	8612.58	10880.6	9197.68	9475.29	7634.76	7343.9	11779.9	9654.39	9819.54	6887.87	8285.99
Q8VC28	14	5	Aldo-keto reductase family 1 member C13 OS=Mus musculus OX=10090 GN=Akr1c13 PE=1 SV=2	14470.8	11716.8	11955.3	14845.3	11596.6	14788.5	12805.4	12265.9	18792.1	11887.5	13666	12454.5	12599.5	11373.1	9390.15	18594.5	12205.1	14272.2	14050.1	11436.7
O70475	21	3	UDP-glucose 6-dehydrogenase OS=Mus musculus OX=10090 GN=Ugdh PE=1 SV=1	455.119	1883.58	1292.65	603.29	1461.16	1022.06	935.824	1691.48	1101.44	1827.45	429.807	2002.16	1362.3	462.185	1183.16	1285.09	891.949	1968.15	823.5	1758.15
Q99L13	14	5	3-hydroxyisobutyrate dehydrogenase_ mitochondrial OS=Mus musculus OX=10090 GN=Hibadh PE=1 SV=1	12001.4	10198.5	9693.33	9997.58	10385.9	10292.5	11410.3	9412.38	9807.21	9246.95	11333.9	10840.6	10215.7	7659.22	8409.84	12941.4	10875.3	10951.9	7332.43	8896.3
Q01768;P15532	13	5	Nucleoside diphosphate kinase B OS=Mus musculus OX=10090 GN=Nme2 PE=1 SV=1	48649.3	36126.3	38571.9	42454	35801.7	47425.9	44844.4	38484.5	42397.4	38861	45943.7	38400.6	40650.4	32524.3	28989.9	59631.5	42741.9	44779.2	31698.7	37387.4
P10126;P62631	28	16	Elongation factor 1-alpha 1 OS=Mus musculus OX=10090 GN=Eef1a1 PE=1 SV=3	74425.1	56510.9	62250.8	67982.5	55650.1	72933.5	61825.7	62735	74176.9	61479.1	70286	60068.5	65605.2	52081.9	45061.8	91703.8	58927.1	72996.2	55459	59147.8
Q99PL5	49	8	Ribosome-binding protein 1 OS=Mus musculus OX=10090 GN=Rrbp1 PE=1 SV=2	18665	15274	15244.5	17228	15159.4	17176.3	17190.2	16625.9	19703.5	14843.6	17626.9	16235.5	16066	13198.5	12275.1	21596.9	16384.3	19345.3	14731.4	14280.7
O54734	9	5	Dolichyl-diphosphooligosaccharide--protein glycosyltransferase 48 kDa subunit OS=Mus musculus OX=10090 GN=Ddost PE=1 SV=2	10660.9	9146.45	9306.8	10714.3	10140.4	8955.39	12581.5	10236.9	9528.09	11789	10068	9722.26	9808.3	8208.3	8211.06	11260.2	11991.7	11911.3	7123.75	11342
P62082	4	4	40S ribosomal protein S7 OS=Mus musculus OX=10090 GN=Rps7 PE=2 SV=1	859.334	1921.88	1465.41	964.813	1283.63	1106.09	1063.1	1648.52	1439.09	2285.9	811.542	2042.87	1544.38	739.151	1039.4	1390.76	1013.26	1918.16	1075.95	2199.22
P50544	22	6	Very long-chain specific acyl-CoA dehydrogenase_ mitochondrial OS=Mus musculus OX=10090 GN=Acadvl PE=1 SV=3	3263.61	2610.63	2708.99	3317.82	3301.41	2597.94	3646.39	2898.3	3844.88	3350.98	3082.11	2774.98	2854.96	2541.81	2673.27	3266.55	3475.44	3372.35	2874.66	3223.91
P47738	51	24	Aldehyde dehydrogenase_ mitochondrial OS=Mus musculus OX=10090 GN=Aldh2 PE=1 SV=1	80435.2	63142.8	64012.5	76013.5	79587	64761	82631	56068.9	79411	57646.2	75961.8	67117.9	67461.8	58234.6	64444.4	81428	78757	65239.7	59372.2	55460.2
O88986	10	4	2-amino-3-ketobutyrate coenzyme A ligase_ mitochondrial OS=Mus musculus OX=10090 GN=Gcat PE=1 SV=2	2174.75	2423.78	2336.35	2330.43	2193.66	2477.01	2308.07	2386.4	2940.92	2000.44	2053.8	2576.37	2462.24	1785.36	1776.28	3114.5	2199.86	2776.72	2198.8	1924.58
P55264	22	7	Adenosine kinase OS=Mus musculus OX=10090 GN=Adk PE=1 SV=2	24262.2	26435.7	26439.4	24744.7	21728.3	27567.6	24034.5	25503.1	31602.8	22153.9	22912.8	28099.9	27864.1	18957.1	17594.1	34662.4	22907.7	29674.5	23628.1	21313.9
P50431	17	3	Serine hydroxymethyltransferase_ cytosolic OS=Mus musculus OX=10090 GN=Shmt1 PE=1 SV=3	2457.16	3668.37	3341.37	2554.48	2872.58	2831.61	2100.81	2895.18	3007.07	2935.34	2320.5	3899.31	3521.42	1957.01	2326.03	3560.36	2002.32	3368.73	2248.26	2824.03
Q9DCW4	24	12	Electron transfer flavoprotein subunit beta OS=Mus musculus OX=10090 GN=Etfb PE=1 SV=3	63352.9	53356.7	54387.5	56214	54908.9	57053.2	63511.1	47591	57919.6	42468.7	59829.6	56715.7	57318.2	43066	44461.7	71736.5	60533.5	55375.1	43304	40858.3
P25688	44	20	Uricase OS=Mus musculus OX=10090 GN=Uox PE=1 SV=2	233662	204213	218507	226616	205591	241751	294983	235764	191741	202288	220667	217070	230281	173612	166474	303969	281153	274326	143357	194617
O08573	9	4	Galectin-9 OS=Mus musculus OX=10090 GN=Lgals9 PE=1 SV=1	12069.4	9000.85	10235.1	10106.7	8883.63	13192.2	11348.4	10444.8	10520.3	8448.2	11398.1	9567.49	10786.6	7742.82	7193.39	16587.4	10816.4	12153.2	7865.57	8127.84
P70696	6	4	Histone H2B type 1-A OS=Mus musculus OX=10090 GN=H2bc1 PE=1 SV=3	3829.31	3561.81	3174.84	4171.2	3124.48	2882.54	3894.22	3305.54	3439.33	3397.71	3616.34	3786.04	3345.92	3195.59	2530	3624.39	3711.64	3846.2	2571.44	3268.87
Q91ZA3	38	11	Propionyl-CoA carboxylase alpha chain_ mitochondrial OS=Mus musculus OX=10090 GN=Pcca PE=1 SV=2	18700.4	16169.1	16334.9	18790.8	18159.7	16906.2	19645.8	16062.6	16181.5	16373.2	17660.4	17187	17215.1	14395.7	14704.5	21257.2	18724.7	18689.8	12098.2	15752.4
P62962	5	3	Profilin-1 OS=Mus musculus OX=10090 GN=Pfn1 PE=1 SV=2	6177.06	9088.81	8642.81	6995	9685.4	7819.75	5407.22	8115.72	7333.63	8633.35	5833.52	9660.99	9108.53	5358.92	7842.61	9832.25	5153.71	9443.16	5483.04	8305.97
P09671	10	4	Superoxide dismutase [Mn]_ mitochondrial OS=Mus musculus OX=10090 GN=Sod2 PE=1 SV=3	21213.5	23593.6	21526.8	23468.6	21458.8	19124.2	21384.4	21923.9	22216.5	23561.2	20033.8	25078.9	22686.8	17979.5	17376	24046.1	20381.8	25509.9	16610.4	22667.7
Q91VA0	24	10	Acyl-coenzyme A synthetase ACSM1_ mitochondrial OS=Mus musculus OX=10090 GN=Acsm1 PE=1 SV=1	12434.6	21135.3	19364.8	15670	22895.2	16798.5	15589.2	16113.2	17593.5	16640	11743.1	22465.9	20408.3	12004.9	18539	21121.9	14858.4	18748.8	13153.9	16009
P16331	16	6	Phenylalanine-4-hydroxylase OS=Mus musculus OX=10090 GN=Pah PE=1 SV=4	8099.27	7278.24	6485.13	8188.56	7146.42	7042.2	7647.59	6490.86	7173.31	7473.38	7648.83	7736.44	6834.58	6273.32	5786.71	8854.59	7289.04	7552.53	5363.18	7189.99
P56480	70	34	ATP synthase subunit beta_ mitochondrial OS=Mus musculus OX=10090 GN=Atp5f1b PE=1 SV=2	193258	198909	208814	230736	218937	204431	286495	229466	172455	238072	182510	211431	220066	176768	177281	257044	273063	266999	128937	229044
P00186	18	5	Cytochrome P450 1A2 OS=Mus musculus OX=10090 GN=Cyp1a2 PE=1 SV=1	2467.56	2523.73	2377.97	2523.61	2939.19	2514.38	2654.15	2694.92	2431.88	2980.43	2330.33	2682.61	2506.11	1933.35	2379.97	3161.49	2529.71	3135.71	1818.21	2867.41
P18760	11	3	Cofilin-1 OS=Mus musculus OX=10090 GN=Cfl1 PE=1 SV=3	13019.6	9182.26	10525.9	10957.8	9617.66	11879.8	9690.26	8982.1	10804.7	9031.47	12295.5	9760.32	11093.1	8394.82	7787.76	14937.2	9235.95	10451.2	8078.21	8689
Q9DB20	25	13	ATP synthase subunit O_ mitochondrial OS=Mus musculus OX=10090 GN=Atp5po PE=1 SV=1	46427.4	39201.5	41163.8	46782.5	44894.1	41294	52729.3	44344.4	42698.3	45864.4	43845.3	41669.4	43381.9	35840.5	36352.4	51921.5	50257.2	51597.6	31923.7	44125.2
Q07417	18	7	Short-chain specific acyl-CoA dehydrogenase_ mitochondrial OS=Mus musculus OX=10090 GN=Acads PE=1 SV=2	24486.9	21368.6	21555.3	22701.2	22074.4	22824.1	27120.2	21518.6	25160.8	20388.4	23125	22713.8	22716.8	17391.5	17874.4	28698.1	25848.7	25038.3	18811.7	19615.3
O35129	13	7	Prohibitin-2 OS=Mus musculus OX=10090 GN=Phb2 PE=1 SV=1	25354.3	25227.8	26125.5	25374.6	26202.4	27184.2	28260.4	29264.8	21579.8	27388.1	23944.2	26816	27533.3	19439.7	21217	34180.4	26935.4	34051.4	16134.3	26349.5
Q9ET01	43	9	Glycogen phosphorylase_ liver form OS=Mus musculus OX=10090 GN=Pygl PE=1 SV=4	7712.02	10947.1	11038	9103.34	10391.3	8880.74	8199.8	9005.85	10512.4	9818.02	7283.12	11636.2	11632.7	6974.14	8414.22	11166.3	7815.37	10478.9	7859.7	9445.71
P07356	15	4	Annexin A2 OS=Mus musculus OX=10090 GN=Anxa2 PE=1 SV=2	13041.5	10228	11386.6	11982.9	10620.1	13524.8	12905.5	11040.9	12082.7	10299.4	12316.2	10871.9	12000.2	9180.22	8599.45	17005.6	12300.4	12846.8	9033.71	9908.85
Q60932	15	6	Voltage-dependent anion-selective channel protein 1 OS=Mus musculus OX=10090 GN=Vdac1 PE=1 SV=3	68495.1	62243.6	62658.3	66144.9	59421.5	65486.2	74612.6	65411.3	61374.6	61440.4	64685.7	66162.1	66034.6	50674.1	48115.7	82339.8	71114.5	76110.2	45887.2	59110.5
Q01853	19	7	Transitional endoplasmic reticulum ATPase OS=Mus musculus OX=10090 GN=Vcp PE=1 SV=4	6784.22	6769.95	6494.75	6404.38	5867.46	6878.76	6112.24	5949.24	7039.17	5289.6	6406.92	7196.14	6844.72	4906.45	4751.09	8649.09	5825.68	6922.32	5262.89	5089.02
Q9WU79	16	6	Proline dehydrogenase 1_ mitochondrial OS=Mus musculus OX=10090 GN=Prodh PE=1 SV=2	2806.18	2452.08	2531.16	3047.86	3173.55	2523.16	2986.55	2318.4	2897.65	2682.3	2650.12	2606.44	2667.55	2334.99	2569.73	3172.52	2846.53	2697.6	2166.45	2580.59
P70441	15	4	Na(+)/H(+) exchange regulatory cofactor NHE-RF1 OS=Mus musculus OX=10090 GN=Slc9a3r1 PE=1 SV=3	4826.47	4378.43	3999.75	5110.64	4578.97	4395.23	4837.62	4097.39	6014.36	4772.95	4558.05	4654.08	4215.28	3915.3	3707.76	5526.4	4610.82	4767.58	4496.68	4591.96
P19639;O35660	16	3	Glutathione S-transferase Mu 3 OS=Mus musculus OX=10090 GN=Gstm3 PE=1 SV=2	7069.06	6747.06	5690.61	6383.87	5181.83	6231	5495.88	5784.86	6886.23	5252.03	6675.91	7171.81	5997.25	4890.73	4195.91	7834.62	5238.22	6731.05	5148.55	5052.87
P99029	18	9	Peroxiredoxin-5_ mitochondrial OS=Mus musculus OX=10090 GN=Prdx5 PE=1 SV=2	19105.9	16099.7	17112.3	18661.9	16691.9	17991.2	19507.9	16582.9	18298.4	17470	18043.4	17113.3	18034.3	14297	13516.1	22621.5	18593.3	19295.3	13680.9	16807.6
P35564	17	5	Calnexin OS=Mus musculus OX=10090 GN=Canx PE=1 SV=1	5689.26	4936.07	4386.48	4931.37	4565.63	4133.39	6132.85	4290.45	4217.49	4693.99	5372.85	5246.82	4622.84	3777.96	3696.96	5197.17	5845.32	4992.21	3153.24	4516
P62983;P0CG50;P62984	15	3	Ubiquitin-40S ribosomal protein S27a OS=Mus musculus OX=10090 GN=Rps27a PE=1 SV=2	8114.47	6857.98	8423.5	7942.63	6746.51	8905.7	8811.62	8629.9	5993.47	8007.68	7663.19	7289.72	8877.4	6084.91	5462.89	11197.7	8398.51	10041.4	4481.06	7704.03
P16858	36	20	Glyceraldehyde-3-phosphate dehydrogenase OS=Mus musculus OX=10090 GN=Gapdh PE=1 SV=2	131886	131482	134706	133219	129447	143591	136848	130535	131064	127710	124551	139759	141965	102060	104818	180546	130432	151886	97990.9	122868
P51660	36	16	Peroxisomal multifunctional enzyme type 2 OS=Mus musculus OX=10090 GN=Hsd17b4 PE=1 SV=3	21896.4	18193.2	18122.8	21592.8	19680.4	20991.8	23845.9	18419.5	21256.5	18724.8	20678.6	19338.5	19099.3	16542.4	15935.9	26394.3	22727.9	21432.2	15892.6	18014.7
P11499	39	9	Heat shock protein HSP 90-beta OS=Mus musculus OX=10090 GN=Hsp90ab1 PE=1 SV=3	58315.5	49571.2	50333.6	57923.9	51157.7	46378.8	56239.6	49560.5	57152.3	50054	55072.3	52691.9	53045.9	44375.9	41424.2	58315	53602.9	57666.8	42730.3	48155.9
Q78JT3	14	3	3-hydroxyanthranilate 3_4-dioxygenase OS=Mus musculus OX=10090 GN=Haao PE=1 SV=1	24034.1	17698.7	17776.8	19682.3	15403.4	18371.8	21707.6	16364.1	17968.5	14936.6	22697.4	18813	18734.7	15078.7	12472.7	23100	20689.9	19040.6	13434.3	14370.2
P62071	4	3	Ras-related protein R-Ras2 OS=Mus musculus OX=10090 GN=Rras2 PE=1 SV=1	1938.13	1350.77	938.773	1742.44	1178.53	1339.69	1280.51	990.984	1333.14	1482.39	1830.35	1435.8	989.359	1334.9	954.301	1684.48	1220.48	1153.07	996.733	1426.18
P24369	13	6	Peptidyl-prolyl cis-trans isomerase B OS=Mus musculus OX=10090 GN=Ppib PE=1 SV=2	9111.79	7576.08	8264.44	8912.33	7894.08	8601.95	9384.04	9144.08	6564.93	10242.4	8605.04	8053.03	8709.77	6827.8	6392.11	10815.8	8944.08	10639.7	4908.32	9854.01
Q8BHN3	19	8	Neutral alpha-glucosidase AB OS=Mus musculus OX=10090 GN=Ganab PE=1 SV=1	870.761	3429.51	3355.86	2712.39	3444.21	2411.63	1877.44	3829.11	2976.92	3854.63	822.334	3645.41	3536.69	2077.99	2788.9	3032.3	1789.42	4455.42	2225.72	3708.46
P50247	44	18	Adenosylhomocysteinase OS=Mus musculus OX=10090 GN=Ahcy PE=1 SV=3	93841.7	88914.3	77263	91297.2	72161.4	84682.5	82873.8	76828	94366.7	69666.6	88622.7	94511.9	81426.3	69943.5	58431.6	106477	78988.4	89394.2	70554	67024.8
Q9WUB3	22	3	Glycogen phosphorylase_ muscle form OS=Mus musculus OX=10090 GN=Pygm PE=1 SV=3	3383.24	2605.57	2824.15	3102.32	3045.86	3341.05	3127.57	2647.72	2929.51	2418.66	3195.08	2769.61	2976.33	2376.71	2466.34	4200.91	2980.94	3080.79	2190.27	2326.94
Q8CAY6	16	7	Acetyl-CoA acetyltransferase_ cytosolic OS=Mus musculus OX=10090 GN=Acat2 PE=1 SV=2	3454.03	8141.91	6269.42	4069.59	5998.29	3588.19	2770.3	5884.91	6137.36	6709.4	3261.93	8654.48	6607.25	3117.75	4857.03	4511.65	2640.42	6847.46	4588.64	6454.97
P50285	10	3	Dimethylaniline monooxygenase [N-oxide-forming] 1 OS=Mus musculus OX=10090 GN=Fmo1 PE=1 SV=1	5021.93	4590.31	5137.04	6263.89	5543.04	4264.55	3830.41	4575.58	8838.13	4204.38	4742.63	4879.29	5413.85	4798.81	4488.4	5362.09	3650.83	5323.97	6607.89	4044.95
Q8VCR2	17	4	17-beta-hydroxysteroid dehydrogenase 13 OS=Mus musculus OX=10090 GN=Hsd17b13 PE=1 SV=2	6642.75	4667.29	5217.93	5876.9	5259.84	4692.75	5984.52	4737.12	5800.77	5364.98	6273.31	4961.11	5499.1	4502.34	4259.08	5900.48	5703.95	5511.93	4336.99	5161.54
Q99MR8	16	4	Methylcrotonoyl-CoA carboxylase subunit alpha_ mitochondrial OS=Mus musculus OX=10090 GN=Mccc1 PE=1 SV=2	2100.3	3548.42	3382.7	2792.66	3904.85	3093.36	2761.15	3026.38	4113.44	3532.59	1983.49	3771.81	3564.98	2139.48	3161.89	3889.48	2631.7	3521.38	3075.45	3398.63
Q920E5	11	5	Farnesyl pyrophosphate synthase OS=Mus musculus OX=10090 GN=Fdps PE=1 SV=1	2082.27	5484.73	3723.85	2648.55	3582.6	3627.77	2490.96	4418.7	3707.34	4318.24	1966.46	5830.02	3924.51	2029.08	2900.96	4561.42	2374.17	5141.44	2771.82	4154.49
P97450	5	3	ATP synthase-coupling factor 6_ mitochondrial OS=Mus musculus OX=10090 GN=Atp5pf PE=1 SV=1	14701.9	11383.4	12015.8	14427.3	11812.6	13761.2	12614	10948.9	30820.4	9454.61	13884.3	12100	12663.3	11052.8	9565.08	17302.8	12022.7	12739.7	23043.1	9096.09
Q8VCH0	18	4	3-ketoacyl-CoA thiolase B_ peroxisomal OS=Mus musculus OX=10090 GN=Acaa1b PE=1 SV=1	14236.7	11328.5	11153.8	13538.5	17815.5	14579.8	17636.9	11305.8	19234.3	10719.9	13444.9	12041.6	11754.8	10371.9	14425.8	18332.1	16810.1	13155.1	14380.7	10313.4
P97872	25	6	Dimethylaniline monooxygenase [N-oxide-forming] 5 OS=Mus musculus OX=10090 GN=Fmo5 PE=1 SV=4	26549.8	25408.3	25215.2	26081.2	27631.8	23546.7	29056.9	24997.7	30577.9	26229.5	25073.2	27007.8	26574	19981	22374.5	29606.7	27694.6	29086.4	22861.8	25234.9
P12710	23	10	Fatty acid-binding protein_ liver OS=Mus musculus OX=10090 GN=Fabp1 PE=1 SV=2	4026.15	17592.7	17461.5	6722.97	12535.4	8772.82	7806.68	18413.3	13546.4	12533.3	3802.24	18700.3	18402.5	5150.52	10150.4	11030.6	7440.68	21425.1	10128	12058
P35979	13	4	60S ribosomal protein L12 OS=Mus musculus OX=10090 GN=Rpl12 PE=1 SV=2	6134.02	4681.04	4506.95	5514.65	4643.03	5165.91	5584.88	4694.94	5592.14	5044.17	5792.87	4975.73	4749.81	4224.82	3759.62	6495.42	5323.04	5462.86	4181.01	4852.89
P54869	35	10	Hydroxymethylglutaryl-CoA synthase_ mitochondrial OS=Mus musculus OX=10090 GN=Hmgcs2 PE=1 SV=2	62322	76334.2	79894	70158.7	100092	67960.8	88771.5	65194.5	89186.5	60415.1	58856	81139.8	84199.1	53749.1	81048.4	85451.3	84609.6	75858	66681	58124.2
Q9R0P5	12	3	Destrin OS=Mus musculus OX=10090 GN=Dstn PE=1 SV=3	1717.43	1717.23	1703.39	1680.18	1751.59	2009.88	1526.74	1776.8	1421.31	1688.8	1621.92	1825.33	1795.18	1287.2	1418.33	2527.15	1455.16	2067.42	1062.65	1624.76
O88451	13	4	Retinol dehydrogenase 7 OS=Mus musculus OX=10090 GN=Rdh7 PE=1 SV=1	37850.1	29329.7	32014.9	37868.4	28880.9	38025.8	34819.2	33179.5	34049	29955.3	35745	31176.1	33740	29011.3	23385.8	47812.2	33186.8	38606.5	25457	28819.4
P14206	13	3	40S ribosomal protein SA OS=Mus musculus OX=10090 GN=Rpsa PE=1 SV=4	24171.1	20922.6	21167	23176.8	19202.3	21231.4	21900.4	20954.4	22018.2	20368.5	22826.8	22239.8	22307.6	17755.9	15548.8	26695.6	20873.6	24381.8	16462	19596.1
Q921I1	29	11	Serotransferrin OS=Mus musculus OX=10090 GN=Tf PE=1 SV=1	18286.5	18908.3	17039.8	18495.4	17789.1	16855.6	18562.4	16861.4	19243.9	17937.4	17269.5	20098.6	17958	14169.5	14404.4	21193.6	17692.1	19619.3	14387.9	17257.2
Q8VCC2	14	4	Liver carboxylesterase 1 OS=Mus musculus OX=10090 GN=Ces1 PE=1 SV=1	7069.72	9114.99	9309.77	9024.11	9903.89	9322.38	8412.16	9455.99	7595.14	8297.38	6676.54	9688.82	9811.43	6913.44	8019.53	11721.6	8017.77	11002.6	5678.57	7982.74
Q9EQF5	11	3	Dihydropyrimidinase OS=Mus musculus OX=10090 GN=Dpys PE=1 SV=2	1422.06	2777.92	2459.5	2080.78	2105.18	1980.48	1644.83	2194.22	3224.89	2509.41	1342.97	2952.81	2592.03	1594.1	1704.64	2490.18	1567.71	2553.11	2411.12	2414.25
Q61768	27	4	Kinesin-1 heavy chain OS=Mus musculus OX=10090 GN=Kif5b PE=1 SV=3	13385.7	14091.4	13863.6	14809.5	11982.6	13955.5	13055.4	14742	13831	13499	12641.3	14978.5	14610.6	11345.7	9702.75	17547.1	12443.3	17153.3	10340.9	12987.1
Q9WTP6	23	8	Adenylate kinase 2_ mitochondrial OS=Mus musculus OX=10090 GN=Ak2 PE=1 SV=5	18636.8	17704	17010.4	18704.1	17798.2	16995.7	21075.6	16262.6	17930.8	16216.5	17600.3	18818.5	17927	14329.3	14411.8	21369.8	20087.5	18922.6	13406.1	15601.5
P06151	31	15	L-lactate dehydrogenase A chain OS=Mus musculus OX=10090 GN=Ldha PE=1 SV=3	66239.3	45462.5	51813.3	53596.3	43513	54268.8	48745.1	43630.3	61419.8	42612.9	62555.4	48324.6	54605.2	41060.6	35234	68235.5	46459.8	50766.6	45921	40997
P42932	10	3	T-complex protein 1 subunit theta OS=Mus musculus OX=10090 GN=Cct8 PE=1 SV=3	941.221	2073.79	1777.01	926.629	1867.59	909.369	1054.77	1808	1314.29	1778.04	888.875	2204.35	1872.76	709.897	1512.25	1143.41	1005.32	2103.72	982.639	1710.61
Q9WUM5	8	3	Succinate--CoA ligase [ADP/GDP-forming] subunit alpha_ mitochondrial OS=Mus musculus OX=10090 GN=Suclg1 PE=1 SV=4	44372.7	34706.1	35733.2	39888.7	39418.2	39657	43610.7	33748.4	40239.5	32557.5	41904.9	36891	37658.7	30559	31918.3	49863.2	41566.1	39268.4	30085.4	31322.9
Q8BH95	18	5	Enoyl-CoA hydratase_ mitochondrial OS=Mus musculus OX=10090 GN=Echs1 PE=1 SV=1	41251.6	30462.7	33376.2	36413.6	31838.1	35833.9	38780	31198.7	36594.3	26303.5	38957.4	32380.5	35174.6	27896.7	25780.4	45056.1	36961.9	36301.7	27360	25306
Q9WVL0	15	9	Maleylacetoacetate isomerase OS=Mus musculus OX=10090 GN=Gstz1 PE=1 SV=1	20493.6	24159.1	23240.9	22661.7	17403.3	27428.8	19960.3	23737.8	20042.8	20205.3	19353.8	25680	24493.2	17361.3	14092.1	34487.9	19024.5	27620.5	14985.2	19439.2
O09173	17	7	Homogentisate 1_2-dioxygenase OS=Mus musculus OX=10090 GN=Hgd PE=1 SV=2	3015.91	30690.9	20574.8	6239.67	25172.5	8288.82	5274.2	17971	9194.93	17374.9	2848.18	32623.1	21683.5	4780.26	20383.1	10422	5026.92	20910.4	6874.66	16716
P52196	23	9	Thiosulfate sulfurtransferase OS=Mus musculus OX=10090 GN=Tst PE=1 SV=3	57165.4	47931.7	49772.9	59376.2	47149.4	56347.2	59844	48576.4	46518.5	44105.3	53986.2	50949.2	52454.9	45488.5	38178.5	70848.9	57038.4	56521.7	34779.9	42432.8
Q8CHR6	13	4	Dihydropyrimidine dehydrogenase [NADP(+)] OS=Mus musculus OX=10090 GN=Dpyd PE=1 SV=1	1661.48	2845.98	2379.9	2235.43	2311.21	1986.85	1908.23	2144.96	4266.78	2242.62	1569.08	3025.15	2508.14	1712.58	1871.47	2498.19	1818.77	2495.8	3190.09	2157.58
Q9QXX4	27	12	Calcium-binding mitochondrial carrier protein Aralar2 OS=Mus musculus OX=10090 GN=Slc25a13 PE=1 SV=1	32414.4	50561	45240.7	38645.8	48535	38996.6	48137.6	38838.9	42939.1	37925.6	30611.7	53744	47678.5	29606.9	39300.5	49032.9	45880.8	45191.5	32103.8	36487.5
O35945	30	3	Aldehyde dehydrogenase_ cytosolic 1 OS=Mus musculus OX=10090 GN=Aldh1a7 PE=1 SV=1	12508.5	12587.9	13331.3	15786.9	16097.9	13742.6	11730.5	14904.3	12981.7	15138.4	11812.9	13380.4	14049.7	12094.4	13035	17279.4	11180.5	17342.1	9705.88	14564.3
Q9QXD1	13	4	Peroxisomal acyl-coenzyme A oxidase 2 OS=Mus musculus OX=10090 GN=Acox2 PE=1 SV=2	1359.54	1949.9	1438.97	1318.08	1478.14	1514.82	1514.31	1387.51	1577.58	1300.72	1283.93	2072.66	1516.51	1009.79	1196.9	1904.67	1443.32	1614.45	1179.49	1251.4
P08249	20	10	Malate dehydrogenase_ mitochondrial OS=Mus musculus OX=10090 GN=Mdh2 PE=1 SV=3	53940.6	47311.7	47003.5	55407.2	48324.5	45687.1	59428.4	45541.2	50949.5	46038.6	50940.7	50290.2	49536.3	42447.9	39130.1	57445.2	56642.2	52990.1	38092.8	44292.8
P53395	22	7	Lipoamide acyltransferase component of branched-chain alpha-keto acid dehydrogenase complex_ mitochondrial OS=Mus musculus OX=10090 GN=Dbt PE=1 SV=2	5470.7	5829.64	5080.28	5092.82	5866.31	6209.65	5518.32	5281.47	4821.3	5085.26	5166.45	6196.64	5354.03	3901.65	4750.15	7807.78	5259.6	6145.32	3604.69	4892.43
Q8R086	13	6	Sulfite oxidase_ mitochondrial OS=Mus musculus OX=10090 GN=Suox PE=1 SV=2	3836.07	3021.19	2799.73	3254.32	2925.68	3039.28	3667.15	2877.05	3188.86	2668.55	3622.73	3211.39	2950.59	2493.16	2369.02	3821.47	3495.23	3347.63	2384.17	2567.36
Q9DBT9	47	17	Dimethylglycine dehydrogenase_ mitochondrial OS=Mus musculus OX=10090 GN=Dmgdh PE=1 SV=1	52644.2	57335.5	54625	64073	57301.2	48972.8	66140.6	52510.4	55255.5	58403.6	49716.5	60945	57568.5	49086.8	46398.8	61576.6	63039.7	61099.1	41312.2	56188.9
Q4LDG0	16	3	Bile acyl-CoA synthetase OS=Mus musculus OX=10090 GN=Slc27a5 PE=1 SV=2	6440.38	6346.97	6503.83	6935.67	7358.73	5580.34	7685.69	6475.22	8376.9	6589.7	6082.2	6746.54	6854.29	5313.47	5958.63	7016.51	7325.36	7534.33	6263.05	6339.82
Q8VCN5	16	7	Cystathionine gamma-lyase OS=Mus musculus OX=10090 GN=Cth PE=1 SV=1	17620.6	16263.9	13648.5	16316.9	11682.1	13370.6	15918.1	13622.7	17687.7	12504.9	16640.6	17287.8	14383.9	12500.5	9459.41	16811.7	15171.8	15850.9	13224.4	12030.7
P10854;Q64478;Q64525;Q6ZWY9;P10853;Q64475;Q8CGP1;Q8CGP2;Q64524;Q8CGP0;Q9D2U9	8	4	Histone H2B type 1-M OS=Mus musculus OX=10090 GN=H2bc14 PE=1 SV=2	1139.84	11390.6	6283.06	2090.54	7026.16	3907.8	2749.1	10410.6	2180.66	11236.2	1076.45	12107.6	6621.63	1601.58	5689.33	4913.52	2620.21	12113.4	1630.39	10810.2
P61922	12	5	4-aminobutyrate aminotransferase_ mitochondrial OS=Mus musculus OX=10090 GN=Abat PE=1 SV=1	2740.39	8257.04	6311.82	3805.27	8194.28	4605.12	5292.96	6741.35	3118.39	5899.5	2587.98	8776.86	6651.94	2915.25	6635.19	5790.3	5044.81	7843.99	2331.49	5675.79
Q921H8	22	4	3-ketoacyl-CoA thiolase A_ peroxisomal OS=Mus musculus OX=10090 GN=Acaa1a PE=1 SV=1	7688.64	8593.81	7680.83	7662.44	10890.7	7957.47	9898.86	7823.58	10203.5	7715.04	7261.04	9134.82	8094.71	5870.25	8818.59	10005.4	9434.77	9103.23	7628.71	7422.49
P29758	16	5	Ornithine aminotransferase_ mitochondrial OS=Mus musculus OX=10090 GN=Oat PE=1 SV=1	13740.5	16392.2	10344.2	16973.3	21679.1	18447.6	18315.1	12476.7	14450	11185.9	12976.3	17424.2	10901.6	13003.3	17554.3	23195.3	17456.4	14517.4	10803.6	10761.8
Q8BMF4	15	5	Dihydrolipoyllysine-residue acetyltransferase component of pyruvate dehydrogenase complex_ mitochondrial OS=Mus musculus OX=10090 GN=Dlat PE=1 SV=2	4413.01	4124.76	4167.63	4347.08	4604.25	4638.7	5034.2	3692.39	5766.58	3504.09	4167.58	4384.43	4392.2	3330.33	3728.23	5832.53	4798.18	4296.33	4311.43	3371.21
Q9WTP7	14	5	GTP:AMP phosphotransferase AK3_ mitochondrial OS=Mus musculus OX=10090 GN=Ak3 PE=1 SV=3	21674.6	21109.9	19751.8	20472.3	20071.2	23766.4	22591.6	19571.2	20891.1	18193.9	20469.2	22438.9	20816.1	15684	16252.3	29883	21532.5	22772.4	15619.4	17504
P62908	13	5	40S ribosomal protein S3 OS=Mus musculus OX=10090 GN=Rps3 PE=1 SV=1	2589.74	2873.5	2597.72	2606.65	2361.82	2903.91	2140.16	2784.76	3002.43	2525.91	2445.72	3054.4	2737.7	1996.97	1912.45	3651.27	2039.82	3240.24	2244.79	2430.13
P68040	22	7	Receptor of activated protein C kinase 1 OS=Mus musculus OX=10090 GN=Rack1 PE=1 SV=3	10725.4	9786.3	10421.3	11339.2	10223.7	10255.3	10091.8	10241	10965	10483.3	10128.9	10402.4	10982.9	8687.03	8278.52	12894.6	9618.65	11916	8198.07	10085.8
Q8CGC7	30	6	Bifunctional glutamate/proline--tRNA ligase OS=Mus musculus OX=10090 GN=Eprs PE=1 SV=4	7795.25	6854.49	6680.45	7488.18	6456.48	7833.75	7300	6852.37	6354.6	6435.36	7361.72	7286.01	7040.42	5736.75	5228.04	9849.85	6957.75	7973.16	4751.07	6191.33
Q8VCT4	27	14	Carboxylesterase 1D OS=Mus musculus OX=10090 GN=Ces1d PE=1 SV=1	59092.9	47588.8	48640.1	64784.4	50901.8	54671.8	59923.4	53370.9	46711.5	49865.9	55806.5	50584.7	51261.1	49631.9	41217	68742.2	57113.9	62100.5	34924.2	47974.9
Q91YT0	13	5	NADH dehydrogenase [ubiquinone] flavoprotein 1_ mitochondrial OS=Mus musculus OX=10090 GN=Ndufv1 PE=1 SV=1	1071.36	3352.59	2460.12	1295.71	3482.27	1715.04	1337.7	2752.24	1580.4	2694.23	1011.78	3563.65	2592.68	992.653	2819.72	2156.42	1274.99	3202.4	1181.6	2592.06
O35488	21	7	Very long-chain acyl-CoA synthetase OS=Mus musculus OX=10090 GN=Slc27a2 PE=1 SV=2	8290.95	6559.96	6987.1	7736.09	6409.44	6679.41	8169.08	6855.91	8205.61	6742.77	7829.85	6972.94	7363.6	5926.68	5189.95	8398.43	7786.08	7977.28	6134.99	6487.08
P24270	58	26	Catalase OS=Mus musculus OX=10090 GN=Cat PE=1 SV=4	143354	129064	137445	157336	148211	147328	157664	148270	118776	133660	135382	137189	144851	120536	120011	185245	150273	172522	88804	128592
Q00724	11	6	Retinol-binding protein 4 OS=Mus musculus OX=10090 GN=Rbp4 PE=1 SV=2	9240.92	9579.44	8492.06	8487.97	9641.35	8697.76	9768.5	8926.4	9084.77	9351.46	8726.99	10182.5	8949.66	6502.7	7806.94	10936.2	9310.52	10386.4	6792.3	8996.85
P67778	13	5	Prohibitin OS=Mus musculus OX=10090 GN=Phb PE=1 SV=1	14053.3	12268.2	12815.3	15033.5	14624.8	11592.6	15492.9	12760.7	14369.5	13560.9	13271.7	13040.5	13505.9	11517.3	11842.2	14576	14766.6	14847.8	10743.4	13046.6
O54909	8	3	Retinol dehydrogenase 16 OS=Mus musculus OX=10090 GN=Rdh16 PE=1 SV=1	4404.97	4733.33	4553.9	3916.7	3877.56	5377.41	4592.7	4303.5	4266.3	3530.88	4159.99	5031.31	4799.29	3000.61	3139.8	6761.35	4377.38	5007.39	3189.73	3396.99
Q8JZR0	26	6	Long-chain-fatty-acid--CoA ligase 5 OS=Mus musculus OX=10090 GN=Acsl5 PE=1 SV=1	12640.1	9436.89	11043.5	12101.7	11261.3	10753.6	12355.5	10579.4	13014.3	10670.4	11937.1	10031	11638.6	9271.22	9118.69	13521.2	11776.3	12309.8	9730.21	10265.8
Q9DD20	7	4	Methyltransferase-like protein 7B OS=Mus musculus OX=10090 GN=Mettl7b PE=1 SV=2	1727.51	1751.87	1595.15	1995.19	2009.82	1588.85	1808.95	1826.92	1979.85	2008.53	1631.43	1862.16	1681.11	1528.53	1627.42	1997.76	1724.14	2125.74	1480.25	1932.37
Q91VR2	17	8	ATP synthase subunit gamma_ mitochondrial OS=Mus musculus OX=10090 GN=Atp5f1c PE=1 SV=1	60511.3	52191.7	56152.9	60442.5	57100.1	58159.7	64796.2	59774.5	50435.2	57226	57146	55477.4	59178.7	46305.5	46236	73127.8	61758.3	69551.4	37708.3	55056
Q9JII6	19	9	Aldo-keto reductase family 1 member A1 OS=Mus musculus OX=10090 GN=Akr1a1 PE=1 SV=3	12764.8	9848.92	9620.2	10044.9	9433.14	9957.68	12790.2	9232.98	9713.81	9076.25	12054.9	10468.9	10138.6	7695.48	7638.35	12520.4	12190.5	10743.2	7262.61	8732.07
P17182	45	11	Alpha-enolase OS=Mus musculus OX=10090 GN=Eno1 PE=1 SV=3	85625.6	68515.3	74641.2	79892.8	64909.3	79176.4	72653	71543.1	78796.2	65165.5	80863.6	72828.7	78663.3	61206.5	52559.3	99553.4	69246.7	83244.9	58912.6	62694.4
Q9DCU9	13	5	4-hydroxy-2-oxoglutarate aldolase_ mitochondrial OS=Mus musculus OX=10090 GN=Hoga1 PE=1 SV=1	8650.75	6708.46	6563.64	8189.42	6639.47	7205.41	9067.88	7056.16	6806.56	7175.56	8169.64	7130.79	6917.32	6273.97	5376.21	9059.81	8642.75	8210.29	5088.98	6903.46
Q61171	5	3	Peroxiredoxin-2 OS=Mus musculus OX=10090 GN=Prdx2 PE=1 SV=3	697.617	1778.7	1528.3	801.737	1321.29	1445.35	702.352	1389.22	1029.93	1751.27	658.819	1890.67	1610.65	614.217	1069.9	1817.33	669.423	1616.45	770.032	1684.86
P57780	65	12	Alpha-actinin-4 OS=Mus musculus OX=10090 GN=Actn4 PE=1 SV=1	15776.5	12771.2	12234.6	12918.5	10759.7	13512.7	13777	12119.9	13421	10585.8	14899.1	13575.2	12893.9	9896.94	8712.48	16990.4	13131.1	14102.2	10034.3	10184.4
Q9QYG0	9	4	Protein NDRG2 OS=Mus musculus OX=10090 GN=Ndrg2 PE=1 SV=1	3580.96	4855.8	3720.47	3624.86	3957.15	3428.6	3733.45	4108.47	3659.2	4529.76	3381.81	5161.49	3920.95	2777.03	3204.24	4310.99	3558.41	4780.47	2735.83	4357.99
P58252	34	7	Elongation factor 2 OS=Mus musculus OX=10090 GN=Eef2 PE=1 SV=2	24588.1	19624.2	20999.5	22550.7	18800.4	22974.1	19121	21639.9	22729	20822	23220.6	20859.6	22131.1	17276.3	15223.4	28886.8	18224.6	25179.4	16993.5	20032.4
Q8VEK3	20	4	Heterogeneous nuclear ribonucleoprotein U OS=Mus musculus OX=10090 GN=Hnrnpu PE=1 SV=1	8547.07	9285.27	9672.83	9323.78	9770.59	8498.4	9791.5	9030.6	10145.8	9427.27	8071.73	9869.82	10194	7143.02	7911.59	10685.6	9332.45	10507.7	7585.61	9069.79
C0HKE8;C0HKE1;C0HKE2;C0HKE3;C0HKE4;C0HKE5;C0HKE6;C0HKE7;C0HKE9;Q8BFU2;Q8CGP5;Q8CGP6;Q8CGP7;Q8R1M2;Q64523;Q6GSS7;P27661;Q64522	7	4	Histone H2A type 1-O OS=Mus musculus OX=10090 GN=Hist1h2ao PE=1 SV=1	57332.6	77623.4	60846.7	72928.5	57790.3	55774.6	64287.5	71022.2	63960.2	74040.6	54144.1	82510.1	64125.5	55871.1	46794.9	70128.9	61273.5	82638.8	47820.3	71232.9
P85094	7	3	Isochorismatase domain-containing protein 2A OS=Mus musculus OX=10090 GN=Isoc2a PE=1 SV=1	1961.28	6196.39	4952.75	2674.7	6112.43	3730.38	2662.36	4877.18	3221.51	5315.06	1852.21	6586.48	5219.63	2049.11	4949.45	4690.44	2537.54	5674.91	2408.59	5113.51
P99024	25	3	Tubulin beta-5 chain OS=Mus musculus OX=10090 GN=Tubb5 PE=1 SV=1	1212.55	1781.45	1358.98	817.713	1490.26	1279.08	689.468	1360.74	1801.01	1449.46	1145.12	1893.6	1432.21	626.456	1206.71	1608.27	657.143	1583.31	1346.54	1394.49
Q91V76	8	5	Ester hydrolase C11orf54 homolog OS=Mus musculus OX=10090 PE=1 SV=1	10457.6	13546	12276.6	11391.7	13147.5	12502.7	10773.4	11793.9	13201.5	12040.4	9876.02	14398.7	12938.1	8727.26	10646	15720.5	10268.3	13723	9870.22	11583.8
Q9Z2I0	9	3	Mitochondrial proton/calcium exchanger protein OS=Mus musculus OX=10090 GN=Letm1 PE=1 SV=1	1188.75	2102.04	2196.15	1951.61	2343.56	1487.61	1735.81	1900.47	2425.11	1978.65	1122.64	2234.37	2314.49	1495.15	1897.67	1870.46	1654.43	2211.32	1813.15	1903.62
Q9CQ62	19	7	2_4-dienoyl-CoA reductase_ mitochondrial OS=Mus musculus OX=10090 GN=Decr1 PE=1 SV=1	34078.3	40795.3	43040.1	41835.3	46341.3	37487.1	46534.2	40942.4	38048.2	41555.8	32183	43363.6	45359.3	32050.3	37524.2	47134.9	44352.5	47639	28447.1	39980
P70670;Q60817	31	6	Nascent polypeptide-associated complex subunit alpha_ muscle-specific form OS=Mus musculus OX=10090 GN=Naca PE=1 SV=2	5726.67	5136.35	5417.29	5587.49	5918.88	5313.65	6159.58	5316.72	6010.2	5130.54	5408.18	5459.71	5709.2	4280.62	4792.73	6681.18	5870.8	6186.34	4493.58	4935.99
P56395	18	10	Cytochrome b5 OS=Mus musculus OX=10090 GN=Cyb5a PE=1 SV=2	90674.9	75540.6	76808.4	99942	75804.1	86715.8	89722.9	80801.9	80511.2	76793	85632	80296.2	80947.2	76566.4	61381.2	109033	85516.4	94018.1	60194.9	73881
P97364	5	3	Selenide_ water dikinase 2 OS=Mus musculus OX=10090 GN=Sephs2 PE=1 SV=3	1751.57	2285.88	1616.09	2066.72	1909.88	1775.76	1373.37	2628.97	1640.34	2565.5	1654.15	2429.78	1703.17	1583.33	1546.5	2232.77	1308.98	3058.98	1226.42	2468.22
Q99K67	34	6	Alpha-aminoadipic semialdehyde synthase_ mitochondrial OS=Mus musculus OX=10090 GN=Aass PE=1 SV=1	7891.36	6881.36	6436.87	6787.02	6626.62	6614.02	8135.14	6452.64	7164.59	6181.4	7452.49	7314.57	6783.72	5199.59	5365.8	8316.21	7753.74	7508.05	5356.67	5947
Q99J99	9	3	3-mercaptopyruvate sulfurtransferase OS=Mus musculus OX=10090 GN=Mpst PE=1 SV=4	23193.1	22449.4	26284.1	6094.19	15398	33360.9	26191.7	11606.1	25024.3	5841.24	21903.3	23862.7	27700.4	4668.81	12468.3	41946.7	24963.7	13504.5	18709.6	5619.74
Q9DCG6	12	4	Phenazine biosynthesis-like domain-containing protein 1 OS=Mus musculus OX=10090 GN=Pbld1 PE=1 SV=2	10956.9	12460	12050.6	12302.8	13042.7	10569.3	11063.9	11516.9	15975	11959.8	10347.5	13244.4	12699.9	9425.29	10561.1	13289.4	10545.2	13400.6	11943.8	11506.2
P38647	46	12	Stress-70 protein_ mitochondrial OS=Mus musculus OX=10090 GN=Hspa9 PE=1 SV=3	39871.1	30179.7	31198.8	34765.2	34284.1	33649.7	42178.6	29319.4	37043.6	28545.7	37653.7	32079.6	32880	26633.9	27761	42309.9	40201.1	34115	27695.9	27463.2
P70694	24	10	Estradiol 17 beta-dehydrogenase 5 OS=Mus musculus OX=10090 GN=Akr1c6 PE=1 SV=1	53098.8	41849.5	42743.3	55594.7	40013.5	63019.9	41287.4	47115.6	43996.4	39830.6	50145.7	44484.1	45046.6	42591.5	32400.4	79238.8	39351.7	54822	32894.3	38320.2
Q9CZN7	19	3	Serine hydroxymethyltransferase_ mitochondrial OS=Mus musculus OX=10090 GN=Shmt2 PE=1 SV=1	3436.1	9131.88	9235.89	5072.44	10626.3	6214.76	5947.5	7237.9	6338.57	8951.15	3245	9706.77	9733.56	3886.04	8604.5	7814.2	5668.66	8421.76	4739.08	8611.72
Q8QZR5	13	4	Alanine aminotransferase 1 OS=Mus musculus OX=10090 GN=Gpt PE=1 SV=3	1422.16	1260.36	1300.11	1314.02	1179.87	1327.47	1090.05	1328.33	1471.03	1272.91	1343.06	1339.71	1370.16	1006.68	955.381	1669.11	1038.95	1545.6	1099.83	1224.64
P28843	10	3	Dipeptidyl peptidase 4 OS=Mus musculus OX=10090 GN=Dpp4 PE=1 SV=3	5571.64	4134.75	4476.97	5094.56	4493.21	5296.08	5228.61	4600.72	4284.01	4311.85	5261.78	4395.05	4718.21	3902.98	3638.31	6659.08	4983.47	5353.23	3202.97	4148.34
Q9DBJ1	17	5	Phosphoglycerate mutase 1 OS=Mus musculus OX=10090 GN=Pgam1 PE=1 SV=3	16472.4	26688.6	26415.4	23555	27637	18522.5	21104.1	23352	30962.8	26865.7	15556.2	28368.7	27838.7	18045.7	22378.7	23289.5	20114.6	27171.5	23149.6	25846.9
Q5FW57	16	6	Glycine N-acyltransferase-like protein OS=Mus musculus OX=10090 GN=Gm4952 PE=1 SV=3	7525.3	7359.42	6959.67	7073.11	7172.84	6625.24	7785.94	7301.24	7437.49	6978.65	7106.79	7822.73	7334.69	5418.77	5808.1	8330.33	7420.91	8495.46	5560.7	6714.02
P09103;Q8CII2	59	22	Protein disulfide-isomerase OS=Mus musculus OX=10090 GN=P4hb PE=1 SV=2	101220	86534.3	90589.1	104836	98308.7	91555.9	113901	106347	61198.3	120474	95590.7	91982	95470.5	80315.5	79604	115119	108561	123742	45755.4	115906

## Sheet: 48 h
				Normalized abundance										Raw abundance
				Female					Male					Female					Male
Accession	Peptide count	Unique peptides	Description	Mouse 2	Mouse 3	Mouse 4	Mouse 5	Mouse 7	Mouse 1	Mouse 2	Mouse 5	Mouse 6	Mouse 7	Mouse 2	Mouse 3	Mouse 4	Mouse 5	Mouse 7	Mouse 1	Mouse 2	Mouse 5	Mouse 6	Mouse 7
O08601	39	11	Microsomal triglyceride transfer protein large subunit OS=Mus musculus OX=10090 GN=Mttp PE=1 SV=2	39745.5	39420.7	39414.2	37744.9	37412.4	58755.5	58341.3	53933.1	59338.2	58491.4	35008.2	36907.3	39414.2	26571.6	26345.5	59907.9	74554.1	38938	35186.1	51068.1
P19157	21	3	Glutathione S-transferase P 1 OS=Mus musculus OX=10090 GN=Gstp1 PE=1 SV=2	95855.6	87819.3	84531.5	71482.2	82865	387263	323749	504186	389525	492650	84430.6	82220	84531.5	50321.9	58352.9	394859	413717	364007	230978	430126
P11714	17	3	Cytochrome P450 2D9 OS=Mus musculus OX=10090 GN=Cyp2d9 PE=1 SV=2	111.223	230.27	169.908	117.027	298.75	2173.51	2351.69	2998.81	1186.21	3098.27	97.9662	215.588	169.908	82.3843	210.378	2216.14	3005.22	2165.05	703.391	2705.06
Q61941	31	7	NAD(P) transhydrogenase_ mitochondrial OS=Mus musculus OX=10090 GN=Nnt PE=1 SV=2	8556.9	8054.45	8100.68	8080.44	8275.7	11854.3	10551.4	13425.4	12943.1	12290	7537	7540.9	8100.68	5688.45	5827.68	12086.8	13483.6	9692.74	7674.92	10730.3
P06801	21	6	NADP-dependent malic enzyme OS=Mus musculus OX=10090 GN=Me1 PE=1 SV=2	2244.84	3232.51	4659.27	2816.53	3874.89	11121.2	10194.1	11924.5	8127.3	12746.6	1977.28	3026.41	4659.27	1982.78	2728.67	11339.3	13027	8609.12	4819.28	11128.9
Q99P30	14	4	Peroxisomal coenzyme A diphosphatase NUDT7 OS=Mus musculus OX=10090 GN=Nudt7 PE=1 SV=2	2653.51	3073.26	3139.59	2332.73	3783.29	5667.09	7994.61	6995.13	5786.13	8231.23	2337.24	2877.31	3139.59	1642.19	2664.17	5778.25	10216.3	5050.27	3431.03	7186.58
Q9DBE0	12	4	Cysteine sulfinic acid decarboxylase OS=Mus musculus OX=10090 GN=Csad PE=1 SV=1	3830.99	5292.24	5583.51	4728.84	5124.24	8063.79	8643.46	8144.98	7681.21	9113.41	3374.37	4954.81	5583.51	3329	3608.45	8221.95	11045.4	5880.43	4554.76	7956.8
G3X982;Q3TYQ9	22	10	Aldehyde oxidase 3 OS=Mus musculus OX=10090 GN=Aox3 PE=1 SV=1	6713.2	6658.59	6953.53	7038.79	6579.77	8874.33	7889.05	8678.99	7854.96	8168.06	5913.05	6234.04	6953.53	4955.15	4633.42	9048.39	10081.4	6265.97	4657.79	7131.43
P57776	13	3	Elongation factor 1-delta OS=Mus musculus OX=10090 GN=Eef1d PE=1 SV=3	14515.1	13753.7	12119.1	13932.4	12475.5	20374.1	16083.3	19319.1	18521.1	17159	12785.1	12876.8	12119.1	9808.11	8785.14	20773.8	20552.8	13947.8	10982.5	14981.3
Q6URW6	55	4	Myosin-14 OS=Mus musculus OX=10090 GN=Myh14 PE=1 SV=1	17450.7	19864.1	20582.1	18992	19483.5	28446	24540.9	27471.6	35096	25767.2	15370.7	18597.5	20582.1	13370	13720.2	29003.9	31360.7	19833.7	20811	22497
P21550	28	3	Beta-enolase OS=Mus musculus OX=10090 GN=Eno3 PE=1 SV=3	6878.65	6614.89	6275.8	6400	6148.21	10677.1	8922.49	9836.99	8791.99	7552.98	6058.78	6193.13	6275.8	4505.46	4329.52	10886.5	11402	7102.01	5213.43	6594.41
P07724	35	13	Serum albumin OS=Mus musculus OX=10090 GN=Alb PE=1 SV=3	41707.6	46670.5	57283.2	59882.2	63406.9	33237.7	31513.1	29688	36533.5	34830.1	36736.4	43694.8	57283.2	42155.7	44650.6	33889.6	40270.5	21433.9	21663.4	30409.8
Q921H8	22	4	3-ketoacyl-CoA thiolase A_ peroxisomal OS=Mus musculus OX=10090 GN=Acaa1a PE=1 SV=1	6774.55	6447.77	6861.72	6986.78	7500.2	9043.9	9508.51	7896.34	8083.88	9268.75	5967.09	6036.67	6861.72	4918.54	5281.58	9221.29	12150.9	5700.92	4793.54	8092.42
Q922J3	25	3	CAP-Gly domain-containing linker protein 1 OS=Mus musculus OX=10090 GN=Clip1 PE=1 SV=1	1921.61	1779.38	2210.02	1737.17	2142.44	3400.64	4033.64	4298.84	2238.07	4885.93	1692.58	1665.93	2210.02	1222.93	1508.69	3467.34	5154.58	3103.63	1327.12	4265.84
P56657	18	3	Cytochrome P450 2C40 OS=Mus musculus OX=10090 GN=Cyp2c40 PE=1 SV=2	10668.4	9080.3	9346.28	11625.1	9991.55	8923.39	6911.16	6870.39	7224.09	5772.62	9396.86	8501.35	9346.28	8183.83	7035.97	9098.42	8831.75	4960.22	4283.7	5040
Q64374	25	12	Regucalcin OS=Mus musculus OX=10090 GN=Rgn PE=1 SV=1	87115.5	84763.6	80844.5	99198.4	83219.2	71095.8	47347.6	64261	67851.3	47837.7	76732.2	79359.1	80844.5	69833.5	58602.3	72490.3	60505.3	46394.5	40234.1	41766.5
P62301	11	5	40S ribosomal protein S13 OS=Mus musculus OX=10090 GN=Rps13 PE=1 SV=2	2466.29	2133.78	2222.09	2175.95	1933.75	3145.91	3191.41	2996.31	2295.38	2855.45	2172.33	1997.74	2222.09	1531.82	1361.73	3207.62	4078.3	2163.24	1361.1	2493.06
Q9Z0X1	22	5	Apoptosis-inducing factor 1_ mitochondrial OS=Mus musculus OX=10090 GN=Aifm1 PE=1 SV=1	5349.18	6184.22	8311.75	5603.43	7870.03	9936.65	11108.8	10691.2	7882.36	11894.8	4711.61	5789.92	8311.75	3944.69	5542.02	10131.6	14195.9	7718.7	4674.04	10385.2
Q8BW75	24	6	Amine oxidase [flavin-containing] B OS=Mus musculus OX=10090 GN=Maob PE=1 SV=4	38026.3	39003.6	35833.5	43162.5	42102.9	36510.1	29124.4	34234.7	26559.2	29413.9	33494	36516.8	35833.5	30385.5	29648.5	37226.3	37218	24716.4	15748.9	25680.9
Q63880	21	4	Carboxylesterase 3A OS=Mus musculus OX=10090 GN=Ces3a PE=1 SV=2	27404.9	39563.7	31492.9	45155	47996.9	102770	75303.7	93587.7	40710.6	107650	24138.5	37041.1	31492.9	31788.1	33799	104786	96230.4	67567.5	24140.4	93988.1
Q91XE0	15	8	Glycine N-acyltransferase OS=Mus musculus OX=10090 GN=Glyat PE=1 SV=1	19750.8	20852	19300.7	19330.4	21106.7	28892.2	28036	26109.7	20053.3	25113.8	17396.7	19522.5	19300.7	13608.2	14863.1	29459	35827.1	18850.4	11891.1	21926.5
P32020	33	19	Non-specific lipid-transfer protein OS=Mus musculus OX=10090 GN=Scp2 PE=1 SV=3	70612.4	70315.1	62585.2	78211	68059.2	127153	83548.2	100167	85156.9	85327.7	62196	65831.8	62585.2	55058.8	47926.8	129647	106766	72317.8	50495.9	74498.5
P62242	12	6	40S ribosomal protein S8 OS=Mus musculus OX=10090 GN=Rps8 PE=1 SV=2	19823.5	21854.2	21034.6	21652.6	21240.5	26326.3	22934.7	23547.3	22169	23987.3	17460.7	20460.7	21034.6	15243	14957.4	26842.7	29308.2	17000.4	13145.7	20943
P16015	35	18	Carbonic anhydrase 3 OS=Mus musculus OX=10090 GN=Ca3 PE=1 SV=3	98039.2	78609.4	84944.9	96776.6	98202.8	128962	107783	149155	130757	97176.1	86353.9	73597.3	84944.9	68128.6	69153.7	131492	137736	107685	77535.8	84843.2
Q9QYG0	9	4	Protein NDRG2 OS=Mus musculus OX=10090 GN=Ndrg2 PE=1 SV=1	2969.49	2943.92	2758.42	3040.69	3015.29	3182.62	4504.35	3566.41	3282.77	4324.79	2615.55	2756.22	2758.42	2140.58	2123.34	3245.04	5756.1	2574.84	1946.6	3775.92
Q9QXE0	21	8	2-hydroxyacyl-CoA lyase 1 OS=Mus musculus OX=10090 GN=Hacl1 PE=1 SV=2	15027.7	19520.5	21561.8	17479	21225.8	15570.8	15228.7	15653.3	13745.6	14321.5	13236.6	18275.9	21561.8	12304.8	14947	15876.2	19460.7	11301.2	8150.8	12503.9
Q8BGZ7	28	3	Keratin_ type II cytoskeletal 75 OS=Mus musculus OX=10090 GN=Krt75 PE=1 SV=1	4353.6	4506.36	5358.99	4154.97	5326.13	6540.93	8403.1	7676.73	4818.52	9902.61	3834.69	4219.04	5358.99	2925.01	3750.62	6669.23	10738.3	5542.37	2857.26	8645.84
Q91WL5	16	3	Cytochrome P450 4A12A OS=Mus musculus OX=10090 GN=Cyp4a12a PE=1 SV=2	4267.25	3580.98	2940.99	4004.63	3785.59	6394.94	4546.44	5664.03	5179.06	4081.72	3758.63	3352.66	2940.99	2819.17	2665.79	6520.38	5809.89	4089.26	3071.05	3563.7
P52840	11	4	Sulfotransferase 1A1 OS=Mus musculus OX=10090 GN=Sult1a1 PE=1 SV=1	3702.77	5177.88	5201.77	2855.14	6108.03	1511.43	2878.75	2101.22	3264.7	2622.6	3261.44	4847.75	5201.77	2009.96	4301.23	1541.08	3678.75	1517.02	1935.89	2289.76
Q63836	31	4	Selenium-binding protein 2 OS=Mus musculus OX=10090 GN=Selenbp2 PE=1 SV=2	11437.1	15311.5	24100	13104.1	22312.5	24528.6	39152.5	33972.3	21607.8	46483.6	10073.9	14335.3	24100	9225.01	15712.3	25009.7	50032.8	24526.9	12812.9	40584.2
P17563	36	9	Methanethiol oxidase OS=Mus musculus OX=10090 GN=Selenbp1 PE=1 SV=2	12256.1	16408	25825.8	14042.5	23910.4	26285.2	41956.3	36405.1	23155.2	49812.4	10795.3	15361.9	25825.8	9885.64	16837.5	26800.7	53615.9	26283.4	13730.5	43490.6
P34914	32	14	Bifunctional epoxide hydrolase 2 OS=Mus musculus OX=10090 GN=Ephx2 PE=1 SV=2	12432.3	17853.6	20853.3	12992.7	21271.9	21870.7	25329.3	32222.9	22796.5	26608.8	10950.5	16715.3	20853.3	9146.59	14979.5	22299.7	32368.3	23264	13517.7	23231.8
P52760	14	9	2-iminobutanoate/2-iminopropanoate deaminase OS=Mus musculus OX=10090 GN=Rida PE=1 SV=3	108415	83614.2	88924.2	87131.3	80640.4	75120.2	56051.8	68622.9	80743.9	52613.7	95493.3	78283	88924.2	61338.5	56786.3	76593.7	71628.4	49543.7	47879.1	45936.3
P62897	8	4	Cytochrome c_ somatic OS=Mus musculus OX=10090 GN=Cycs PE=1 SV=2	3057.63	2147.39	2250.69	2584.54	2061.99	3774.58	6226.23	3267.86	2773.21	4006.37	2693.19	2010.48	2250.69	1819.46	1452.04	3848.62	7956.48	2359.3	1644.45	3497.91
Q91WN4	24	9	Kynurenine 3-monooxygenase OS=Mus musculus OX=10090 GN=Kmo PE=1 SV=1	10063.8	10400.9	9700.56	11603.6	11350.8	13556.7	12703.5	13423.7	10563.7	14044.7	8864.33	9737.75	9700.56	8168.69	7993.18	13822.6	16233.7	9691.5	6264	12262.2
Q3THS6	16	4	S-adenosylmethionine synthase isoform type-2 OS=Mus musculus OX=10090 GN=Mat2a PE=1 SV=2	1218.68	1266.53	1157.1	1026.62	1236.36	814.64	1126.4	1008.32	982.887	967.517	1073.42	1185.78	1157.1	722.719	870.636	830.619	1439.42	727.974	582.827	844.726
P47911	9	4	60S ribosomal protein L6 OS=Mus musculus OX=10090 GN=Rpl6 PE=1 SV=3	5098.01	5271.06	4927.28	5315.68	5709.68	6347.15	7268.22	5505.49	5628.78	6342.44	4490.38	4934.98	4927.28	3742.12	4020.71	6471.64	9288.03	3974.8	3337.72	5537.51
Q9D379	27	5	Epoxide hydrolase 1 OS=Mus musculus OX=10090 GN=Ephx1 PE=1 SV=2	16241.1	19065.4	16680.3	16911	18214.8	22635	18962.3	21772.8	17680.2	22653	14305.3	17849.8	16680.3	11904.9	12826.7	23079	24231.9	15719.3	10483.9	19778
Q91X83	20	6	S-adenosylmethionine synthase isoform type-1 OS=Mus musculus OX=10090 GN=Mat1a PE=1 SV=1	65095.5	67834.6	48587.7	60116.9	57965.9	52542.6	36966.4	49153.6	52156.7	38471	57336.8	63509.5	48587.7	42321	40819.2	53573.2	47239.3	35487.4	30927.6	33588.5
Q9D023	5	4	Mitochondrial pyruvate carrier 2 OS=Mus musculus OX=10090 GN=Mpc2 PE=1 SV=1	6636.03	6816.76	6660.12	7053.36	9729.88	5341.91	5824.26	6323.28	4475.75	6100.4	5845.08	6382.13	6660.12	4965.41	6851.71	5446.69	7442.81	4565.22	2654	5326.18
P25444	16	3	40S ribosomal protein S2 OS=Mus musculus OX=10090 GN=Rps2 PE=1 SV=3	17877	19316.9	19616.3	18808	19837.6	23009.1	20317	19440.8	20680	22413.4	15746.3	18085.3	19616.3	13240.4	13969.5	23460.4	25963	14035.6	12262.7	19568.9
P01899;P01897;P01896;P03991;P14428	7	3	H-2 class I histocompatibility antigen_ D-B alpha chain OS=Mus musculus OX=10090 GN=H2-D1 PE=1 SV=2	3359.67	2809.17	3055.86	3352.72	3481.92	2447.47	1592.65	2403.09	3165.74	2224.99	2959.23	2630.05	3055.86	2360.24	2451.94	2495.48	2035.24	1734.96	1877.2	1942.61
Q8BWQ1	13	6	UDP-glucuronosyltransferase 2A3 OS=Mus musculus OX=10090 GN=Ugt2a3 PE=1 SV=1	14211.4	14877.3	14350.2	13434	15265.1	11044.5	10432.2	13973.9	13809.6	11771.6	12517.6	13928.8	14350.2	9457.23	10749.6	11261.1	13331.3	10088.7	8188.74	10277.6
Q8VCU1	18	4	Carboxylesterase 3B OS=Mus musculus OX=10090 GN=Ces3b PE=1 SV=2	10540.4	15628.8	13557.8	17412.5	17924	29004.5	21715.5	28848.8	14056.1	32733.6	9284.07	14632.3	13557.8	12258	12621.9	29573.4	27750.2	20827.9	8334.93	28579.3
O35945	30	3	Aldehyde dehydrogenase_ cytosolic 1 OS=Mus musculus OX=10090 GN=Aldh1a7 PE=1 SV=1	10663.3	11152.3	11671.7	10160.2	13437.4	12890.9	12040.5	13923.6	13404.7	13722.7	9392.38	10441.3	11671.7	7152.52	9462.48	13143.7	15386.5	10052.4	7948.63	11981.2
Q71RI9	12	3	Kynurenine--oxoglutarate transaminase 3 OS=Mus musculus OX=10090 GN=Kyat3 PE=1 SV=1	5824.93	6204.96	6732.03	5875.94	6157.89	5609.21	5606.73	4628.01	4218.18	5740.73	5130.65	5809.34	6732.03	4136.53	4336.34	5719.23	7164.81	3341.28	2501.28	5012.16
Q8VEK3	20	4	Heterogeneous nuclear ribonucleoprotein U OS=Mus musculus OX=10090 GN=Hnrnpu PE=1 SV=1	7540.05	8575.7	9845.68	8242.48	9216	9405.53	10675.2	10525.5	9130.68	11340.3	6641.34	8028.92	9845.68	5802.53	6489.83	9590.02	13641.8	7599.06	5414.26	9901.03
Q99LB7	32	14	Sarcosine dehydrogenase_ mitochondrial OS=Mus musculus OX=10090 GN=Sardh PE=1 SV=1	66311.2	63640.8	60882.7	67343.4	68737.5	60942.4	48500.2	64761.5	56508.6	53114.4	58407.5	59583.1	60882.7	47408.3	48404.4	62137.7	61978.2	46755.9	33508.1	46373.5
P35700	34	18	Peroxiredoxin-1 OS=Mus musculus OX=10090 GN=Prdx1 PE=1 SV=1	75230.7	66399	79754	60206.4	75025.2	49289.7	60270.9	61288.2	68696.2	49808.8	66263.9	62165.4	79754	42384	52832.1	50256.5	77019.9	44248.2	40735.1	43487.4
P50172	16	5	Corticosteroid 11-beta-dehydrogenase isozyme 1 OS=Mus musculus OX=10090 GN=Hsd11b1 PE=1 SV=3	43471.8	42926.4	39982.9	47912	44951.6	42527.5	34497.6	43103.2	34826.1	36307.2	38290.4	40189.4	39982.9	33729	31654.6	43361.6	44084.4	31119.2	20651	31699.4
Q8CG76	11	3	Aflatoxin B1 aldehyde reductase member 2 OS=Mus musculus OX=10090 GN=Akr7a2 PE=1 SV=3	5944.03	6760.87	7178.75	5792.36	6767.93	8182.02	11500.5	8222.44	6398.27	7986.15	5235.56	6329.8	7178.75	4077.69	4765.92	8342.5	14696.5	5936.36	3794.01	6972.61
O70475	21	3	UDP-glucose 6-dehydrogenase OS=Mus musculus OX=10090 GN=Ugdh PE=1 SV=1	243.413	446.055	995.284	313.906	556.29	711.71	3302.51	674.696	770.924	2730.85	214.4	417.615	995.284	220.983	391.735	725.67	4220.27	487.11	457.139	2384.27
Q8CAQ8	38	6	MICOS complex subunit Mic60 OS=Mus musculus OX=10090 GN=Immt PE=1 SV=1	3908.04	4575.02	5094.98	4294.3	5023.69	4975.31	5249	5642.49	4881.67	5305.45	3442.24	4283.32	5094.98	3023.09	3537.64	5072.9	6707.69	4073.71	2894.7	4632.12
Q8VCR2	17	4	17-beta-hydroxysteroid dehydrogenase 13 OS=Mus musculus OX=10090 GN=Hsd17b13 PE=1 SV=2	7921.33	6773.32	7125.92	7957.28	7370.52	6383.82	5159.95	6277.32	7680.82	6135.92	6977.18	6341.46	7125.92	5601.75	5190.27	6509.04	6593.88	4532.03	4554.53	5357.19
Q91VS7	19	8	Microsomal glutathione S-transferase 1 OS=Mus musculus OX=10090 GN=Mgst1 PE=1 SV=3	152729	188911	148380	207897	214892	307373	232170	296512	168425	256966	134525	176866	148380	146355	151325	313402	296689	214073	99871.7	224354
P13707;Q3ULJ0	20	4	Glycerol-3-phosphate dehydrogenase [NAD(+)]_ cytoplasmic OS=Mus musculus OX=10090 GN=Gpd1 PE=1 SV=3	8272.91	10334.3	9495.96	9570.95	12080.6	11630.5	11551.9	16657.3	10280.5	13850.2	7286.86	9675.38	9495.96	6737.74	8507.06	11858.6	14762.1	12026	6096.05	12092.4
P09528	12	4	Ferritin heavy chain OS=Mus musculus OX=10090 GN=Fth1 PE=1 SV=2	7678.34	12523.5	15626.2	12298.6	12859.1	10325.4	9444.29	7927.41	6778.12	9070.36	6763.16	11725	15626.2	8657.94	9055.26	10527.9	12068.8	5723.35	4019.25	7919.22
P35492	20	8	Histidine ammonia-lyase OS=Mus musculus OX=10090 GN=Hal PE=1 SV=1	15864.6	13267.2	12578.9	12618.1	13077	13257.3	10693.6	12108.7	11484.2	8848.41	13973.7	12421.3	12578.9	8882.84	9208.71	13517.4	13665.3	8742.11	6809.82	7725.44
Q9DBG1	21	8	Sterol 26-hydroxylase_ mitochondrial OS=Mus musculus OX=10090 GN=Cyp27a1 PE=1 SV=1	7259.38	9234.26	7116.12	8952.06	8225.36	13007	8559.34	9969.76	9590.11	9051.45	6394.13	8645.49	7116.12	6302.05	5792.23	13262.2	10937.9	7197.86	5686.7	7902.7
O08756	8	4	3-hydroxyacyl-CoA dehydrogenase type-2 OS=Mus musculus OX=10090 GN=Hsd17b10 PE=1 SV=4	378.275	479.464	561.022	439.333	485.92	835.749	5975.94	617.654	520.652	2643.82	333.188	448.894	561.022	309.281	342.181	852.142	7636.63	445.928	308.734	2308.29
P21614	14	3	Vitamin D-binding protein OS=Mus musculus OX=10090 GN=Gc PE=1 SV=2	7890.47	8512.33	7919.52	9469.11	8858.33	8305.99	7075.32	7888.42	7389.74	7935.37	6950	7969.59	7919.52	6666.05	6237.97	8468.91	9041.53	5695.2	4381.93	6928.27
P51174	26	9	Long-chain specific acyl-CoA dehydrogenase_ mitochondrial OS=Mus musculus OX=10090 GN=Acadl PE=1 SV=2	29798.7	28686.1	27956.2	31387.5	28620.3	28936.7	19788.5	27710.8	26591.2	20735.9	26247	26857.1	27956.2	22096.1	20154.2	29504.3	25287.6	20006.4	15767.9	18104.3
O88533	13	3	Aromatic-L-amino-acid decarboxylase OS=Mus musculus OX=10090 GN=Ddc PE=1 SV=1	3008.83	3226.65	3299.45	2869.82	2097.25	4348.44	4320.04	3355.46	3078.29	3310.16	2650.21	3020.92	3299.45	2020.29	1476.87	4433.73	5520.56	2422.54	1825.35	2890.06
Q9Z2I8	23	7	Succinate--CoA ligase [GDP-forming] subunit beta_ mitochondrial OS=Mus musculus OX=10090 GN=Suclg2 PE=1 SV=3	6907.37	8153.66	8447.27	7755.75	8316.42	9052.64	8722.55	8067.73	8553.08	8877.92	6084.08	7633.79	8447.27	5459.88	5856.36	9230.2	11146.5	5824.66	5071.76	7751.2
P00329	33	16	Alcohol dehydrogenase 1 OS=Mus musculus OX=10090 GN=Adh1 PE=1 SV=2	80473.8	71824.8	70958.8	81283	77725.5	68247.1	75628.4	61844.9	62502	74419.5	70882.1	67245.3	70958.8	57221.4	54733.7	69585.7	96645.3	44650.2	37062.1	64974.7
P97807	19	6	Fumarate hydratase_ mitochondrial OS=Mus musculus OX=10090 GN=Fh PE=1 SV=3	5878.24	7006.76	8491.39	6582.49	6930.47	9532.82	10725.2	8436.39	6285.73	9914.88	5177.61	6560.01	8491.39	4633.93	4880.38	9719.8	13705.7	6090.82	3727.28	8656.56
Q9CPY7	28	4	Cytosol aminopeptidase OS=Mus musculus OX=10090 GN=Lap3 PE=1 SV=3	9285.64	8716.2	8483.57	8944.09	7374.56	12500.8	13193	9792.04	9531.08	8335.56	8178.88	8160.46	8483.57	6296.44	5193.11	12746	16859.3	7069.56	5651.69	7277.67
P70441	15	4	Na(+)/H(+) exchange regulatory cofactor NHE-RF1 OS=Mus musculus OX=10090 GN=Slc9a3r1 PE=1 SV=3	4340.34	4512.77	3975.98	4057.18	4666.15	4599.47	4221	4867.42	5300.77	5114.44	3823.01	4225.04	3975.98	2856.17	3285.87	4689.69	5394	3514.13	3143.22	4465.36
P54071;Q3TZ89	28	8	Isocitrate dehydrogenase [NADP]_ mitochondrial OS=Mus musculus OX=10090 GN=Idh2 PE=1 SV=3	7345.85	7854.45	7747.45	7500.75	8886.67	7810.85	6890.76	6922.01	6355.7	7455.92	6470.3	7353.66	7747.45	5280.36	6257.93	7964.05	8805.67	4997.48	3768.77	6509.67
Q8VEM8	21	8	Phosphate carrier protein_ mitochondrial OS=Mus musculus OX=10090 GN=Slc25a3 PE=1 SV=1	25486.6	23257	21057.6	24951.2	24137	29549.3	22518	29585.5	27521.2	26530	22448.9	21774.2	21057.6	17565.1	16997.1	30128.8	28775.7	21359.8	16319.4	23163
O88986	10	4	2-amino-3-ketobutyrate coenzyme A ligase_ mitochondrial OS=Mus musculus OX=10090 GN=Gcat PE=1 SV=2	2178.96	2066.04	2039.93	2131.98	1797.26	2722.1	2431.05	2277.54	2027.34	2186.68	1919.24	1934.31	2039.93	1500.87	1265.62	2775.5	3106.64	1644.31	1202.16	1909.16
P05201	26	7	Aspartate aminotransferase_ cytoplasmic OS=Mus musculus OX=10090 GN=Got1 PE=1 SV=3	28968.3	26031.4	24457.3	24976.8	24071.4	23522.9	20307.4	19835.5	26583	14844.4	25515.6	24371.7	24457.3	17583.1	16950.9	23984.3	25950.7	14320.6	15763.1	12960.4
Q9CQ62	19	7	2_4-dienoyl-CoA reductase_ mitochondrial OS=Mus musculus OX=10090 GN=Decr1 PE=1 SV=1	22889.5	28628.7	35135.9	30320	37170.5	36302.2	42162.6	42991.6	29001.3	45944.6	20161.3	26803.4	35135.9	21344.6	26175.2	37014.3	53879.5	31038.6	17197	40113.7
Q8VCH0	18	4	3-ketoacyl-CoA thiolase B_ peroxisomal OS=Mus musculus OX=10090 GN=Acaa1b PE=1 SV=1	10701.6	10034.9	9079.95	10778.2	11835.1	15823.3	11023	13947.9	13995.8	9870.87	9426.08	9395.07	9079.95	7587.61	8334.16	16133.7	14086.3	10070	8299.13	8618.13
Q9D0M3	6	3	Cytochrome c1_ heme protein_ mitochondrial OS=Mus musculus OX=10090 GN=Cyc1 PE=1 SV=1	2203.48	1949.35	1926.25	2222.28	2448.56	2385.91	3461.42	2287.63	2186.12	3775.6	1940.84	1825.06	1926.25	1564.44	1724.26	2432.71	4423.33	1651.6	1296.31	3296.43
Q06890	15	3	Clusterin OS=Mus musculus OX=10090 GN=Clu PE=1 SV=1	14396.7	12418.9	13531.9	15128	15451.5	12515.4	10574.6	12126.8	14457	12766.7	12680.8	11627	13531.9	10649.8	10880.8	12760.9	13513.3	8755.19	8572.65	11146.4
P41216	40	17	Long-chain-fatty-acid--CoA ligase 1 OS=Mus musculus OX=10090 GN=Acsl1 PE=1 SV=2	25050.8	25060.5	26555.7	27284.3	30072.2	31235.4	24606.4	38887.5	30453.2	34666	22065	23462.6	26555.7	19207.5	21176.6	31848.1	31444.4	28075.6	18058	30266.5
P14148	14	4	60S ribosomal protein L7 OS=Mus musculus OX=10090 GN=Rpl7 PE=1 SV=2	8945.92	11398.7	13967.2	10970.7	11925.2	15821.9	21962.1	13126.5	10085.4	19586.5	7879.65	10672	13967.2	7723.13	8397.63	16132.2	28065.3	9476.93	5980.38	17100.7
Q9CQA3	21	4	Succinate dehydrogenase [ubiquinone] iron-sulfur subunit_ mitochondrial OS=Mus musculus OX=10090 GN=Sdhb PE=1 SV=1	8046.16	8442.9	8282.23	8142.73	9408.06	10264.1	10461	11035.1	7382.65	13155	7087.14	7904.59	8282.23	5732.3	6625.08	10465.5	13368.1	7967.02	4377.72	11485.4
Q7TNG8	9	4	Probable D-lactate dehydrogenase_ mitochondrial OS=Mus musculus OX=10090 GN=Ldhd PE=1 SV=1	3519.74	3558.58	3180.2	3551.11	3150.41	5728.17	4482.94	4356.35	3603.47	3147.49	3100.22	3331.69	3180.2	2499.9	2218.5	5840.52	5728.73	3145.15	2136.77	2748.03
O35423	15	4	Serine--pyruvate aminotransferase_ mitochondrial OS=Mus musculus OX=10090 GN=Agxt PE=1 SV=3	34614.5	30631.3	28892.7	32431	29317.2	31380.4	23771	28296.3	30045.2	22519.5	30488.8	28678.2	28892.7	22830.7	20644.9	31995.9	30376.9	20429.1	17816	19661.5
Q91VA0	24	10	Acyl-coenzyme A synthetase ACSM1_ mitochondrial OS=Mus musculus OX=10090 GN=Acsm1 PE=1 SV=1	10321.3	9870.85	12868.1	10142.9	10249.1	14382.8	17867.6	11875.1	9280.93	16749.1	9091.13	9241.49	12868.1	7140.36	7217.32	14664.9	22832.9	8573.49	5503.36	14623.4
Q922Q8	7	3	Leucine-rich repeat-containing protein 59 OS=Mus musculus OX=10090 GN=Lrrc59 PE=1 SV=1	4026.09	6464.35	6780.81	4472.18	7611.8	6796.02	7956.05	8231.95	5883.24	10186.7	3546.22	6052.19	6780.81	3148.32	5360.17	6929.32	10167	5943.22	3488.61	8893.91
P17717	21	11	UDP-glucuronosyltransferase 2B17 OS=Mus musculus OX=10090 GN=Ugt2b17 PE=1 SV=1	59461.1	62356.9	50404.4	66747.4	66691.3	88659.9	60824.5	83718.4	59414.3	79376.2	52373.9	58381.1	50404.4	46988.7	46963.5	90398.9	77727.4	60442.2	35231.2	69302.3
Q63886;P70691	19	5	UDP-glucuronosyltransferase 1-1 OS=Mus musculus OX=10090 GN=Ugt1a1 PE=1 SV=2	80566.4	78671.6	70652.4	93228.9	95841.7	74722.3	55551.9	80604.6	68298.3	76583.9	70963.6	73655.5	70652.4	65631.1	67491	76187.9	70989.6	58194.1	40499.2	66864.5
P62908	13	5	40S ribosomal protein S3 OS=Mus musculus OX=10090 GN=Rps3 PE=1 SV=1	1925.89	2410.11	2424.28	2267.36	2143.11	2739.84	4055.57	2386.59	2119.74	3031.9	1696.34	2256.44	2424.28	1596.17	1509.16	2793.58	5182.6	1723.04	1256.95	2647.12
P47740	17	4	Aldehyde dehydrogenase family 3 member A2 OS=Mus musculus OX=10090 GN=Aldh3a2 PE=1 SV=2	8156.03	7649.49	6820.6	8759.12	8512.81	7503.52	5951.86	7412.8	7879.34	5659.59	7183.91	7161.76	6820.6	6166.23	5994.65	7650.7	7605.86	5351.82	4672.25	4941.31
Q9D8N0	12	6	Elongation factor 1-gamma OS=Mus musculus OX=10090 GN=Eef1g PE=1 SV=3	2441.97	2537.2	2479.71	2431.3	2712.28	1679.84	1796.55	2213.24	2994.1	1856.06	2150.91	2375.43	2479.71	1711.58	1909.97	1712.79	2295.8	1597.9	1775.43	1620.51
Q91XD4	25	6	Formimidoyltransferase-cyclodeaminase OS=Mus musculus OX=10090 GN=Ftcd PE=1 SV=1	7991.47	8886.8	9683.94	8652.55	9984.56	10153.4	9010.15	10874.1	9309.74	10876.6	7038.97	8320.18	9683.94	6091.2	7031.05	10352.5	11514	7850.78	5520.44	9496.26
Q91WG0	14	4	Acylcarnitine hydrolase OS=Mus musculus OX=10090 GN=Ces2c PE=1 SV=1	246.212	356.681	504.791	191.647	764.948	378.84	2736.21	990.412	323.81	2821.12	216.866	333.939	504.791	134.915	538.67	386.271	3496.6	715.048	192.011	2463.08
Q920E5	11	5	Farnesyl pyrophosphate synthase OS=Mus musculus OX=10090 GN=Fdps PE=1 SV=1	849.205	1745.46	2216.04	711.625	1841.24	1428.2	4834.41	2652.47	1451.32	3921.91	747.988	1634.17	2216.04	500.968	1296.58	1456.22	6177.87	1915.01	860.594	3424.17
P68134;P68033;P62737;P63268	28	3	Actin_ alpha skeletal muscle OS=Mus musculus OX=10090 GN=Acta1 PE=1 SV=1	45305	43886.1	47318.5	39858.8	48366	28039.8	29750.6	30539.3	58556.3	33078.2	39905	41088	47318.5	28059.7	34059	28589.8	38018.2	22048.5	34722.4	28880.1
O09174	12	4	Alpha-methylacyl-CoA racemase OS=Mus musculus OX=10090 GN=Amacr PE=1 SV=4	3974.69	4934.07	5331.79	4731.19	6102.94	7706.91	6328.62	6794.72	4166.11	7526.33	3500.95	4619.48	5331.79	3330.65	4297.64	7858.08	8087.33	4905.59	2470.4	6571.15
Q8QZR3;Q6AW46	21	6	Pyrethroid hydrolase Ces2a OS=Mus musculus OX=10090 GN=Ces2a PE=1 SV=1	12877.5	13853.8	13640.2	14280.4	16077.9	15385.4	15226.4	17608.1	13587.3	18474.8	11342.6	12970.5	13640.2	10053.1	11321.9	15687.2	19457.7	12712.5	8056.91	16130.1
Q9ET01	43	9	Glycogen phosphorylase_ liver form OS=Mus musculus OX=10090 GN=Pygl PE=1 SV=4	5512.65	5558.8	7113.03	4632.82	6585.8	6202.79	8666.86	6885.65	5845.2	8737.1	4855.59	5204.38	7113.03	3261.4	4637.67	6324.46	11075.3	4971.23	3466.05	7628.25
Q9DD20	7	4	Methyltransferase-like protein 7B OS=Mus musculus OX=10090 GN=Mettl7b PE=1 SV=2	1667.85	1578.79	1366.61	1948.08	1834.16	1787.29	2203.41	1822.84	1750.41	2081.59	1469.06	1478.13	1366.61	1371.41	1291.6	1822.35	2815.73	1316.04	1037.95	1817.41
O88587	8	5	Catechol O-methyltransferase OS=Mus musculus OX=10090 GN=Comt PE=1 SV=2	2754.34	3997.75	5553.79	3480.46	5106.47	4958.41	7574.56	7318.4	3369.02	8161.3	2426.05	3742.86	5553.79	2450.17	3595.94	5055.67	9679.5	5283.66	1997.74	7125.52
P48678	24	3	Prelamin-A/C OS=Mus musculus OX=10090 GN=Lmna PE=1 SV=2	1627.15	1831.6	2071.32	1473.31	1660.99	1108.6	1190.67	1215.17	2225.36	1133.69	1433.21	1714.82	2071.32	1037.18	1169.66	1130.34	1521.55	877.317	1319.58	989.807
Q8VCW8	21	9	Medium-chain acyl-CoA ligase ACSF2_ mitochondrial OS=Mus musculus OX=10090 GN=Acsf2 PE=1 SV=1	9960.46	10288	9238.48	10095.3	10618.3	12949.7	9388.07	12271.3	12072.9	10216	8773.27	9632.04	9238.48	7106.85	7477.34	13203.7	11997	8859.52	7158.9	8919.47
Q99K67	34	6	Alpha-aminoadipic semialdehyde synthase_ mitochondrial OS=Mus musculus OX=10090 GN=Aass PE=1 SV=1	6028.21	6270.94	5874.87	6066.93	6651.49	7540.23	6272.14	6656.9	6232.88	6576.92	5309.7	5871.11	5874.87	4270.98	4683.93	7688.13	8015.15	4806.08	3695.94	5742.22
P97742	20	4	Carnitine O-palmitoyltransferase 1_ liver isoform OS=Mus musculus OX=10090 GN=Cpt1a PE=1 SV=4	9535.25	11181.9	11675.9	11506	13687.2	12358.2	11685.2	14826.2	12560	13944.2	8398.74	10468.9	11675.9	8099.99	9638.44	12600.6	14932.4	10704.1	7447.73	12174.5
Q05421	17	7	Cytochrome P450 2E1 OS=Mus musculus OX=10090 GN=Cyp2e1 PE=1 SV=1	5019.67	6773.15	7434.44	6446.71	9113.23	7509.11	10137.8	10205.4	6274.04	12102	4421.38	6341.3	7434.44	4538.34	6417.47	7656.4	12955.1	7367.99	3720.35	10566.1
P62806	30	14	Histone H4 OS=Mus musculus OX=10090 GN=H4c1 PE=1 SV=2	149537	138756	122262	153817	119383	136360	100100	126340	123392	112889	131713	129909	122262	108284	84068.3	139035	127918	91214	73168.1	98561.9
Q9DBF1	28	11	Alpha-aminoadipic semialdehyde dehydrogenase OS=Mus musculus OX=10090 GN=Aldh7a1 PE=1 SV=4	34630.4	40652.4	36166.2	42316.9	44256.2	50354.7	38178.1	53379.5	42139.3	43763.6	30502.8	38060.4	36166.2	29790.2	31164.9	51342.4	48787.7	38538.4	24987.5	38209.4
P36552	16	4	Oxygen-dependent coproporphyrinogen-III oxidase_ mitochondrial OS=Mus musculus OX=10090 GN=Cpox PE=1 SV=2	2177.01	2748.63	2454.39	2379.24	2764.75	2935.44	3354.96	2989.1	2338.24	2730.5	1917.53	2573.38	2454.39	1674.94	1946.92	2993.01	4287.3	2158.04	1386.52	2383.97
P49429	24	6	4-hydroxyphenylpyruvate dioxygenase OS=Mus musculus OX=10090 GN=Hpd PE=1 SV=3	25855.7	26990.9	24387.1	26431.3	27874.3	24420.5	20439.4	28385.9	23671.1	22038	22773.9	25270	24387.1	18607.1	19628.9	24899.5	26119.4	20493.8	14036.4	19241.1
Q8VC12	24	7	Urocanate hydratase OS=Mus musculus OX=10090 GN=Uroc1 PE=1 SV=2	15425.9	12889.2	12669.1	12243.8	12425.9	11254.2	9174.43	12822.8	13759.7	9211.68	13587.2	12067.4	12669.1	8619.38	8750.23	11475	11724	9257.65	8159.14	8042.6
Q8VDD5	105	17	Myosin-9 OS=Mus musculus OX=10090 GN=Myh9 PE=1 SV=4	19855.8	15830.9	17730.9	13664.8	12585.6	11291.9	12752.2	9920.39	18086.9	11612.1	17489.2	14821.6	17730.9	9619.72	8862.68	11513.4	16296	7162.22	10725.1	10138.3
Q64458	18	4	Cytochrome P450 2C29 OS=Mus musculus OX=10090 GN=Cyp2c29 PE=1 SV=2	2429.63	2757.68	3684.3	2482.39	4075.02	3077.22	7001.46	4790.49	2615.49	8217.27	2140.04	2581.85	3684.3	1747.55	2869.6	3137.58	8947.14	3458.59	1550.92	7174.39
Q8BMF4	15	5	Dihydrolipoyllysine-residue acetyltransferase component of pyruvate dehydrogenase complex_ mitochondrial OS=Mus musculus OX=10090 GN=Dlat PE=1 SV=2	3158.72	3575.8	4583.92	3475.06	4597.19	4715.75	4554.35	4223.09	4023.04	4702.94	2782.23	3347.81	4583.92	2446.36	3237.3	4808.25	5819.98	3048.94	2385.56	4106.07
Q99MR8	16	4	Methylcrotonoyl-CoA carboxylase subunit alpha_ mitochondrial OS=Mus musculus OX=10090 GN=Mccc1 PE=1 SV=2	1145.94	1949.76	2813.79	1634.01	2229.12	2206.33	4023.23	2566.84	1909.39	3033.38	1009.36	1825.44	2813.79	1150.31	1569.73	2249.6	5141.27	1853.18	1132.22	2648.41
P05202	42	15	Aspartate aminotransferase_ mitochondrial OS=Mus musculus OX=10090 GN=Got2 PE=1 SV=1	45770.1	62164.9	70600.1	60439.9	77724.7	78104.9	74045.3	91888.2	57347.3	89983.3	40314.7	58201.3	70600.1	42548.4	54733.1	79636.9	94622.2	66340.5	34005.5	78563.2
P00342	12	3	L-lactate dehydrogenase C chain OS=Mus musculus OX=10090 GN=Ldhc PE=1 SV=2	11330.9	9449.51	9045.63	10651.4	10263.8	10341.5	9154.67	7816.07	9975.18	7559.45	9980.36	8847.01	9045.63	7498.35	7227.67	10544.4	11698.7	5642.97	5915.03	6600.06
Q9JJL3	4	3	Solute carrier organic anion transporter family member 1B2 OS=Mus musculus OX=10090 GN=Slco1b2 PE=1 SV=1	10.1766	16.8441	104.178	0	56.9038	8.32306	1427.91	345.551	18.3809	930.755	8.96362	15.7701	104.178	0	40.0712	8.48631	1824.73	249.477	10.8994	812.63
P09671	10	4	Superoxide dismutase [Mn]_ mitochondrial OS=Mus musculus OX=10090 GN=Sod2 PE=1 SV=3	19088.9	19050.1	18833.3	20553.7	20667.8	19420.6	25414.4	22719.1	18439.2	25062.2	16813.6	17835.5	18833.3	14469.4	14554.1	19801.6	32477	16402.5	10934	21881.5
Q91YT0	13	5	NADH dehydrogenase [ubiquinone] flavoprotein 1_ mitochondrial OS=Mus musculus OX=10090 GN=Ndufv1 PE=1 SV=1	855.751	1024.78	1834.52	860.007	1361.19	1140.3	4496.23	1291.17	1230.4	3878.02	753.753	959.438	1834.52	605.426	958.541	1162.66	5745.71	932.185	729.595	3385.85
P97364	5	3	Selenide_ water dikinase 2 OS=Mus musculus OX=10090 GN=Sephs2 PE=1 SV=3	785.413	1104.03	1384.63	1480.08	1957.8	2252.37	2398.53	1315.71	1354.01	1886.23	691.799	1033.64	1384.63	1041.94	1378.66	2296.55	3065.08	949.901	802.894	1646.84
P18760	11	3	Cofilin-1 OS=Mus musculus OX=10090 GN=Cfl1 PE=1 SV=3	21795.3	18624.4	18634.7	16090.3	15803.5	15008.8	16486	11899.9	20568.2	10306.1	19197.5	17437	18634.7	11327.2	11128.7	15303.1	21067.5	8591.38	12196.4	8998.1
P45952	18	10	Medium-chain specific acyl-CoA dehydrogenase_ mitochondrial OS=Mus musculus OX=10090 GN=Acadm PE=1 SV=1	13600.2	12660.1	12449.7	12561.5	9749.84	16310.2	16608.4	12221.3	13087.4	12516.6	11979.2	11852.9	12449.7	8842.99	6865.76	16630.2	21223.8	8823.42	7760.47	10928.1
Q9WU79	16	6	Proline dehydrogenase 1_ mitochondrial OS=Mus musculus OX=10090 GN=Prodh PE=1 SV=2	1991.28	2266.77	2103.74	2433.83	2674.47	2815.75	2139.42	2986.18	2542.14	2556.23	1753.94	2122.24	2103.74	1713.37	1883.34	2870.98	2733.96	2155.93	1507.42	2231.81
Q91YI0	36	9	Argininosuccinate lyase OS=Mus musculus OX=10090 GN=Asl PE=1 SV=1	36955.6	36546.4	31799.9	33454.5	33682	31143.3	23828.6	32890	37771.9	23429	32550.9	34216.2	31799.9	23551.3	23718.6	31754.2	30450.5	23745.6	22397.8	20455.6
P08003	22	4	Protein disulfide-isomerase A4 OS=Mus musculus OX=10090 GN=Pdia4 PE=1 SV=3	3749.26	3914.72	4116.86	4174.57	4248.9	4984.57	3985.98	5240.92	3928.22	4347.01	3302.38	3665.12	4116.86	2938.81	2992.05	5082.34	5093.67	3783.79	2329.34	3795.32
P62082	4	4	40S ribosomal protein S7 OS=Mus musculus OX=10090 GN=Rps7 PE=2 SV=1	828.207	936.463	1025.02	792.819	1104.53	762.687	3543.35	1331.2	845.732	2791.4	729.492	876.754	1025.02	558.127	777.804	777.647	4528.03	961.083	501.498	2437.13
P61922	12	5	4-aminobutyrate aminotransferase_ mitochondrial OS=Mus musculus OX=10090 GN=Abat PE=1 SV=1	1125.7	1880.24	3391.17	1167	2776.1	2148.67	8714.77	3750.58	1335.99	6105.11	991.53	1760.36	3391.17	821.544	1954.91	2190.82	11136.6	2707.81	792.208	5330.3
Q01853	19	7	Transitional endoplasmic reticulum ATPase OS=Mus musculus OX=10090 GN=Vcp PE=1 SV=4	5903.94	5957.59	6565.29	6029.4	5950.23	6901.27	6679.07	6380.42	6356.58	5822.71	5200.24	5577.74	6565.29	4244.57	4190.11	7036.64	8535.17	4606.47	3769.29	5083.73
O70503	10	4	Very-long-chain 3-oxoacyl-CoA reductase OS=Mus musculus OX=10090 GN=Hsd17b12 PE=1 SV=1	7353.47	6883.71	6534.51	6887.65	5649.23	8402.19	6428.39	7961.36	7135.52	6978.84	6477	6444.81	6534.51	4848.75	3978.14	8566.99	8214.82	5747.86	4231.18	6093.14
Q07417	18	7	Short-chain specific acyl-CoA dehydrogenase_ mitochondrial OS=Mus musculus OX=10090 GN=Acads PE=1 SV=2	23028.4	22173.6	21358.5	22481.2	21834.7	27021.7	21343	26244.3	25833.9	21017.4	20283.6	20759.8	21358.5	15826.2	15375.8	27551.7	27274.1	18947.6	15318.8	18350
P35564	17	5	Calnexin OS=Mus musculus OX=10090 GN=Canx PE=1 SV=1	4699.76	5051.32	4480.27	4577.98	5352.34	4414.9	4233.42	4809.56	4851.07	4250.78	4139.59	4729.25	4480.27	3222.8	3769.08	4501.49	5409.88	3472.36	2876.56	3711.31
Q9DCN2	13	7	NADH-cytochrome b5 reductase 3 OS=Mus musculus OX=10090 GN=Cyb5r3 PE=1 SV=3	14875.1	18757.3	21717.3	19390.1	20703.4	24132.2	24698.7	21801.1	16446.9	24808.4	13102.2	17561.3	21717.3	13650.2	14579.2	24605.6	31562.4	15739.7	9752.6	21659.9
P24549	37	12	Retinal dehydrogenase 1 OS=Mus musculus OX=10090 GN=Aldh1a1 PE=1 SV=5	51891.4	55411.4	53777.1	48118.5	62159.7	57369	53326.5	62354.3	74803.2	56217.9	45706.4	51878.4	53777.1	33874.4	43772.3	58494.3	68145.8	45017.9	44356.4	49083.1
P54869	35	10	Hydroxymethylglutaryl-CoA synthase_ mitochondrial OS=Mus musculus OX=10090 GN=Hmgcs2 PE=1 SV=2	37620.5	51681.3	62293.5	45909.7	62228.3	62784.8	57203.1	65870.9	55197.5	56703.8	33136.5	48386.2	62293.5	32319.4	43820.7	64016.3	73099.6	47556.8	32730.7	49507.4
B2RQC6	38	3	CAD protein OS=Mus musculus OX=10090 GN=Cad PE=1 SV=1	1311.03	1198.23	1553.54	1258.24	1352.35	1173.21	3276.88	1194.4	2391.2	1739.09	1154.77	1121.83	1553.54	885.771	952.311	1196.22	4187.52	862.323	1417.92	1518.38
P62702	13	4	40S ribosomal protein S4_ X isoform OS=Mus musculus OX=10090 GN=Rps4x PE=1 SV=2	3033.99	3249.73	3201.19	3038.28	3636.75	2841.47	3519.78	3978.97	4268.8	3642.94	2672.37	3042.53	3201.19	2138.88	2560.97	2897.21	4497.92	2872.7	2531.29	3180.61
Q91W90	9	3	Thioredoxin domain-containing protein 5 OS=Mus musculus OX=10090 GN=Txndc5 PE=1 SV=2	2562.89	2480.74	2290.72	2771.27	2496.01	3317.91	2622.09	2638.53	2774.66	2456.07	2257.42	2322.57	2290.72	1950.91	1757.67	3382.98	3350.76	1904.94	1645.3	2144.36
P63017	34	7	Heat shock cognate 71 kDa protein OS=Mus musculus OX=10090 GN=Hspa8 PE=1 SV=1	51090.5	45991.6	41438.8	45922.5	42617	40793.9	31760.2	43085.5	49970.9	36547.1	45001	43059.2	41438.8	32328.4	30010.6	41594	40586.3	31106.4	29631.5	31908.8
P17742	18	6	Peptidyl-prolyl cis-trans isomerase A OS=Mus musculus OX=10090 GN=Ppia PE=1 SV=2	54614.1	65212.7	72101.4	57686.6	67400.9	53086.4	45507.6	56086.4	68573.6	58015.6	48104.6	61054.8	72101.4	40610.1	47463.2	54127.6	58154	40492.7	40662.4	50652.6
Q8VCB3	3	3	Glycogen [starch] synthase_ liver OS=Mus musculus OX=10090 GN=Gys2 PE=1 SV=2	364.02	224.302	340.524	0	17.8754	234.307	1023.19	580.795	72.0567	502.002	320.632	210.001	340.524	0	12.5877	238.903	1307.53	419.317	42.7278	438.291
P56395	18	10	Cytochrome b5 OS=Mus musculus OX=10090 GN=Cyb5a PE=1 SV=2	88308.4	95380	76432.7	110594	102288	93187.4	70334.8	94718.4	78140.2	81106.5	77782.9	89298.6	76432.7	77855.7	72030.1	95015.2	89880.5	68383.8	46335.2	70813.1
Q922D8	37	11	C-1-tetrahydrofolate synthase_ cytoplasmic OS=Mus musculus OX=10090 GN=Mthfd1 PE=1 SV=4	15392.1	14036.1	13318.1	15337	12325.2	14983.8	11409.4	12370.4	14002.4	9608.32	13557.5	13141.2	13318.1	10796.9	8679.3	15277.7	14580.1	8931.06	8303.07	8388.9
Q61425	18	8	Hydroxyacyl-coenzyme A dehydrogenase_ mitochondrial OS=Mus musculus OX=10090 GN=Hadh PE=1 SV=2	32915.1	42363.3	38234.4	37716.7	42374.4	38361.1	35149.8	39143.1	30146	32799.7	28991.9	39662.3	38234.4	26551.8	29839.7	39113.5	44917.8	28260.1	17875.8	28637
Q9D8E6	24	7	60S ribosomal protein L4 OS=Mus musculus OX=10090 GN=Rpl4 PE=1 SV=3	12186.9	12091	12089.1	12271.5	12375.1	15817.8	12667.1	11587.7	14521.8	12210	10734.3	11320.1	12089.1	8638.88	8714.48	16128	16187.3	8365.99	8611.03	10660.4
O88569	15	7	Heterogeneous nuclear ribonucleoproteins A2/B1 OS=Mus musculus OX=10090 GN=Hnrnpa2b1 PE=1 SV=2	9725.56	7653.57	7820.28	7808.84	6255.77	7817.51	6143.85	6820.04	7790.22	5442.63	8566.36	7165.58	7820.28	5497.25	4405.26	7970.85	7851.21	4923.86	4619.4	4751.89
P38060	15	7	Hydroxymethylglutaryl-CoA lyase_ mitochondrial OS=Mus musculus OX=10090 GN=Hmgcl PE=1 SV=2	21990.7	22520	21988.5	22888.2	22920.1	28097.3	23514.9	24111.3	22539.5	21823.5	19369.6	21084.2	21988.5	16112.8	16140.2	28648.4	30049.6	17407.6	13365.4	19053.8
Q9CZX8	9	3	40S ribosomal protein S19 OS=Mus musculus OX=10090 GN=Rps19 PE=1 SV=3	5443.52	6044.21	5976.35	5759.66	6280.1	5854.97	5964.7	6019.8	7201.92	6460.07	4794.7	5658.84	5976.35	4054.67	4422.39	5969.82	7622.27	4346.12	4270.56	5640.21
P35505	17	10	Fumarylacetoacetase OS=Mus musculus OX=10090 GN=Fah PE=1 SV=2	45500.3	38183.8	38070.1	44120.1	38286.4	42040.1	32662.6	37193.8	42136.2	28854.4	40077.1	35749.2	38070.1	31059.6	26961	42864.7	41739.4	26852.8	24985.7	25192.4
P14152	25	11	Malate dehydrogenase_ cytoplasmic OS=Mus musculus OX=10090 GN=Mdh1 PE=1 SV=3	77761.1	74905.2	71778.2	75242.5	76678.6	74173.4	68047.3	75725.2	74973.5	71118.4	68492.7	70129.3	71778.2	52969	53996.5	75628.2	86957.4	54671.3	44457.4	62092.6
P07356	15	4	Annexin A2 OS=Mus musculus OX=10090 GN=Anxa2 PE=1 SV=2	18706.6	17596.9	20475.3	18620.9	17451.5	17509.5	16114.4	14082.1	21691.3	13828.9	16476.9	16475	20475.3	13108.7	12289.2	17852.9	20592.5	10166.8	12862.4	12073.8
Q91V76	8	5	Ester hydrolase C11orf54 homolog OS=Mus musculus OX=10090 PE=1 SV=1	8095.32	9723.39	10789.9	8154.42	10762.4	9568.07	13690.2	10235.2	8996.88	12708.5	7130.43	9103.44	10789.9	5740.53	7578.77	9755.75	17494.7	7389.47	5334.92	11095.7
Q8CAY6	16	7	Acetyl-CoA acetyltransferase_ cytosolic OS=Mus musculus OX=10090 GN=Acat2 PE=1 SV=2	2884.62	2979.21	3854.76	3081.14	3022.47	2968.31	9842.53	2901.02	3236.75	6545.86	2540.8	2789.25	3854.76	2169.06	2128.4	3026.53	12577.7	2094.45	1919.31	5715.1
Q91YQ5	27	10	Dolichyl-diphosphooligosaccharide--protein glycosyltransferase subunit 1 OS=Mus musculus OX=10090 GN=Rpn1 PE=1 SV=1	16623.4	18600.2	20463	19669.5	21150.9	21774	26034.3	22079.9	15833.4	27436.1	14642.1	17414.3	20463	13846.9	14894.3	22201.1	33269.2	15941	9388.81	23954.1
Q99MZ7	10	4	Peroxisomal trans-2-enoyl-CoA reductase OS=Mus musculus OX=10090 GN=Pecr PE=1 SV=1	18123.7	17786.3	15803	19159.1	20239.9	15886.2	11601.4	19654.6	17509.7	16024.7	15963.5	16652.3	15803	13487.6	14252.8	16197.8	14825.4	14190.1	10382.8	13991
P10649;P48774	34	12	Glutathione S-transferase Mu 1 OS=Mus musculus OX=10090 GN=Gstm1 PE=1 SV=2	80387	72816	74924	74038.6	74700.1	73938.3	52894.9	73076.6	79691.2	64355.2	70805.7	68173.3	74924	52121.5	52603.2	75388.6	67594.2	52759.1	47254.9	56187.7
P60843	25	5	Eukaryotic initiation factor 4A-I OS=Mus musculus OX=10090 GN=Eif4a1 PE=1 SV=1	32571.9	28354.1	26025.9	28744.2	26552.8	26647.7	22363.2	24527.8	32209.3	23362.9	28689.7	26546.3	26025.9	20235.3	18698.3	27170.3	28577.9	17708.3	19099.3	20397.9
P19783	19	5	Cytochrome c oxidase subunit 4 isoform 1_ mitochondrial OS=Mus musculus OX=10090 GN=Cox4i1 PE=1 SV=2	30640.7	43300.3	46363.4	44362.4	53149.5	57464.9	55410.1	57062.3	33924	60494.4	26988.6	40539.5	46363.4	31230.1	37427.5	58592	70808.4	41197.3	20116.1	52816.8
Q9QXD1	13	4	Peroxisomal acyl-coenzyme A oxidase 2 OS=Mus musculus OX=10090 GN=Acox2 PE=1 SV=2	1269.52	1541.65	1445.68	1348.83	1279.88	1429.61	1880.06	1355.78	1450.36	1459.48	1118.2	1443.36	1445.68	949.546	901.28	1457.65	2402.52	978.835	860.029	1274.25
P58252	34	7	Elongation factor 2 OS=Mus musculus OX=10090 GN=Eef2 PE=1 SV=2	28905.8	26104.9	26274.9	26911.9	24158.9	24150.7	22133.2	22401	31277.8	20325.1	25460.5	24440.4	26274.9	18945.4	17012.5	24624.4	28283.9	16172.9	18546.9	17745.5
P60710;P63260	57	15	Actin_ cytoplasmic 1 OS=Mus musculus OX=10090 GN=Actb PE=1 SV=1	340273	241932	248069	251816	239465	200219	188056	158723	374805	187488	299716	226507	248069	177273	168630	204146	240317	114593	222250	163694
P50431	17	3	Serine hydroxymethyltransferase_ cytosolic OS=Mus musculus OX=10090 GN=Shmt1 PE=1 SV=3	2034.21	2337.38	3074.96	1984.97	1639	2398.78	4802.19	2140.85	2222.29	2880.59	1791.75	2188.35	3074.96	1397.37	1154.17	2445.83	6136.71	1545.63	1317.76	2515
P70670;Q60817	31	6	Nascent polypeptide-associated complex subunit alpha_ muscle-specific form OS=Mus musculus OX=10090 GN=Naca PE=1 SV=2	4533.37	4853.35	5544.67	4757.75	5740.53	5407.88	5762.71	5657.16	4698.06	6144.03	3993.03	4543.9	5544.67	3349.35	4042.44	5513.95	7364.15	4084.3	2785.83	5364.27
P11679	56	16	Keratin_ type II cytoskeletal 8 OS=Mus musculus OX=10090 GN=Krt8 PE=1 SV=4	94424.2	90960.6	106502	87673	93580	69542.4	100921	61050.3	97334.2	90368.1	83169.8	85161	106502	61719.9	65898.3	70906.5	128967	44076.4	57716.7	78899.2
P06151	31	15	L-lactate dehydrogenase A chain OS=Mus musculus OX=10090 GN=Ldha PE=1 SV=3	81125.9	66600.2	71988.8	72875.9	70801.7	68505.2	64432.5	56817.9	84747.1	52936.1	71456.5	62353.8	71988.8	51303	49858	69848.9	82338.1	41020.8	50252.9	46217.8
P85094	7	3	Isochorismatase domain-containing protein 2A OS=Mus musculus OX=10090 GN=Isoc2a PE=1 SV=1	484.865	1266.88	2745.43	513.403	2919.54	890.125	8270.26	3234.52	926.781	6336.39	427.074	1186.1	2745.43	361.425	2055.91	907.584	10568.5	2335.23	549.558	5532.22
O08573	9	4	Galectin-9 OS=Mus musculus OX=10090 GN=Lgals9 PE=1 SV=1	14866.4	12755.9	14470.3	14325.3	12046.8	15191	12088.8	10873.2	13615.5	9566.63	13094.4	11942.6	14470.3	10084.7	8483.27	15488.9	15448.2	7850.15	8073.67	8352.5
Q61768	27	4	Kinesin-1 heavy chain OS=Mus musculus OX=10090 GN=Kif5b PE=1 SV=3	12273.4	13976.9	12575.7	13068.2	11932.4	14885	14228.7	13831.6	12002.1	12990.8	10810.5	13085.8	12575.7	9199.7	8402.69	15177	18182.8	9985.99	7116.94	11342.1
P12710	23	10	Fatty acid-binding protein_ liver OS=Mus musculus OX=10090 GN=Fabp1 PE=1 SV=2	1941.54	3214.57	9708.99	2548.31	4147.92	3872.24	37139.9	4972.6	2201.29	20387.1	1710.13	3009.61	9708.99	1793.95	2920.93	3948.2	47460.9	3590.06	1305.31	17799.8
P17751	25	13	Triosephosphate isomerase OS=Mus musculus OX=10090 GN=Tpi1 PE=1 SV=4	47326.2	50410.4	55965.1	50499.4	51568.2	51529.7	50900	43459.1	50438.8	45485.1	41685.4	47196.2	55965.1	35550.4	36313.9	52540.4	65045	31376.2	29908.9	39712.5
Q9DBM2	40	13	Peroxisomal bifunctional enzyme OS=Mus musculus OX=10090 GN=Ehhadh PE=1 SV=4	11524.3	14427.5	14930.8	13874.9	15028.5	14609.8	12995.1	13593.6	11428.4	10922	10150.7	13507.6	14930.8	9767.62	10582.9	14896.4	16606.4	9814.2	6776.73	9535.83
P33267	31	13	Cytochrome P450 2F2 OS=Mus musculus OX=10090 GN=Cyp2f2 PE=1 SV=1	18487.4	17359.6	15026.9	17328.4	16867.5	19659.6	15050.7	21717.3	17777.7	19456.1	16283.9	16252.7	15026.9	12198.8	11878	20045.2	19233.2	15679.2	10541.7	16986.9
Q3ULD5	17	5	Methylcrotonoyl-CoA carboxylase beta chain_ mitochondrial OS=Mus musculus OX=10090 GN=Mccc2 PE=1 SV=1	4717.57	4893.74	4705.42	5154.38	4820.75	5310.06	4382.32	4991.65	3275.81	4066.08	4155.28	4581.72	4705.42	3628.57	3394.73	5414.22	5600.15	3603.82	1942.47	3550.04
P63038	39	22	60 kDa heat shock protein_ mitochondrial OS=Mus musculus OX=10090 GN=Hspd1 PE=1 SV=1	70752.3	78913.6	82905.1	85439.3	90930.3	100583	90948	95246	68651	103615	62319.3	73882.1	82905.1	60147.4	64032.4	102556	116222	68764.7	40708.3	90464.9
C0HKE8;C0HKE1;C0HKE2;C0HKE3;C0HKE4;C0HKE5;C0HKE6;C0HKE7;C0HKE9;Q8BFU2;Q8CGP5;Q8CGP6;Q8CGP7;Q8R1M2;Q64523;Q6GSS7;P27661;Q64522	7	4	Histone H2A type 1-O OS=Mus musculus OX=10090 GN=Hist1h2ao PE=1 SV=1	63621.9	64790.3	59334.4	71758.5	58187.8	64468.9	83157.6	67559.1	57457.7	81758.8	56038.8	60659.3	59334.4	50516.4	40975.4	65733.5	106267	48775.6	34071	71382.5
Q9JLJ2	29	4	4-trimethylaminobutyraldehyde dehydrogenase OS=Mus musculus OX=10090 GN=Aldh9a1 PE=1 SV=1	2337.68	2655.71	2568.06	2246.31	1976.78	2517.84	2273.5	2050.72	2099.07	1701.89	2059.05	2486.39	2568.06	1581.35	1392.03	2567.23	2905.3	1480.56	1244.69	1485.9
P62071	4	3	Ras-related protein R-Ras2 OS=Mus musculus OX=10090 GN=Rras2 PE=1 SV=1	2538.23	1886.73	1985.85	2585.04	2852.36	1971.51	1827.18	970.682	3738.07	1091.66	2235.7	1766.43	1985.85	1819.81	2008.61	2010.18	2334.95	700.803	2216.58	953.111
P17182	45	11	Alpha-enolase OS=Mus musculus OX=10090 GN=Eno1 PE=1 SV=3	100142	94154.7	95252	94650.1	90286.1	97854.5	85165	78901.6	104270	73161.5	88205.9	88151.4	95252	66631.6	63578.7	99773.8	108832	56964.6	61829.5	63876.4
P42125	14	6	Enoyl-CoA delta isomerase 1_ mitochondrial OS=Mus musculus OX=10090 GN=Eci1 PE=1 SV=2	37640.6	40716.5	37665	42980.3	45618.3	52935.1	42054.1	50379.5	37178.9	43099.1	33154.2	38120.4	37665	30257.2	32124	53973.4	53740.8	36372.5	22046.1	37629.3
P20029	43	16	Endoplasmic reticulum chaperone BiP OS=Mus musculus OX=10090 GN=Hspa5 PE=1 SV=3	66172.6	71591	63732.2	78602.1	80511	82535.7	66660.8	96198.4	65635.5	108860	58285.5	67026.4	63732.2	55334.2	56695.2	84154.6	85185.6	69452.3	38920.2	95044.3
Q61171	5	3	Peroxiredoxin-2 OS=Mus musculus OX=10090 GN=Prdx2 PE=1 SV=3	129.764	518.12	1094.51	200.106	686.276	263.694	2802.2	754.282	405.189	1738.61	114.297	485.085	1094.51	140.87	483.27	268.866	3580.92	544.569	240.267	1517.96
Q9D2G2	20	8	Dihydrolipoyllysine-residue succinyltransferase component of 2-oxoglutarate dehydrogenase complex_ mitochondrial OS=Mus musculus OX=10090 GN=Dlst PE=1 SV=1	18196.8	17868.4	15867.5	19009.9	19233	23592	17360.5	23265.9	16818.5	19193.9	16027.9	16729.1	15867.5	13382.6	13543.7	24054.8	22184.9	16797.3	9972.93	16757.9
O08749	19	4	Dihydrolipoyl dehydrogenase_ mitochondrial OS=Mus musculus OX=10090 GN=Dld PE=1 SV=2	11362.4	15358.3	18828.2	15887.9	18950.2	19105.2	19323.7	20722.1	13530.5	20186.3	10008.1	14379.1	18828.2	11184.7	13344.6	19480	24693.7	14960.8	8023.26	17624.4
P10854;Q64478;Q64525;Q6ZWY9;P10853;Q64475;Q8CGP1;Q8CGP2;Q64524;Q8CGP0;Q9D2U9	8	4	Histone H2B type 1-M OS=Mus musculus OX=10090 GN=H2bc14 PE=1 SV=2	119.884	1362.72	3342.89	168.709	2363.85	444.75	20737.6	3495.2	384.162	13716.7	105.595	1275.84	3342.89	118.767	1664.6	453.473	26500.5	2523.43	227.799	11975.9
Q8CHR6	13	4	Dihydropyrimidine dehydrogenase [NADP(+)] OS=Mus musculus OX=10090 GN=Dpyd PE=1 SV=1	1069.89	1698.3	2184.85	1174.57	1980.13	1381.51	2792.76	1809.95	1708.8	2447.53	942.368	1590.02	2184.85	826.869	1394.39	1408.61	3568.86	1306.73	1013.27	2136.9
Q62266	8	6	Cornifin-A OS=Mus musculus OX=10090 GN=Sprr1a PE=1 SV=1	18226.6	14235.9	33479.1	16907.7	22674.6	10755.6	14889.8	7657.98	35789	12616.6	16054.1	13328.3	33479.1	11902.6	15967.3	10966.5	19027.6	5528.83	21221.9	11015.4
Q922R8	15	3	Protein disulfide-isomerase A6 OS=Mus musculus OX=10090 GN=Pdia6 PE=1 SV=3	707.914	1570.87	2621.31	651.749	1575.67	1135.28	5802.81	2719.08	631.787	5689.74	623.538	1470.71	2621.31	458.817	1109.57	1157.55	7415.39	1963.09	374.634	4967.64
Q9CPQ8	7	5	ATP synthase subunit g_ mitochondrial OS=Mus musculus OX=10090 GN=Atp5mg PE=1 SV=1	6787.05	11160.2	12141	9475.64	14794.3	12672.1	13194.6	15071.8	8456.44	16689.1	5978.1	10448.7	12141	6670.64	10418.1	12920.7	16861.4	10881.4	5014.45	14571
O09173	17	7	Homogentisate 1_2-dioxygenase OS=Mus musculus OX=10090 GN=Hgd PE=1 SV=2	1349.66	2146.46	7260.05	1529.44	4806.49	1764.93	18206.4	5006.23	2073.31	11700	1188.79	2009.6	7260.05	1076.69	3384.7	1799.55	23265.9	3614.35	1229.42	10215.1
P40142	29	8	Transketolase OS=Mus musculus OX=10090 GN=Tkt PE=1 SV=1	21164.7	22809.4	24975.3	22048.8	24085.2	23088.3	21489.1	21427.9	23556.4	20376.3	18642.1	21355.1	24975.3	15521.9	16960.6	23541.2	27460.9	15470.3	13968.3	17790.3
P25688	44	20	Uricase OS=Mus musculus OX=10090 GN=Uox PE=1 SV=2	268728	277124	230318	260866	271042	269978	249154	275057	215514	212276	236699	259455	230318	183644	190866	275274	318394	198583	127794	185336
P00186	18	5	Cytochrome P450 1A2 OS=Mus musculus OX=10090 GN=Cyp1a2 PE=1 SV=1	2803.91	2763.38	2450.5	2840.52	2985.08	3100.94	2615.84	3144.96	2608.67	3517.01	2469.71	2587.19	2450.5	1999.66	2102.07	3161.76	3342.78	2270.57	1546.87	3070.65
P70696	6	4	Histone H2B type 1-A OS=Mus musculus OX=10090 GN=H2bc1 PE=1 SV=3	4472.39	4197.95	3393.07	4520.39	3526.11	4283.44	2731.25	3869.34	3612.56	3619.92	3939.32	3930.29	3393.07	3182.26	2483.06	4367.45	3490.25	2793.55	2142.15	3160.51
P42932	10	3	T-complex protein 1 subunit theta OS=Mus musculus OX=10090 GN=Cct8 PE=1 SV=3	1020.7	881.232	1608.52	801.999	1065.81	734.607	3807.36	925.349	1167.84	2789.39	899.041	825.046	1608.52	564.589	750.535	749.016	4865.41	668.074	692.5	2435.38
P57780	65	12	Alpha-actinin-4 OS=Mus musculus OX=10090 GN=Actn4 PE=1 SV=1	18014.6	16153.8	14645	15032	13774.6	15964.2	12555.7	14385.7	16528.7	11941	15867.4	15123.8	14645	10582.2	9699.97	16277.3	16044.9	10386	9801.1	10425.5
P99029	18	9	Peroxiredoxin-5_ mitochondrial OS=Mus musculus OX=10090 GN=Prdx5 PE=1 SV=2	19184.7	18084.6	17909	18712.4	19022.3	22554	15863.7	20681	22482.7	19216.7	16898.1	16931.5	17909	13173.1	13395.3	22996.4	20272.1	14931.1	13331.6	16777.9
Q3UEG6	12	3	Alanine--glyoxylate aminotransferase 2_ mitochondrial OS=Mus musculus OX=10090 GN=Agxt2 PE=1 SV=1	54.5683	618.761	1872.48	414.329	1018.98	1234.81	4285.47	1210.64	148.361	2798.82	48.0643	579.309	1872.48	291.678	717.559	1259.03	5476.39	874.048	87.9745	2443.61
Q9WVL0	15	9	Maleylacetoacetate isomerase OS=Mus musculus OX=10090 GN=Gstz1 PE=1 SV=1	16475	18690.5	18719.8	17601.6	15873.4	23622.4	20966.3	20387.9	13695.8	19943.3	14511.4	17498.8	18719.8	12391.1	11177.9	24085.7	26792.7	14719.4	8121.25	17412.3
Q9DCX2	12	5	ATP synthase subunit d_ mitochondrial OS=Mus musculus OX=10090 GN=Atp5pd PE=1 SV=3	32330.7	41460.3	45507.8	36945.1	54598.1	47315.4	48942.2	56777.7	33295.9	58454.2	28477.2	38816.9	45507.8	26008.6	38447.6	48243.4	62543	40991.8	19743.6	51035.6
P53395	22	7	Lipoamide acyltransferase component of branched-chain alpha-keto acid dehydrogenase complex_ mitochondrial OS=Mus musculus OX=10090 GN=Dbt PE=1 SV=2	4538.93	5101.1	4673.65	5279.12	5837.09	5591.06	5651.51	5913.55	4762.49	5168.16	3997.93	4775.86	4673.65	3716.38	4110.43	5700.73	7222.05	4269.41	2824.03	4512.25
P97872	25	6	Dimethylaniline monooxygenase [N-oxide-forming] 5 OS=Mus musculus OX=10090 GN=Fmo5 PE=1 SV=4	19932.6	23451.5	24635.3	21466.2	23780.3	21733.7	22485.1	26359.8	23068.2	27422.8	17556.8	21956.3	24635.3	15111.8	16745.9	22160	28733.7	19031	13678.8	23942.5
Q9CZN7	19	3	Serine hydroxymethyltransferase_ mitochondrial OS=Mus musculus OX=10090 GN=Shmt2 PE=1 SV=1	603.344	2441.35	6479.99	1139.19	5124.45	2747.61	11008.1	4551.09	1113.82	10635.6	531.431	2285.69	6479.99	801.962	3608.6	2801.5	14067.2	3285.75	660.469	9285.81
Q9QXF8	18	9	Glycine N-methyltransferase OS=Mus musculus OX=10090 GN=Gnmt PE=1 SV=3	19583	22189.3	24910.9	18078.3	27051.1	19839.2	36682.7	24611.5	20400.3	30709.9	17248.9	20774.5	24910.9	12726.7	19049.2	20228.3	46876.7	17768.8	12096.8	26812.5
Q8VCT4	27	14	Carboxylesterase 1D OS=Mus musculus OX=10090 GN=Ces1d PE=1 SV=1	55815.5	58149.2	49117.7	70320	64280	63802.5	46239.4	61261.3	48990.3	51111.2	49162.9	54441.7	49117.7	49503.7	45265.5	65053.9	59089.2	44228.8	29050	44624.5
Q78JT3	14	3	3-hydroxyanthranilate 3_4-dioxygenase OS=Mus musculus OX=10090 GN=Haao PE=1 SV=1	23929.1	19971.3	18208.2	20927.4	18663.1	21469.7	16183.3	19280.2	21405.1	14824.6	21077	18697.9	18208.2	14732.4	13142.4	21890.8	20680.6	13919.7	12692.7	12943.1
Q8CGC7	30	6	Bifunctional glutamate/proline--tRNA ligase OS=Mus musculus OX=10090 GN=Eprs PE=1 SV=4	7887.94	7669.51	7008.94	8109.61	7175.09	8409.26	6831.75	7359.25	7147.24	5695.61	6947.77	7180.51	7008.94	5708.98	5052.64	8574.21	8730.27	5313.16	4238.13	4972.76
Q91V92	41	14	ATP-citrate synthase OS=Mus musculus OX=10090 GN=Acly PE=1 SV=1	3182.98	4394.49	5318.6	3186.62	5596.49	4092.17	6015.65	5310.67	3941.36	5546.76	2803.6	4114.3	5318.6	2243.31	3941	4172.43	7687.37	3834.14	2337.13	4842.81
Q9R0H0	36	18	Peroxisomal acyl-coenzyme A oxidase 1 OS=Mus musculus OX=10090 GN=Acox1 PE=1 SV=5	45171.8	44440.9	45537.6	56656.8	51345.7	66957.3	49275.2	57746.1	43855.6	49920.7	39787.8	41607.4	45537.6	39885.1	36157.3	68270.6	62968.6	41690.9	26005.2	43585.1
Q5FW57	16	6	Glycine N-acyltransferase-like protein OS=Mus musculus OX=10090 GN=Gm4952 PE=1 SV=3	7698.01	7470.81	7384.52	8230.5	7788.7	8045.07	8892.77	8044.85	7675.59	7417.69	6780.48	6994.47	7384.52	5794.09	5484.74	8202.88	11364	5808.14	4551.43	6476.29
Q8CFX1	15	3	GDH/6PGL endoplasmic bifunctional protein OS=Mus musculus OX=10090 GN=H6pd PE=1 SV=2	16737.2	19360.5	14955.2	15812	17305.9	16956.2	13844.8	17925.3	15394.8	14886.2	14742.2	18126.1	14955.2	11131.3	12186.7	17288.7	17692.3	12941.5	9128.7	12997
Q8VCN5	16	7	Cystathionine gamma-lyase OS=Mus musculus OX=10090 GN=Cth PE=1 SV=1	18814.5	17812.4	14654.8	18500	14896	15670.8	11480.3	17018.7	19747.1	12973.7	16572	16676.7	14654.8	13023.6	10489.7	15978.2	14670.7	12287	11709.6	11327.2
Q3UTJ2	27	3	Sorbin and SH3 domain-containing protein 2 OS=Mus musculus OX=10090 GN=Sorbs2 PE=1 SV=2	11387.6	9340.55	9685.52	9530.35	9405.63	8453.69	8874.63	7919.75	12260.2	8319.83	10030.3	8745.01	9685.52	6709.15	6623.37	8619.5	11340.9	5717.82	7270.02	7263.93
Q9EQF5	11	3	Dihydropyrimidinase OS=Mus musculus OX=10090 GN=Dpys PE=1 SV=2	621.165	1323.65	1943.01	753.301	1599.29	906.166	2707.16	1531.78	1053.46	2087.11	547.128	1239.26	1943.01	530.307	1126.21	923.94	3459.47	1105.9	624.672	1822.23
P56593	23	8	Cytochrome P450 2A12 OS=Mus musculus OX=10090 GN=Cyp2a12 PE=1 SV=2	1161.56	2186.93	4173.1	1400.58	3072.11	2028.1	11961.1	2960.15	956.764	8170.55	1023.12	2047.49	4173.1	985.976	2163.36	2067.88	15285.1	2137.14	567.337	7133.61
Q8BHN3	19	8	Neutral alpha-glucosidase AB OS=Mus musculus OX=10090 GN=Ganab PE=1 SV=1	319.742	1542.65	2968.12	739.771	2738.05	1347.06	4401.04	3522.77	504.031	5393.21	281.632	1444.29	2968.12	520.782	1928.11	1373.48	5624.08	2543.33	298.878	4708.74
Q9DBJ1	17	5	Phosphoglycerate mutase 1 OS=Mus musculus OX=10090 GN=Pgam1 PE=1 SV=3	16050.2	19644.2	30638.8	17390.4	24966.1	19445	34785.6	21272.7	19747.3	34102.3	14137.1	18391.7	30638.8	12242.5	17580.9	19826.4	44452.4	15358.2	11709.6	29774.3
P62960	6	4	Y-box-binding protein 1 OS=Mus musculus OX=10090 GN=Ybx1 PE=1 SV=3	2901.88	2645.47	2468.48	2445.41	1974.74	2277.56	2366.47	1618.92	3084.31	1887.97	2556.01	2476.8	2468.48	1721.51	1390.6	2322.23	3024.1	1168.81	1828.92	1648.36
P11499	39	9	Heat shock protein HSP 90-beta OS=Mus musculus OX=10090 GN=Hsp90ab1 PE=1 SV=3	62660.7	62002.9	57175.4	61539	62714	58438.9	44392.7	61412.9	68815	55468.6	55192.1	58049.6	57175.4	43322.1	44162.7	59585.1	56729.3	44338.3	40805.6	48429
Q91VR2	17	8	ATP synthase subunit gamma_ mitochondrial OS=Mus musculus OX=10090 GN=Atp5f1c PE=1 SV=1	57048.1	56861.9	56058.6	61840.4	62240.4	68575.8	57290.4	69219.2	54729.6	59875.4	50248.6	53236.4	56058.6	43534.2	43829.2	69920.9	73211.3	49974.2	32453.2	52276.4
P28843	10	3	Dipeptidyl peptidase 4 OS=Mus musculus OX=10090 GN=Dpp4 PE=1 SV=3	5243.31	5107.8	4803.72	5511.79	5235.06	5569.71	4571.48	5279.98	4985.22	4467.37	4618.36	4782.13	4803.72	3880.18	3686.49	5678.95	5841.87	3811.98	2956.11	3900.4
P20108	14	5	Thioredoxin-dependent peroxide reductase_ mitochondrial OS=Mus musculus OX=10090 GN=Prdx3 PE=1 SV=1	29640	32413.2	28816.6	31791.6	31123.4	32184.3	26615.4	30961.3	29549	29326.6	26107.2	30346.5	28816.6	22380.6	21916.8	32815.6	34011.7	22353.1	17521.8	25604.7
Q64442	25	12	Sorbitol dehydrogenase OS=Mus musculus OX=10090 GN=Sord PE=1 SV=3	15942.5	18123	19486.3	15693.7	18197.8	16073.8	18865	17443.7	17005.6	11950.5	14042.3	16967.5	19486.3	11048	12814.8	16389.1	24107.5	12593.8	10083.9	10433.9
Q03265	59	33	ATP synthase subunit alpha_ mitochondrial OS=Mus musculus OX=10090 GN=Atp5f1a PE=1 SV=1	96001.2	124245	122996	140729	154214	176167	146310	166658	85364	178285	84558.8	116323	122996	99070.3	108596	179622	186969	120322	50618.7	155659
P08228	15	7	Superoxide dismutase [Cu-Zn] OS=Mus musculus OX=10090 GN=Sod1 PE=1 SV=2	55803.4	61796.8	54847.4	58304.3	53859.5	71799.9	54902.8	65046.9	59223.9	51939.2	49152.1	57856.6	54847.4	41044.9	37927.4	73208.2	70160.1	46961.9	35118.3	45347.5
Q78PY7	29	5	Staphylococcal nuclease domain-containing protein 1 OS=Mus musculus OX=10090 GN=Snd1 PE=1 SV=1	4442.83	5972.58	6981.6	6304.33	8321.74	6502.45	7768.79	7614.54	5360.18	8497.54	3913.29	5591.77	6981.6	4438.11	5860.1	6629.99	9927.71	5497.47	3178.45	7419.09
P00405	7	4	Cytochrome c oxidase subunit 2 OS=Mus musculus OX=10090 GN=Mtco2 PE=1 SV=1	13396.4	15105.8	13517.2	14665	19095.9	17565.5	22768.7	16977.4	10363.7	21583	11799.6	14142.6	13517.2	10323.9	13447.2	17910	29096.1	12257.1	6145.4	18843.8
P80318	21	4	T-complex protein 1 subunit gamma OS=Mus musculus OX=10090 GN=Cct3 PE=1 SV=1	4152.69	3326.1	3764.76	3422.49	3600.2	3626.19	4524.81	3304.38	4530.55	3633.3	3657.73	3114.03	3764.76	2409.36	2535.23	3697.32	5782.23	2385.66	2686.5	3172.18
Q9DB77	27	12	Cytochrome b-c1 complex subunit 2_ mitochondrial OS=Mus musculus OX=10090 GN=Uqcrc2 PE=1 SV=1	42006.4	41698.3	38109.9	39295	38114.9	47965.5	37655.3	53353.5	33998.5	43860.9	36999.6	39039.7	38109.9	27662.8	26840.2	48906.3	48119.6	38519.6	20160.2	38294.4
Q9DCG6	12	4	Phenazine biosynthesis-like domain-containing protein 1 OS=Mus musculus OX=10090 GN=Pbld1 PE=1 SV=2	9924.47	10691.8	11528.8	11424.3	12151.4	11440.1	12246.9	11026.3	10570.4	12842.9	8741.57	10010.1	11528.8	8042.45	8556.92	11664.5	15650.3	7960.63	6268	11212.9
Q91X77	18	3	Cytochrome P450 2C50 OS=Mus musculus OX=10090 GN=Cyp2c50 PE=1 SV=2	4378.89	4770.39	4455.62	5569.98	4456.52	6914.81	4810.75	5192.66	4798.05	4167.02	3856.97	4466.24	4455.62	3921.14	3138.25	7050.44	6147.64	3748.94	2845.12	3638.17
Q91ZJ5	29	10	UTP--glucose-1-phosphate uridylyltransferase OS=Mus musculus OX=10090 GN=Ugp2 PE=1 SV=3	14672.3	14241.5	17607	14057.3	13582.7	12619.5	19381.4	9209.71	14725.7	12213.5	12923.5	13333.4	17607	9896.04	9564.84	12867	24767.4	6649.13	8731.98	10663.5
Q8QZT1	29	9	Acetyl-CoA acetyltransferase_ mitochondrial OS=Mus musculus OX=10090 GN=Acat1 PE=1 SV=1	32634	32155.4	36107.9	34937.8	36806.6	40008.8	30893.5	35553.2	28284	29140	28744.3	30105.2	36107.9	24595.4	25918.9	40793.6	39478.8	25668.3	16771.7	25441.8
O54734	9	5	Dolichyl-diphosphooligosaccharide--protein glycosyltransferase 48 kDa subunit OS=Mus musculus OX=10090 GN=Ddost PE=1 SV=2	10743.9	10176	9585.13	11075.9	12732.6	12002.7	9278.24	14256.5	9862.79	14571.9	9463.34	9527.15	9585.13	7797.21	8966.23	12238.1	11856.6	10292.7	5848.39	12722.5
O08709	17	8	Peroxiredoxin-6 OS=Mus musculus OX=10090 GN=Prdx6 PE=1 SV=3	24382.6	23084.1	23056.4	22672.1	22243.8	22645.4	17782.4	23244	27479	17848.3	21476.4	21612.3	23056.4	15960.6	15663.9	23089.6	22724	16781.5	16294.3	15583.1
Q99J08	17	6	SEC14-like protein 2 OS=Mus musculus OX=10090 GN=Sec14l2 PE=1 SV=1	9998.4	10077.7	10209	11434.7	10242.3	10882.5	8364.6	10521.5	11646.7	7518.94	8806.69	9435.2	10209	8049.76	7212.52	11095.9	10689.1	7596.17	6906.19	6564.69
P97494	13	4	Glutamate--cysteine ligase catalytic subunit OS=Mus musculus OX=10090 GN=Gclc PE=1 SV=4	14439.3	11684.4	11256.8	11207.9	11190.9	11881.1	10499.5	10029.6	14120.4	9393.33	12718.3	10939.4	11256.8	7890.09	7880.57	12114.1	13417.2	7241.08	8373.06	8201.2
P52825	22	8	Carnitine O-palmitoyltransferase 2_ mitochondrial OS=Mus musculus OX=10090 GN=Cpt2 PE=1 SV=2	8434.97	8580.73	8240.33	9410.02	9106.11	9775.48	7499.92	8399.35	9031.86	7073.3	7429.6	8033.63	8240.33	6624.44	6412.45	9967.22	9584.12	6064.08	5355.67	6175.61
Q8VCC2	14	4	Liver carboxylesterase 1 OS=Mus musculus OX=10090 GN=Ces1 PE=1 SV=1	5864.28	7081.42	7953.91	6901.42	8526.07	8381.83	10514.7	7988.24	5164.73	9315.73	5165.32	6629.91	7953.91	4858.45	6003.99	8546.24	13436.7	5767.27	3062.56	8133.45
Q64105	11	3	Sepiapterin reductase OS=Mus musculus OX=10090 GN=Spr PE=1 SV=1	4347.11	4273.31	4784.84	4540.14	4417.45	5409.23	5794.31	3780.08	4639.47	4447.08	3828.98	4000.84	4784.84	3196.16	3110.73	5515.33	7404.53	2729.11	2751.09	3882.69
P99024	25	3	Tubulin beta-5 chain OS=Mus musculus OX=10090 GN=Tubb5 PE=1 SV=1	1036.28	1349.68	1491.36	409.22	1660.53	497.799	3786.85	1425.84	1588.45	1742.56	912.769	1263.63	1491.36	288.082	1169.33	507.563	4839.2	1029.42	941.91	1521.4
Q922Q1	11	3	Mitochondrial amidoxime reducing component 2 OS=Mus musculus OX=10090 GN=Marc2 PE=1 SV=1	1334.32	1413.32	1668.02	1418.79	1818.97	1424.56	3905.1	1363.94	1057.45	2792.69	1175.28	1323.2	1668.02	998.796	1280.9	1452.5	4990.31	984.725	627.042	2438.26
Q9JHI5	18	7	Isovaleryl-CoA dehydrogenase_ mitochondrial OS=Mus musculus OX=10090 GN=Ivd PE=1 SV=1	4728.8	7243.85	9235.23	7126.21	9523.92	8724.23	8668.03	9849.45	5542.81	10148.1	4165.17	6781.99	9235.23	5016.7	6706.67	8895.35	11076.8	7111.01	3286.75	8860.19
Q9QXX4	27	12	Calcium-binding mitochondrial carrier protein Aralar2 OS=Mus musculus OX=10090 GN=Slc25a13 PE=1 SV=1	20030	29118.6	36874	23547	37862.5	29436.1	37992.1	40976.2	20608.9	42334.5	17642.6	27262	36874	16576.6	26662.5	30013.5	48550	29583.6	12220.5	36961.7
Q9CW42	10	5	Mitochondrial amidoxime-reducing component 1 OS=Mus musculus OX=10090 GN=Marc1 PE=1 SV=2	897.202	1412.37	2286	1112.18	1680.66	1936.69	5317.83	1417.03	604.653	3053.45	790.265	1322.31	2286	782.95	1183.51	1974.67	6795.63	1023.05	358.544	2665.93
Q8K1Z0	7	3	Ubiquinone biosynthesis protein COQ9_ mitochondrial OS=Mus musculus OX=10090 GN=Coq9 PE=1 SV=1	3054.94	3395.35	3001.96	3839.79	3988.78	4368.42	3489.68	3353.08	2220.81	2427.49	2690.82	3178.86	3001.96	2703.13	2808.87	4454.1	4459.44	2420.82	1316.88	2119.41
P19639;O35660	16	3	Glutathione S-transferase Mu 3 OS=Mus musculus OX=10090 GN=Gstm3 PE=1 SV=2	7270.4	7248.16	6326.55	7244.59	6063.6	7313.83	5639.17	6400.14	7394.47	5652.03	6403.84	6786.02	6326.55	5100.03	4269.94	7457.29	7206.27	4620.71	4384.73	4934.71
P16460	52	29	Argininosuccinate synthase OS=Mus musculus OX=10090 GN=Ass1 PE=1 SV=1	182436	207355	148735	169847	170482	210394	152071	180936	144065	130898	160692	194134	148735	119569	120052	214520	194331	130630	85426.6	114285
Q9Z2I0	9	3	Mitochondrial proton/calcium exchanger protein OS=Mus musculus OX=10090 GN=Letm1 PE=1 SV=1	207.814	1158.83	2261.14	573.193	1820.52	907.22	2099.63	1551.31	580.422	2526.73	183.045	1084.95	2261.14	403.515	1282	925.015	2683.12	1120	344.175	2206.06
Q9D0F9	29	10	Phosphoglucomutase-1 OS=Mus musculus OX=10090 GN=Pgm1 PE=1 SV=4	13063.2	12361.5	10883.5	12333.9	11197.1	14637.7	10894.2	13480.3	15066.7	10424.4	11506.2	11573.4	10883.5	8682.76	7884.91	14924.8	13921.6	9732.38	8934.16	9101.45
Q91VD9	21	3	NADH-ubiquinone oxidoreductase 75 kDa subunit_ mitochondrial OS=Mus musculus OX=10090 GN=Ndufs1 PE=1 SV=2	6732.66	6760.02	6423.17	6830.62	6423.89	8492.76	7404.84	7306.14	5548.04	6671.82	5930.19	6329	6423.17	4808.61	4523.65	8659.34	9462.62	5274.81	3289.85	5825.08
Q9CZS1	26	5	Aldehyde dehydrogenase X_ mitochondrial OS=Mus musculus OX=10090 GN=Aldh1b1 PE=1 SV=1	12025.4	11781.8	15287.2	10628.9	15709.1	10421.1	12269	12600.1	11272.4	13906.8	10592.1	11030.6	15287.2	7482.53	11062.3	10625.5	15678.5	9096.86	6684.27	12141.9
P27773	44	20	Protein disulfide-isomerase A3 OS=Mus musculus OX=10090 GN=Pdia3 PE=1 SV=2	42759	44053.9	40143.9	49098	42972.1	54697.4	43342	51035.6	36607.4	48796.1	37662.5	41245	40143.9	34563.9	30260.6	55770.3	55386.6	36846.2	21707.3	42603.3
Q8K2B3	40	6	Succinate dehydrogenase [ubiquinone] flavoprotein subunit_ mitochondrial OS=Mus musculus OX=10090 GN=Sdha PE=1 SV=1	4082.66	5218.65	6153.52	4995.86	6276.1	5521.94	5704.05	6964.78	4590.69	6112.16	3596.05	4885.91	6153.52	3516.97	4419.58	5630.25	7289.19	5028.36	2722.16	5336.45
P62962	5	3	Profilin-1 OS=Mus musculus OX=10090 GN=Pfn1 PE=1 SV=2	5523.55	6649.22	10216.9	4917.84	8870.16	5398.65	11984.5	6482.42	7798.24	11066.1	4865.2	6225.27	10216.9	3462.05	6246.3	5504.55	15315	4680.11	4624.16	9661.7
E9PV24	11	3	Fibrinogen alpha chain OS=Mus musculus OX=10090 GN=Fga PE=1 SV=1	2609.26	2979.12	3688.88	2921.66	3749.81	2554.77	4006.78	3671.51	3139.6	4071.43	2298.26	2789.17	3688.88	2056.79	2640.59	2604.88	5120.26	2650.72	1861.71	3554.72
Q8R164	23	6	Valacyclovir hydrolase OS=Mus musculus OX=10090 GN=Bphl PE=1 SV=1	35542.1	32702.2	31193.1	34727	36159.3	32600	24483	37125.8	36181.8	31536.7	31305.8	30617.1	31193.1	24447	25463.1	33239.4	31286.7	26803.7	21454.9	27534.3
P09411	40	18	Phosphoglycerate kinase 1 OS=Mus musculus OX=10090 GN=Pgk1 PE=1 SV=4	38736.3	52094.9	57347.5	46299.4	60233.1	43342.9	43441	47260	50461.2	51747.8	34119.3	48773.4	57347.5	32593.8	42415.7	44193	55513.2	34120.3	29922.2	45180.3
P50247	44	18	Adenosylhomocysteinase OS=Mus musculus OX=10090 GN=Ahcy PE=1 SV=3	98366.7	101128	81047.9	95043.4	84825.6	97990.3	70914.7	92045.2	101875	71345.6	86642.3	94680.3	81047.9	66908.5	59733.5	99912.3	90621.7	66453.8	60409.3	62290.9
P51881	32	6	ADP/ATP translocase 2 OS=Mus musculus OX=10090 GN=Slc25a5 PE=1 SV=3	33738.6	30824.9	25063.3	33578.2	35939.1	41765.8	26638.7	42665.2	28650.2	35463	29717.3	28859.5	25063.3	23638.3	25308.1	42585	34041.6	30803	16988.9	30962.3
P55264	22	7	Adenosine kinase OS=Mus musculus OX=10090 GN=Adk PE=1 SV=2	24574.6	23252.9	25566.2	23023.6	21463.7	24536.2	24280.6	22062	22614.3	20662.4	21645.6	21770.3	25566.2	16208.1	15114.6	25017.4	31028.1	15928.1	13409.7	18040.1
P05784;Q09M05;Q61765;Q61897;Q8K561;Q9CQ58	55	16	Keratin_ type I cytoskeletal 18 OS=Mus musculus OX=10090 GN=Krt18 PE=1 SV=5	39182.3	32991.7	35836.2	25643.3	34007	24691	34368.9	27148.1	41441.6	27543.6	34512.1	30888.2	35836.2	18052.3	23947.5	25175.3	43919.9	19600.1	24573.8	24047.9
A2AS89	12	4	Agmatinase_ mitochondrial OS=Mus musculus OX=10090 GN=Agmat PE=1 SV=1	8964.13	9376.57	10678.1	9840.55	11551	8652.56	15024.5	10571	7913.4	16284.9	7895.7	8778.73	10678.1	6927.53	8134.13	8822.28	19199.7	7631.93	4692.45	14218.1
P14206	13	3	40S ribosomal protein SA OS=Mus musculus OX=10090 GN=Rpsa PE=1 SV=4	25799.3	24287.5	23103	25927.5	22537.8	24617.7	19884.5	23610.1	27264.9	21453	22724.3	22738.9	23103	18252.4	15871	25100.5	25410.3	17045.8	16167.4	18730.4
O88844	36	17	Isocitrate dehydrogenase [NADP] cytoplasmic OS=Mus musculus OX=10090 GN=Idh1 PE=1 SV=2	34843.6	34215.3	32571.2	34481.8	34075.7	35184.3	26844.6	35651.3	36012.7	30437.3	30690.6	32033.8	32571.2	24274.4	23995.8	35874.5	34304.7	25739.2	21354.6	26574.4
P35979	13	4	60S ribosomal protein L12 OS=Mus musculus OX=10090 GN=Rpl12 PE=1 SV=2	6921.54	5743.44	5558.26	6473.66	5867.87	5936.97	4897.96	5553.94	7554.09	5022.24	6096.56	5377.25	5558.26	4557.31	4132.11	6053.42	6259.09	4009.78	4479.38	4384.85
Q9EQ20	43	23	Methylmalonate-semialdehyde dehydrogenase [acylating]_ mitochondrial OS=Mus musculus OX=10090 GN=Aldh6a1 PE=1 SV=1	41496.3	44084.6	42136	44251.9	44149.7	48300.4	41135.8	46529	46598	40224.2	36550.3	41273.8	42136	31152.4	31089.8	49247.8	52567.4	33592.5	27631.4	35119.2
P00924	54	20	Enolase 1 OS=Saccharomyces cerevisiae (strain ATCC 204508 / S288c) OX=559292 GN=ENO1 PE=1 SV=3	265783	235404	188807	258493	265683	215557	150768	278129	302990	175635	234104	220395	188807	181974	187092	219786	192666	200800	179665	153344
Q80XN0	27	9	D-beta-hydroxybutyrate dehydrogenase_ mitochondrial OS=Mus musculus OX=10090 GN=Bdh1 PE=1 SV=2	15067.3	13724.7	16463.9	15074.1	18092.7	15805.6	15250.4	15218.1	13777.4	15323.4	13271.4	12849.6	16463.9	10611.9	12740.8	16115.6	19488.5	10987	8169.67	13378.7
Q9R0P3	18	4	S-formylglutathione hydrolase OS=Mus musculus OX=10090 GN=Esd PE=1 SV=1	12284.3	14881.6	18350.5	13023.8	16891.2	13029.9	15576.5	13186.2	13908.6	14889.2	10820.1	13932.8	18350.5	9168.48	11894.6	13285.5	19905.1	9520.06	8247.44	12999.6
P12970	13	4	60S ribosomal protein L7a OS=Mus musculus OX=10090 GN=Rpl7a PE=1 SV=2	19507.6	17818.8	16933.5	20602.9	21440.8	20980.5	16042.5	17510	21106.8	16139.6	17182.5	16682.7	16933.5	14504	15098.4	21392	20500.7	12641.7	12515.8	14091.3
Q91WU0	27	9	Carboxylesterase 1F OS=Mus musculus OX=10090 GN=Ces1f PE=1 SV=1	44213.7	47006.8	44038.5	51676.8	48897.5	62757.1	52175.8	53749.8	38441.7	46181.3	38943.8	44009.7	44038.5	36379.3	34433.2	63988	66675.3	38805.7	22795	40320.3
P62983;P0CG50;P62984	15	3	Ubiquitin-40S ribosomal protein S27a OS=Mus musculus OX=10090 GN=Rps27a PE=1 SV=2	7560.25	8900.14	8431.26	8322.21	7623.87	8764.3	7460.55	7502.63	8613.32	7150.38	6659.14	8332.67	8431.26	5858.65	5368.67	8936.2	9533.82	5416.68	5107.48	6242.91
Q68FD5	46	13	Clathrin heavy chain 1 OS=Mus musculus OX=10090 GN=Cltc PE=1 SV=3	17276.4	15676.2	15423.2	16256.5	15156.1	16699.2	13460.9	14847.4	19041	12489	15217.2	14676.7	15423.2	11444.2	10672.8	17026.7	17201.6	10719.4	11290.9	10904
P56480	70	34	ATP synthase subunit beta_ mitochondrial OS=Mus musculus OX=10090 GN=Atp5f1b PE=1 SV=2	138302	197070	197179	204153	253774	251464	197177	281707	131531	265307	121818	184505	197179	143719	178706	256397	251971	203384	77994.3	231636
O88451	13	4	Retinol dehydrogenase 7 OS=Mus musculus OX=10090 GN=Rdh7 PE=1 SV=1	34466.9	33964.6	30234	37812	30949.8	39369.3	29130.5	32456.3	32417.6	26710.2	30358.8	31799	30234	26618.8	21794.6	40141.5	37225.8	23432.5	19222.8	23320.4
Q8QZR5	13	4	Alanine aminotransferase 1 OS=Mus musculus OX=10090 GN=Gpt PE=1 SV=3	1284.04	1225.21	1233.45	1405.4	1257	1281.39	2579.88	1223.03	1308.85	1070	1131	1147.09	1233.45	989.374	885.167	1306.52	3296.82	882.99	776.117	934.201
Q99PG0	16	4	Arylacetamide deacetylase OS=Mus musculus OX=10090 GN=Aadac PE=1 SV=3	12785.3	12681	10274.1	12946.9	12466.8	15070.2	11402.9	13592.9	11487.5	12472.8	11261.4	11872.5	10274.1	9114.33	8779.01	15365.8	14571.7	9813.67	6811.78	10889.9
Q9WTP7	14	5	GTP:AMP phosphotransferase AK3_ mitochondrial OS=Mus musculus OX=10090 GN=Ak3 PE=1 SV=3	21471.6	20968.2	21543.6	20517.3	19360.2	23354.1	23581.4	19586.5	22147	18846.5	18912.4	19631.3	21543.6	14443.7	13633.3	23812.2	30134.6	14140.8	13132.6	16454.7
P11352	15	7	Glutathione peroxidase 1 OS=Mus musculus OX=10090 GN=Gpx1 PE=1 SV=2	29117.2	34380.5	30721.3	37654.2	32277.8	37990.7	24463.6	37391.3	28540	27838.9	25646.7	32188.4	30721.3	26507.7	22729.8	38735.8	31261.9	26995.4	16923.5	24305.8
P70694	24	10	Estradiol 17 beta-dehydrogenase 5 OS=Mus musculus OX=10090 GN=Akr1c6 PE=1 SV=1	41896.3	38546.9	32751.3	44080.6	35347.4	55941.7	37018.5	42966.6	39500.3	32380.7	36902.6	36089.1	32751.3	31031.8	24891.4	57038.9	47305.8	31020.6	23422.7	28271.2
Q9CZ13	27	11	Cytochrome b-c1 complex subunit 1_ mitochondrial OS=Mus musculus OX=10090 GN=Uqcrc1 PE=1 SV=2	41381.5	46900	42126.8	52235.5	50781.1	60697.7	45209.3	55213.4	39014	48161.5	36449.2	43909.7	42126.8	36772.7	35759.7	61888.2	57772.8	39862.4	23134.3	42049.2
O35488	21	7	Very long-chain acyl-CoA synthetase OS=Mus musculus OX=10090 GN=Slc27a2 PE=1 SV=2	8196.63	7743.81	7088.84	8266.8	7416.34	7626.65	6179.69	8021.25	8733.75	6848.09	7219.67	7250.07	7088.84	5819.64	5222.53	7776.25	7897	5791.1	5178.9	5978.98
Q8K157	6	3	Aldose 1-epimerase OS=Mus musculus OX=10090 GN=Galm PE=1 SV=1	19495.1	20586.7	20019	18774.4	20286	18648.2	17357.7	22375.4	21741	15958.6	17171.5	19274.1	20019	13216.7	14285.3	19014	22181.4	16154.3	12891.8	13933.3
O35129	13	7	Prohibitin-2 OS=Mus musculus OX=10090 GN=Phb2 PE=1 SV=1	23163.2	25697.8	26366.2	24215.1	30692.9	27603.7	28533	30961.8	19915.9	31975.9	20402.4	24059.3	26366.2	17046.9	21613.7	28145.1	36462.3	22353.5	11809.6	27917.8
P56391	12	6	Cytochrome c oxidase subunit 6B1 OS=Mus musculus OX=10090 GN=Cox6b1 PE=1 SV=2	21093.5	21647.9	19338.2	20958.7	24523.5	22901.8	18319.8	29608.2	22079	21336.6	18579.3	20267.6	19338.2	14754.4	17269.2	23351	23410.8	21376.2	13092.3	18628.8
Q91X34	5	3	Bile acid-CoA:amino acid N-acyltransferase OS=Mus musculus OX=10090 GN=Baat PE=1 SV=1	515.401	500.187	425.798	453.658	507.413	372.829	1286.52	414.413	495.579	490.914	453.97	468.296	425.798	319.365	357.316	380.142	1644.04	299.194	293.866	428.611
Q9DBT9	47	17	Dimethylglycine dehydrogenase_ mitochondrial OS=Mus musculus OX=10090 GN=Dmgdh PE=1 SV=1	46084.1	53561.9	53137.6	51785.2	64686	57418.6	45342.4	69635.2	49755	64271.7	40591.3	50146.8	53137.6	36455.7	45551.4	58544.8	57942.9	50274.5	29503.4	56114.8
Q8C196	223	103	Carbamoyl-phosphate synthase [ammonia]_ mitochondrial OS=Mus musculus OX=10090 GN=Cps1 PE=1 SV=2	311190	345848	290688	321675	323089	373644	281765	367711	276605	230367	274099	323797	290688	226452	227517	380972	360067	265477	164020	201131
Q8VC28	14	5	Aldo-keto reductase family 1 member C13 OS=Mus musculus OX=10090 GN=Akr1c13 PE=1 SV=2	16418.1	14598.1	14132.5	15531.6	15125.5	16146.3	12265.6	14138.4	19094.9	11321.1	14461.2	13667.4	14132.5	10933.9	10651.3	16463	15674.2	10207.5	11322.8	9884.29
Q8JZK9	13	3	Hydroxymethylglutaryl-CoA synthase_ cytoplasmic OS=Mus musculus OX=10090 GN=Hmgcs1 PE=1 SV=1	328.257	839.363	1359.24	494.976	1095.19	638.143	1203.12	1000.22	558.649	1096.99	289.132	785.845	1359.24	348.452	771.225	650.66	1537.47	722.129	331.264	957.767
Q8BVI4	13	6	Dihydropteridine reductase OS=Mus musculus OX=10090 GN=Qdpr PE=1 SV=2	30716.4	31713.4	32488.6	31025.4	30612.6	32979.6	32246.4	31233.9	29456.5	28213.5	27055.3	29691.4	32488.6	21841.2	21557.2	33626.5	41207.6	22550	17466.9	24632.8
P24270	58	26	Catalase OS=Mus musculus OX=10090 GN=Cat PE=1 SV=4	102141	132509	128665	138685	149857	142920	112608	139078	98988.6	126558	89966.6	124060	128665	97631.1	105528	145723	143901	100410	58697.7	110496
Q01768;P15532	13	5	Nucleoside diphosphate kinase B OS=Mus musculus OX=10090 GN=Nme2 PE=1 SV=1	56752.5	48315.5	47306.6	49625.4	46324.8	52971.4	44617.2	46253.9	56150	40226.2	49988.1	45234.9	47306.6	34935.2	32621.5	54010.4	57016.1	33393.9	33295.5	35120.9
P09103;Q8CII2	59	22	Protein disulfide-isomerase OS=Mus musculus OX=10090 GN=P4hb PE=1 SV=2	87270.8	101945	87721.8	106499	116945	95999.3	82574.8	124190	70166.4	103832	76868.9	95445.2	87721.8	74973.2	82351.5	97882.3	105522	89661.4	41606.9	90654.1
Q921I1	29	11	Serotransferrin OS=Mus musculus OX=10090 GN=Tf PE=1 SV=1	16431	18744	16464.2	17888.9	17797.5	18597.4	16011	19290.9	19038.9	16656	14472.6	17548.9	16464.2	12593.4	12532.8	18962.2	20460.4	13927.4	11289.6	14542.1
P26443	76	31	Glutamate dehydrogenase 1_ mitochondrial OS=Mus musculus OX=10090 GN=Glud1 PE=1 SV=1	155228	162914	154191	190297	185379	222316	158487	201602	141516	174649	136727	152526	154191	133965	130542	226677	202530	145551	83915.5	152484
P24456	17	3	Cytochrome P450 2D10 OS=Mus musculus OX=10090 GN=Cyp2d10 PE=1 SV=2	11556.2	10480.8	10102.7	9545.02	10895.9	9957.85	9224.34	10062.7	11428.6	10610.2	10178.8	9812.55	10102.7	6719.49	7672.8	10153.2	11787.7	7264.95	6776.9	9263.62
Q8BH95	18	5	Enoyl-CoA hydratase_ mitochondrial OS=Mus musculus OX=10090 GN=Echs1 PE=1 SV=1	36733.9	33642.7	32079.3	37792.6	34427.9	42183.5	31265.8	35822	32956.8	27168.1	32355.5	31497.6	32079.3	26605.2	24243.8	43010.9	39954.5	25862.4	19542.5	23720.1
P14211	30	12	Calreticulin OS=Mus musculus OX=10090 GN=Calr PE=1 SV=1	71097	78509.6	65445.3	79191.6	73316.3	85329	69640.1	84486.5	63154.7	78992.7	62622.9	73503.8	65445.3	55749.1	51628.8	87002.7	88992.9	60996.7	37449.1	68967.5
Q8BWT1	44	27	3-ketoacyl-CoA thiolase_ mitochondrial OS=Mus musculus OX=10090 GN=Acaa2 PE=1 SV=3	172848	173320	176712	188321	202882	219442	159078	223042	179790	172487	152246	162269	176712	132573	142868	223746	203286	161029	106611	150596
P55096	30	9	ATP-binding cassette sub-family D member 3 OS=Mus musculus OX=10090 GN=Abcd3 PE=1 SV=2	19873.7	18219.5	16161.9	19947.4	18915.3	21227.5	14411.6	18690.5	20484.7	15372.6	17504.9	17057.8	16161.9	14042.5	13320	21643.8	18416.5	13494	12146.9	13421.6
Q99JY0	24	7	Trifunctional enzyme subunit beta_ mitochondrial OS=Mus musculus OX=10090 GN=Hadhb PE=1 SV=1	16041.5	17844.9	17725.1	18245.1	17886.4	21202.5	17487.7	18659.1	16990.6	15949.7	14129.5	16707.2	17725.1	12844.1	12595.5	21618.3	22347.5	13471.3	10075	13925.5
P62270	14	4	40S ribosomal protein S18 OS=Mus musculus OX=10090 GN=Rps18 PE=1 SV=3	10644.8	10787.3	8678.64	9555.56	11128	10126.2	8069.65	11893.6	11186.2	11867	9376.01	10099.5	8678.64	6726.9	7836.23	10324.9	10312.2	8586.84	6633.15	10360.9
Q9DCU9	13	5	4-hydroxy-2-oxoglutarate aldolase_ mitochondrial OS=Mus musculus OX=10090 GN=Hoga1 PE=1 SV=1	8756	8241.34	6890.64	9397.13	8480.43	9185.41	6391.43	8976.13	8147.31	7634.58	7712.36	7715.88	6890.64	6615.37	5971.86	9365.57	8167.59	6480.5	4831.15	6665.66
Q8CI51	11	4	PDZ and LIM domain protein 5 OS=Mus musculus OX=10090 GN=Pdlim5 PE=1 SV=4	4130.32	3094.17	4286.93	3042.04	3035.92	2691.08	4403.99	2198.15	3895.42	3554.16	3638.02	2896.89	4286.93	2141.53	2137.87	2743.86	5627.84	1587	2309.88	3103.1
Q9DB20	25	13	ATP synthase subunit O_ mitochondrial OS=Mus musculus OX=10090 GN=Atp5po PE=1 SV=1	45215.7	44118	41219.6	48377.6	52049.9	53712.1	40187.5	52440.7	42732.6	50211.3	39826.4	41305	41219.6	34056.8	36653.1	54765.6	51355.5	37860.6	25339.3	43838.8
P30115	14	4	Glutathione S-transferase A3 OS=Mus musculus OX=10090 GN=Gsta3 PE=1 SV=2	46017.2	39756.3	32173.1	42513	34242.5	42834.2	32500.5	36855.4	44986.4	29429.8	40532.4	37221.4	32173.1	29928.2	24113.3	43674.4	41532.3	26608.5	26675.8	25694.7
Q9R0P5	12	3	Destrin OS=Mus musculus OX=10090 GN=Dstn PE=1 SV=3	1883.67	2008.34	2159.19	1658.73	1864.3	1705.87	2364.79	1687.14	1919.9	1611.99	1659.15	1880.29	2159.19	1167.71	1312.83	1739.33	3021.95	1218.06	1138.45	1407.41
O55125	19	8	Protein NipSnap homolog 1 OS=Mus musculus OX=10090 GN=Nipsnap1 PE=1 SV=1	26075	29118.5	28512.6	29750.4	36839	30025.6	23653.8	36076.2	23535.9	31592.7	22967.1	27261.9	28512.6	20943.6	25941.8	30614.5	30227.1	26045.9	13956.2	27583.1
Q8JZR0	26	6	Long-chain-fatty-acid--CoA ligase 5 OS=Mus musculus OX=10090 GN=Acsl5 PE=1 SV=1	10935.7	9877.03	10489.5	11759.3	10556	12044	8616.22	11345.6	11545.5	8805.36	9632.31	9247.27	10489.5	8278.31	7433.43	12280.2	11010.6	8191.17	6846.21	7687.84
Q91Y97	27	14	Fructose-bisphosphate aldolase B OS=Mus musculus OX=10090 GN=Aldob PE=1 SV=3	95782.1	118227	115732	86263.5	112976	92871.7	94570.2	125863	107676	89393.3	84365.8	110688	115732	60727.6	79557	94693.3	120851	90869.2	63849.1	78048.1
P50544	22	6	Very long-chain specific acyl-CoA dehydrogenase_ mitochondrial OS=Mus musculus OX=10090 GN=Acadvl PE=1 SV=3	3063.54	3171.89	2934.42	3092.45	3788.73	3255.55	2448.26	3750.14	3521.02	3799.47	2698.4	2969.65	2934.42	2177.02	2667.99	3319.4	3128.62	2707.49	2087.87	3317.27
Q8CHT0	28	9	Delta-1-pyrroline-5-carboxylate dehydrogenase_ mitochondrial OS=Mus musculus OX=10090 GN=Aldh4a1 PE=1 SV=3	33955.2	32918.3	30981.7	37098.8	35730.3	39162.2	28983.8	35618.3	35632.3	27562.2	29908	30819.4	30981.7	26116.8	25161	39930.4	37038.3	25715.3	21129.1	24064.2
Q8R0Y6	65	23	Cytosolic 10-formyltetrahydrofolate dehydrogenase OS=Mus musculus OX=10090 GN=Aldh1l1 PE=1 SV=1	44839.2	38174.6	39663	41026.2	42741.2	45395.3	39921.3	43486.3	39346.4	34554.7	39494.8	35740.7	39663	28881.6	30098.1	46285.7	51015.3	31395.8	23331.4	30169.3
Q9QXD6	22	12	Fructose-1_6-bisphosphatase 1 OS=Mus musculus OX=10090 GN=Fbp1 PE=1 SV=3	35093.5	55235.2	75382.7	40564.1	70511	51606.1	62611.3	65931.8	44346.7	60107.3	30910.7	51713.4	75382.7	28556.2	49653.3	52618.4	80010.8	47600.8	26296.5	52478.9
P08249	20	10	Malate dehydrogenase_ mitochondrial OS=Mus musculus OX=10090 GN=Mdh2 PE=1 SV=3	55967.3	54866.1	50608.6	58958.6	58954.7	59994.8	42817	62773.9	55299.8	53098.1	49296.5	51367.9	50608.6	41505.6	41515.5	61171.6	54715.7	45320.9	32791.4	46359.2
P52196	23	9	Thiosulfate sulfurtransferase OS=Mus musculus OX=10090 GN=Tst PE=1 SV=3	50923.7	53987.2	48703.3	61698.9	54412.6	66528.1	46167.3	56401.6	46409.5	48216.1	44854.1	50545.1	48703.3	43434.7	38316.9	67833	58997.1	40720.2	27519.7	42096.8
Q8VC30	28	10	Triokinase/FMN cyclase OS=Mus musculus OX=10090 GN=Tkfc PE=1 SV=1	37653.8	37987	36348.7	34953.7	37937.3	35007.4	29643.3	40801.4	43135.5	33238.2	33165.8	35565	36348.7	24606.6	26715.1	35694	37881.1	29457.4	25578.3	29019.9
P29391;P49945	13	4	Ferritin light chain 1 OS=Mus musculus OX=10090 GN=Ftl1 PE=1 SV=2	21376.1	34572	49751.1	31384.4	42131.4	30830.7	30958.2	33048.1	28272.6	41105.6	18828.3	32367.8	49751.1	22093.9	29668.6	31435.5	39561.4	23859.7	16764.9	35888.7
Q91VI7	13	4	Ribonuclease inhibitor OS=Mus musculus OX=10090 GN=Rnh1 PE=1 SV=1	14430.7	13758.6	12130.3	17037.9	13887.8	17063.2	11831.2	15581.4	15694.1	13430.4	12710.7	12881.4	12130.3	11994.3	9779.67	17397.8	15119	11249.3	9306.2	11725.9
P28271	40	8	Cytoplasmic aconitate hydratase OS=Mus musculus OX=10090 GN=Aco1 PE=1 SV=3	13866.6	13384.1	12194	14063.7	12329.6	14033	11501.2	12784	15495.4	10853.9	12213.8	12530.7	12194	9900.56	8682.38	14308.3	14697.4	9229.68	9188.35	9476.39
Q61598	18	5	Rab GDP dissociation inhibitor beta OS=Mus musculus OX=10090 GN=Gdi2 PE=1 SV=1	4220.63	4517.11	4204.67	3846.84	4570.77	3766.17	4382.82	4258.5	4528.45	4103.07	3717.57	4229.1	4204.67	2708.09	3218.7	3840.04	5600.79	3074.51	2685.26	3582.34
Q9CZU6	17	4	Citrate synthase_ mitochondrial OS=Mus musculus OX=10090 GN=Cs PE=1 SV=1	7698.6	6913.54	6306.23	7480.24	6752.59	8961.31	6648.92	6977.84	7655.35	6052.99	6781	6472.74	6306.23	5265.92	4755.12	9137.09	8496.63	5037.79	4539.43	5284.79
Q8BH00	21	8	2-aminomuconic semialdehyde dehydrogenase OS=Mus musculus OX=10090 GN=Aldh8a1 PE=1 SV=1	13459.9	18872.2	18040.7	9714.89	20777.9	10155.7	17095.7	21270.8	14850.8	23764.8	11855.6	17668.9	18040.7	6839.07	14631.6	10354.9	21846.5	15356.9	8806.17	20748.7
Q4LDG0	16	3	Bile acyl-CoA synthetase OS=Mus musculus OX=10090 GN=Slc27a5 PE=1 SV=2	4350.61	5950.67	6590.15	6436.43	7088.24	6490.53	6035.22	6532.42	4941.05	7380.23	3832.06	5571.26	6590.15	4531.1	4991.48	6617.84	7712.39	4716.21	2929.92	6443.59
Q99J99	9	3	3-mercaptopyruvate sulfurtransferase OS=Mus musculus OX=10090 GN=Mpst PE=1 SV=4	37185.3	37507.6	33283.4	5823.17	5614.39	9116.76	23820.8	30072.6	18161.9	29701.8	32753.2	35116.2	33283.4	4099.39	3953.61	9295.58	30440.5	21711.5	10769.6	25932.3
P38647	46	12	Stress-70 protein_ mitochondrial OS=Mus musculus OX=10090 GN=Hspa9 PE=1 SV=3	43508.3	36111.9	33812.7	39570.2	36691.5	42257.9	30124.7	38634.3	44557.2	30082.1	38322.5	33809.4	33812.7	27856.6	25837.8	43086.8	38496.2	27892.8	26421.3	26264.3
P48036	28	6	Annexin A5 OS=Mus musculus OX=10090 GN=Anxa5 PE=1 SV=1	6833.56	7262.2	9142.16	6476.3	8328.46	6410.39	7875.53	6652.61	7673.48	8307.66	6019.07	6799.17	9142.16	4559.17	5864.83	6536.13	10064.1	4802.99	4550.18	7253.31
Q91ZA3	38	11	Propionyl-CoA carboxylase alpha chain_ mitochondrial OS=Mus musculus OX=10090 GN=Pcca PE=1 SV=2	18225.2	17937.9	16285.6	19212.2	19628.8	20306.9	14918.1	20071.6	17986.1	16494.8	16052.9	16794.1	16285.6	13524.9	13822.4	20705.3	19063.8	14491.1	10665.3	14401.4
P16858	36	20	Glyceraldehyde-3-phosphate dehydrogenase OS=Mus musculus OX=10090 GN=Gapdh PE=1 SV=2	158217	162766	179105	147964	179336	161137	169443	148522	169384	166068	139359	152388	179105	104163	126287	164298	216531	107229	100441	144992
P50285	10	3	Dimethylaniline monooxygenase [N-oxide-forming] 1 OS=Mus musculus OX=10090 GN=Fmo1 PE=1 SV=1	3764.07	4224.27	4275.34	4713.37	4450.71	4525.07	4171.59	4261.25	5167.32	3788.38	3315.43	3954.94	4275.34	3318.11	3134.16	4613.83	5330.86	3076.49	3064.09	3307.59
Q61176	24	11	Arginase-1 OS=Mus musculus OX=10090 GN=Arg1 PE=1 SV=1	87555.4	103418	95145	79564.6	96282.3	82031.5	81301.9	110547	87831.8	91141.4	77119.6	96824.5	95145	56011.8	67801.2	83640.5	103895	79811.4	52082.1	79574.4
Q00724	11	6	Retinol-binding protein 4 OS=Mus musculus OX=10090 GN=Rbp4 PE=1 SV=2	10528.9	11028.8	9379.32	8537.12	11255.3	9384.21	11600.2	9167.58	9997.68	11773.4	9273.94	10325.6	9379.32	6009.94	7925.88	9568.28	14823.9	6618.72	5928.37	10279.2
P02463	12	3	Collagen alpha-1(IV) chain OS=Mus musculus OX=10090 GN=Col4a1 PE=1 SV=4	6165.52	5847.13	5715	6186.17	5881.63	6646.22	5578.55	6069.83	6437.44	4681.02	5430.65	5474.32	5715	4354.92	4141.8	6776.58	7128.8	4382.23	3817.24	4086.94
Q9WTP6	23	8	Adenylate kinase 2_ mitochondrial OS=Mus musculus OX=10090 GN=Ak2 PE=1 SV=5	16477.7	16443.6	16567.3	16340.3	18693.6	17652.2	15939.9	18580.7	17111.9	16235.3	14513.7	15395.2	16567.3	11503.2	13163.9	17998.4	20369.5	13414.7	10147	14174.8
P29758	16	5	Ornithine aminotransferase_ mitochondrial OS=Mus musculus OX=10090 GN=Oat PE=1 SV=1	10095.7	15269.8	9458.91	14122.7	20225.9	17890.3	12862.7	12600.6	10988.9	10119.5	8892.42	14296.2	9458.91	9942.1	14242.9	18241.2	16437.2	9097.26	6516.16	8835.24
P97450	5	3	ATP synthase-coupling factor 6_ mitochondrial OS=Mus musculus OX=10090 GN=Atp5pf PE=1 SV=1	13817.3	13176.5	11920.2	12935.9	12541.7	15003	11451.2	12722.5	19881.7	9700.49	12170.4	12336.4	11920.2	9106.6	8831.76	15297.3	14633.5	9185.27	11789.3	8469.37
Q9CZD3	12	3	Glycine--tRNA ligase OS=Mus musculus OX=10090 GN=Gars1 PE=1 SV=1	1380.39	1956.08	2800.14	1260.09	1814.66	1157.62	3372.65	806.231	1708.22	2161.02	1215.86	1831.36	2800.14	887.074	1277.87	1180.33	4309.9	582.075	1012.93	1886.76
Q64433	15	8	10 kDa heat shock protein_ mitochondrial OS=Mus musculus OX=10090 GN=Hspe1 PE=1 SV=2	49482.4	49677.4	41371.8	52478.9	47266.2	61372.4	45466.7	53248.5	41565.5	45542.1	43584.6	46510	41371.8	36944	33284.5	62576.2	58101.7	38443.8	24647.3	39762.2
Q8R086	13	6	Sulfite oxidase_ mitochondrial OS=Mus musculus OX=10090 GN=Suox PE=1 SV=2	2975.76	3100.98	2489.16	2933.4	2801.09	3451.58	2565.79	2925.77	2944.32	2220.92	2621.08	2903.26	2489.16	2065.05	1972.51	3519.28	3278.82	2112.32	1745.9	1939.06
Q99KI0	35	12	Aconitate hydratase_ mitochondrial OS=Mus musculus OX=10090 GN=Aco2 PE=1 SV=1	29701.8	28903.1	26562.3	28951.1	26663.3	32755	24280.2	29004	30457.3	22815.3	26161.6	27060.2	26562.3	20381	18776.1	33397.4	31027.6	20940	18060.4	19919.7
Q9JII6	19	9	Aldo-keto reductase family 1 member A1 OS=Mus musculus OX=10090 GN=Akr1a1 PE=1 SV=3	13506.9	10775.1	9866.43	10441.5	10868.4	10941.3	8201.5	11866	13928.8	9659.75	11897	10088.1	9866.43	7350.61	7653.46	11155.9	10480.7	8566.86	8259.42	8433.8
P47738	51	24	Aldehyde dehydrogenase_ mitochondrial OS=Mus musculus OX=10090 GN=Aldh2 PE=1 SV=1	69154.9	62435.8	60227.6	70371.4	68387.8	76670.7	52008.1	69907.2	73813.2	55144.5	60912.3	58455	60227.6	49539.9	48158.2	78174.6	66460.9	50470.9	43769.4	48145.9
Q99LC5	24	8	Electron transfer flavoprotein subunit alpha_ mitochondrial OS=Mus musculus OX=10090 GN=Etfa PE=1 SV=2	43263.9	39973.4	36845.1	42189.8	41293.8	47402.5	33965.1	42805.4	43826.8	33696.4	38107.2	37424.7	36845.1	29700.7	29078.7	48332.2	43403.8	30904.2	25988.2	29419.9
Q9DC69	13	4	NADH dehydrogenase [ubiquinone] 1 alpha subcomplex subunit 9_ mitochondrial OS=Mus musculus OX=10090 GN=Ndufa9 PE=1 SV=2	16405.2	15888.4	15070.7	16827.6	14965	19022	15479.7	15186.9	15542.3	13339.3	14449.8	14875.3	15070.7	11846.2	10538.3	19395.1	19781.5	10964.5	9216.2	11646.3
Q60759	20	4	Glutaryl-CoA dehydrogenase_ mitochondrial OS=Mus musculus OX=10090 GN=Gcdh PE=1 SV=2	8922.11	9576.95	12027.7	9951.59	13218.7	11098.1	11422.7	11802.6	8670.75	11494.8	7858.68	8966.33	12027.7	7005.7	9308.53	11315.8	14597.1	8521.1	5141.53	10035.9
P10126;P62631	28	16	Elongation factor 1-alpha 1 OS=Mus musculus OX=10090 GN=Eef1a1 PE=1 SV=3	87491.4	72678.9	71663.4	75989	67711.1	78937	64006.1	71209.8	94244.6	63223.8	77063.2	68045	71663.4	53494.6	47681.6	80485.3	81793.1	51411.3	55884.6	55199.9
O55022	13	3	Membrane-associated progesterone receptor component 1 OS=Mus musculus OX=10090 GN=Pgrmc1 PE=1 SV=4	9975.9	9964.91	8444.55	10987.2	9622	12678.9	8989.72	10553.6	8258.65	8103.86	8786.87	9329.56	8444.55	7734.77	6775.74	12927.6	11487.9	7619.38	4897.17	7075.38
Q99PL5	49	8	Ribosome-binding protein 1 OS=Mus musculus OX=10090 GN=Rrbp1 PE=1 SV=2	19936.2	19047	17902.1	19517.7	17558.9	20543	15845.1	19644.8	21641.2	15641.9	17560	17832.6	17902.1	13740	12364.8	20945.9	20248.4	14183	12832.7	13656.8
P37040	33	7	NADPH--cytochrome P450 reductase OS=Mus musculus OX=10090 GN=Por PE=1 SV=2	7479.03	8642.52	11953.2	8276.44	12101.7	7075.15	9571.52	9400.36	8918.42	12012.4	6587.6	8091.48	11953.2	5826.43	8521.9	7213.93	12231.4	6786.78	5288.4	10487.8
Q9WUB3	22	3	Glycogen phosphorylase_ muscle form OS=Mus musculus OX=10090 GN=Pygm PE=1 SV=3	2881.31	2915.61	2706.35	3101.28	2824.65	3465.72	2540.08	3013.51	3021.62	2324.99	2537.88	2729.71	2706.35	2183.24	1989.09	3533.7	3245.96	2175.67	1791.75	2029.92
P11725	44	16	Ornithine carbamoyltransferase_ mitochondrial OS=Mus musculus OX=10090 GN=Otc PE=1 SV=1	134042	137900	124134	155489	145502	155073	112528	167683	120159	137713	118066	129107	124134	109461	102461	158115	143799	121062	71251.3	120235
Q99L13	14	5	3-hydroxyisobutyrate dehydrogenase_ mitochondrial OS=Mus musculus OX=10090 GN=Hibadh PE=1 SV=1	10298	9997.26	9358.87	8587.16	10998.6	9729.36	10081.2	10477.6	9197.68	10009.7	9070.61	9359.84	9358.87	6045.17	7745.1	9920.2	12882.7	7564.53	5453.99	8739.37
P08113	54	19	Endoplasmin OS=Mus musculus OX=10090 GN=Hsp90b1 PE=1 SV=2	35988.5	40540.7	37577.2	43988.5	45856.7	41900	34704.6	50322.8	32485.9	50489.5	31699	37955.8	37577.2	30967	32291.9	42721.9	44348.9	36331.5	19263.3	44081.7
Q6ZWN5	12	3	40S ribosomal protein S9 OS=Mus musculus OX=10090 GN=Rps9 PE=1 SV=3	17136.7	16987.2	15969.8	16970.5	15805.1	18575.4	15976.7	15092.6	17530	15356.2	15094.1	15904.1	15969.8	11946.9	11129.8	18939.7	20416.6	10896.4	10394.8	13407.3
Q9R0H5	37	7	Keratin_ type II cytoskeletal 71 OS=Mus musculus OX=10090 GN=Krt71 PE=1 SV=1	12102.4	11966.9	10554.7	12619.7	11603.3	12898.2	9523.32	13027.9	13482.2	10954.7	10659.9	11203.9	10554.7	8883.96	8170.95	13151.2	12169.8	9405.73	7994.58	9564.44
Q9Z2I9	13	3	Succinate--CoA ligase [ADP-forming] subunit beta_ mitochondrial OS=Mus musculus OX=10090 GN=Sucla2 PE=1 SV=2	6641.65	6183.4	5180.17	6565.88	6288.2	7313.07	4732.56	6474.49	6631.5	5536.67	5850.03	5789.15	5180.17	4622.23	4428.1	7456.51	6047.72	4674.39	3932.31	4834
O54909	8	3	Retinol dehydrogenase 16 OS=Mus musculus OX=10090 GN=Rdh16 PE=1 SV=1	3928.24	3665.11	3839.4	3710.09	3217.71	4862.74	4620.76	3546.15	2789.46	3218.8	3460.03	3431.43	3839.4	2611.82	2265.89	4958.12	5904.86	2560.21	1654.08	2810.29
Q9CQQ7	23	10	ATP synthase F(0) complex subunit B1_ mitochondrial OS=Mus musculus OX=10090 GN=Atp5pb PE=1 SV=1	54772.6	54561.3	48851	60957.9	60222.3	65639.3	51788	61149.1	45956.9	53345.9	48244.2	51082.5	48851	42913	42408.1	66926.7	66179.7	44147.8	27251.3	46575.6
P16331	16	6	Phenylalanine-4-hydroxylase OS=Mus musculus OX=10090 GN=Pah PE=1 SV=4	7105.94	7223.95	5597.83	6751.77	7310.76	7170.24	5009.04	7621.19	7397.17	6631.02	6258.98	6763.35	5597.83	4753.09	5148.18	7310.88	6401.03	5502.27	4386.33	5789.46
P67778	13	5	Prohibitin OS=Mus musculus OX=10090 GN=Phb PE=1 SV=1	13180.7	13798.6	12307	14582.4	16826.5	14791.2	12266.3	16512.6	12178.6	15824.5	11609.7	12918.8	12307	10265.7	11849.1	15081.4	15675	11921.6	7221.6	13816.1
Q9WUM5	8	3	Succinate--CoA ligase [ADP/GDP-forming] subunit alpha_ mitochondrial OS=Mus musculus OX=10090 GN=Suclg1 PE=1 SV=4	41597.3	38425.3	36185.1	39566.1	39153.4	45208	32773.1	41266.2	42879.2	32791.4	36639.3	35975.3	36185.1	27853.6	27571.5	46094.7	41880.6	29793	25426.3	28629.7
P60335	10	3	Poly(rC)-binding protein 1 OS=Mus musculus OX=10090 GN=Pcbp1 PE=1 SV=1	4836.99	5526.98	5862.88	5501.08	4116.47	6385.11	5546.22	4383.92	4791.08	4527.8	4260.47	5174.58	5862.88	3872.64	2898.79	6510.35	7087.5	3165.06	2840.99	3953.17
P14824	28	7	Annexin A6 OS=Mus musculus OX=10090 GN=Anxa6 PE=1 SV=3	10272.1	11246	10796.5	10878	12054.1	11887.8	9858.72	11885.9	10512.5	10895.5	9047.78	10529	10796.5	7657.85	8488.41	12121	12598.4	8581.26	6233.66	9512.72
Q8BMS1	44	20	Trifunctional enzyme subunit alpha_ mitochondrial OS=Mus musculus OX=10090 GN=Hadha PE=1 SV=1	26428.2	22892.9	21955.4	22654.8	23754.6	29418.4	21772.9	24471.2	26214	18167.9	23278.2	21433.2	21955.4	15948.5	16727.8	29995.4	27823.5	17667.5	15544.2	15862.2
Q60932	15	6	Voltage-dependent anion-selective channel protein 1 OS=Mus musculus OX=10090 GN=Vdac1 PE=1 SV=3	64233.8	70441	65817.7	73790	75874.2	75218.9	63022.4	77086.8	61732.5	72058.9	56577.8	65949.7	65817.7	51946.5	53430	76694.3	80536.2	55654.3	36605.8	62913.7
P21981	21	6	Protein-glutamine gamma-glutamyltransferase 2 OS=Mus musculus OX=10090 GN=Tgm2 PE=1 SV=4	6779.9	9129.77	16382.9	9717.91	13793	8959.36	16959.8	6617.12	10207.8	14706.4	5971.8	8547.67	16382.9	6841.19	9712.91	9135.09	21672.9	4777.36	6052.99	12840
P58710	12	3	L-gulonolactone oxidase OS=Mus musculus OX=10090 GN=Gulo PE=1 SV=3	9994.35	10591.8	9621.96	12253.4	12672.1	11272.7	10501.2	13108.9	8472.34	12421.5	8803.12	9916.45	9621.96	8626.09	8923.59	11493.8	13419.5	9464.21	5023.88	10845
Q05920	62	24	Pyruvate carboxylase_ mitochondrial OS=Mus musculus OX=10090 GN=Pc PE=1 SV=1	38527.8	36311	32999.5	37335.1	34967.5	46707	32649.4	36351.6	37407.9	28331.4	33935.6	33995.8	32999.5	26283.1	24623.8	47623.1	41722.5	26244.8	22181.9	24735.8
O35490	56	26	Betaine--homocysteine S-methyltransferase 1 OS=Mus musculus OX=10090 GN=Bhmt PE=1 SV=1	298010	381334	251273	288342	261696	328641	261747	317598	313759	244878	262490	357021	251273	202987	184284	335088	334485	229296	186051	213800
P51660	36	16	Peroxisomal multifunctional enzyme type 2 OS=Mus musculus OX=10090 GN=Hsd17b4 PE=1 SV=3	22193.1	22247.9	18961.6	21706.4	21107	23641.3	17935.3	23128.7	23980.3	18595.4	19547.9	20829.4	18961.6	15280.8	14863.4	24105	22919.4	16698.3	14219.7	16235.4
P27659	20	4	60S ribosomal protein L3 OS=Mus musculus OX=10090 GN=Rpl3 PE=1 SV=3	5414.97	5165.31	4991.42	5397.35	4780.3	6470.77	4950.42	5245.61	5253.74	4164.14	4769.56	4835.97	4991.42	3799.61	3366.25	6597.69	6326.13	3787.17	3115.34	3635.65
P68040	22	7	Receptor of activated protein C kinase 1 OS=Mus musculus OX=10090 GN=Rack1 PE=1 SV=3	10026.9	10995.8	11938.3	10876.6	11706.7	10718.8	10450	10793.3	12079.5	11379.5	8831.75	10294.7	11938.3	7656.9	8243.77	10929	13354.1	7792.47	7162.83	9935.27
Q9D826	12	3	Peroxisomal sarcosine oxidase OS=Mus musculus OX=10090 GN=Pipox PE=1 SV=1	1591.28	2015.12	1785.44	1101.42	2403.24	731.39	2598.32	2173.39	1706.32	2258.87	1401.61	1886.64	1785.44	775.373	1692.34	745.736	3320.38	1569.12	1011.8	1972.19
Q8CIM7	19	7	Cytochrome P450 2D26 OS=Mus musculus OX=10090 GN=Cyp2d26 PE=1 SV=1	5191.18	6493.18	6627.47	6834.81	7249.59	5552.45	6777.73	7336.76	5447.4	7300.64	4572.44	6079.18	6627.47	4811.56	5105.1	5661.36	8661.24	5296.92	3230.17	6374.09
Q9DCW4	24	12	Electron transfer flavoprotein subunit beta OS=Mus musculus OX=10090 GN=Etfb PE=1 SV=3	52042.3	53426.8	49745.1	55072.2	49468.1	66319.1	49051	53516.7	52240.6	41251.1	45839.4	50020.3	49745.1	38769.6	34835	67619.9	62682.1	38637.5	30977.3	36015.8
Q921G7	30	12	Electron transfer flavoprotein-ubiquinone oxidoreductase_ mitochondrial OS=Mus musculus OX=10090 GN=Etfdh PE=1 SV=1	25035.2	23963	23158.9	26085.2	24313.1	29753	23170.8	26023.9	23178.5	21216	22051.2	22435.1	23158.9	18363.4	17121.1	30336.6	29609.9	18788.4	13744.3	18523.4
P24369	13	6	Peptidyl-prolyl cis-trans isomerase B OS=Mus musculus OX=10090 GN=Ppib PE=1 SV=2	8865.62	9273.31	9179.89	10157.1	9239.07	9722.19	8161.39	10106.6	8120.11	10867.2	7808.92	8682.05	9179.89	7150.37	6506.08	9912.89	10429.4	7296.63	4815.02	9488.04

## Sheet: 72 h
				Normalized abundance										Raw abundance
				Female					Male					Female					Male
Accession	Peptide count	Unique peptides	Description	Mouse 2	Mouse 3	Mouse 4	Mouse 5	Mouse 7	Mouse 1	Mouse 2	Mouse 5	Mouse 6	Mouse 7	Mouse 2	Mouse 3	Mouse 4	Mouse 5	Mouse 7	Mouse 1	Mouse 2	Mouse 5	Mouse 6	Mouse 7
Q91XE0	15	8	Glycine N-acyltransferase OS=Mus musculus OX=10090 GN=Glyat PE=1 SV=1	18323.5	18891	18603.8	19487.9	17504.9	21518.9	22040.6	21015	21699.9	21385.4	8509.84	14420.1	14591.1	18353.5	5114.14	15788.4	15016.3	22669.6	24833.8	17201.3
P06801	21	6	NADP-dependent malic enzyme OS=Mus musculus OX=10090 GN=Me1 PE=1 SV=2	2126.57	2953.37	3101.98	2937.46	1302.77	10790.6	8149.43	7676.66	7669.26	7873.28	987.627	2254.4	2432.91	2766.46	380.61	7917.07	5552.24	8281.09	8776.85	6332.83
P16015	35	18	Carbonic anhydrase 3 OS=Mus musculus OX=10090 GN=Ca3 PE=1 SV=3	64608.3	79386.7	76182.2	64607.5	67254.7	95453.8	116150	99680.3	92081.3	103108	30005.6	60598.3	59750.3	60846.6	19648.8	70034.3	79133.2	107529	105380	82934.3
P21550	28	3	Beta-enolase OS=Mus musculus OX=10090 GN=Eno3 PE=1 SV=3	7518.55	7026.73	7707.82	6708.99	8302.68	10344.9	8943.76	9146.04	9143.64	10085.4	3491.79	5363.72	6045.31	6318.44	2425.67	7590.02	6093.42	9866.16	10464.2	8112.1
Q8BW75	24	6	Amine oxidase [flavin-containing] B OS=Mus musculus OX=10090 GN=Maob PE=1 SV=4	40950.3	34791	35687.4	35334.6	44144.3	27893.4	23056.2	27910.5	25947.7	32705.2	19018.3	26557	27989.9	33277.7	12897	20465.3	15708.3	30108	29695.1	26306.3
Q61425	18	8	Hydroxyacyl-coenzyme A dehydrogenase_ mitochondrial OS=Mus musculus OX=10090 GN=Hadh PE=1 SV=2	44623.5	43763.6	43608.6	43388.9	33439.6	34429.4	29951	35436.1	31106.5	31167.7	20724.2	33406.1	34202.6	40863.1	9769.54	25260.8	20405.8	38226.1	35598.9	25069.6
Q8BGZ7	28	3	Keratin_ type II cytoskeletal 75 OS=Mus musculus OX=10090 GN=Krt75 PE=1 SV=1	4293.02	5042.35	4963.84	4647.91	3401.92	6094.23	6723.77	7672.73	6576.92	5246.12	1993.78	3848.98	3893.18	4377.34	993.887	4471.32	4580.94	8276.84	7526.76	4219.69
Q63880	21	4	Carboxylesterase 3A OS=Mus musculus OX=10090 GN=Ces3a PE=1 SV=2	37870.9	38160.6	31843	36309.9	20378.6	114718	38563.3	89446.7	69660.1	82510.3	17588.1	29129.1	24974.8	34196.2	5953.71	84168	26273.4	96489.3	79720.5	66366.7
P49429	24	6	4-hydroxyphenylpyruvate dioxygenase OS=Mus musculus OX=10090 GN=Hpd PE=1 SV=3	21550.9	21211.6	21301.8	21859.3	23552.1	18831.2	20148.4	19568.8	19121.1	21009.4	10008.7	16191.4	16707.2	20586.8	6880.88	13816.4	13727.2	21109.6	21882.6	16898.8
Q8C196	223	103	Carbamoyl-phosphate synthase [ammonia]_ mitochondrial OS=Mus musculus OX=10090 GN=Cps1 PE=1 SV=2	285516	269283	308623	296463	300194	250436	255065	234643	241909	281490	132600	205552	242055	279205	87703.2	183744	173777	253118	276845	226415
Q922J3	25	3	CAP-Gly domain-containing linker protein 1 OS=Mus musculus OX=10090 GN=Clip1 PE=1 SV=1	1649.07	1816.71	1788.19	1737.01	2162.79	3162.13	1831.44	3455.1	3126.79	3046.49	765.867	1386.75	1402.49	1635.89	631.871	2320.05	1247.77	3727.14	3578.36	2450.43
Q8R0Y6	65	23	Cytosolic 10-formyltetrahydrofolate dehydrogenase OS=Mus musculus OX=10090 GN=Aldh1l1 PE=1 SV=1	33964.9	30227.5	29399.1	30835.6	30909.8	28269.9	29482.9	26467.9	27894.2	26634.4	15774.1	23073.6	23058	29040.6	9030.46	20741.5	20086.8	28551.8	31922.7	21423.2
P19157	21	3	Glutathione S-transferase P 1 OS=Mus musculus OX=10090 GN=Gstp1 PE=1 SV=2	91461.9	112888	113114	122977	17912.4	412881	359609	386408	322019	161129	42477	86170.6	88716.6	115819	5233.2	302930	245003	416832	368525	129603
Q64374	25	12	Regucalcin OS=Mus musculus OX=10090 GN=Rgn PE=1 SV=1	60920.5	78109.6	73379.7	67082.4	76652.7	50129.7	62749.8	43707.7	44161.7	61259.8	28292.9	59623.4	57552.3	63177.4	22394.5	36780	42751.7	47149.1	50539.5	49274
P07724	35	13	Serum albumin OS=Mus musculus OX=10090 GN=Alb PE=1 SV=3	82171.5	73103.8	70012.8	51518.3	61997.1	61865.3	42163.5	41162	36372.9	43594.4	38162.3	55802.4	54911.7	48519.4	18112.8	45390.4	28726.2	44402.9	41625.8	35064.9
Q61941	31	7	NAD(P) transhydrogenase_ mitochondrial OS=Mus musculus OX=10090 GN=Nnt PE=1 SV=2	10031.7	9280.91	8997.48	9005.66	9099.37	11156.5	12537.8	9620.7	10390.2	11359.7	4658.96	7084.4	7056.8	8481.42	2658.43	8185.52	8542.05	10378.2	11890.7	9137.09
P51174	26	9	Long-chain specific acyl-CoA dehydrogenase_ mitochondrial OS=Mus musculus OX=10090 GN=Acadl PE=1 SV=2	27446.8	25005	28786.6	25214.7	29788.6	22374.9	25490.3	19602.3	20004.7	25123.3	12746.9	19087.1	22577.6	23746.9	8702.88	16416.4	17366.6	21145.7	22893.8	20207.8
Q99LB7	32	14	Sarcosine dehydrogenase_ mitochondrial OS=Mus musculus OX=10090 GN=Sardh PE=1 SV=1	62782.3	58714.3	61397.3	57694.7	72600.2	60622.6	53589.5	51770.4	46305	49672.4	29157.5	44818.4	48154.4	54336.2	21210.5	44478.7	36510.7	55846.6	52992.4	39953.7
Q3THS6	16	4	S-adenosylmethionine synthase isoform type-2 OS=Mus musculus OX=10090 GN=Mat2a PE=1 SV=2	849.076	819.264	710.675	927.737	963.337	620.116	801.665	702.495	722.973	656.484	394.33	625.369	557.388	873.732	281.444	454.978	546.178	757.806	827.385	528.039
Q9Z0X1	22	5	Apoptosis-inducing factor 1_ mitochondrial OS=Mus musculus OX=10090 GN=Aifm1 PE=1 SV=1	4740.63	6595.03	6669.57	6449.81	2847.53	7521.88	9106.04	9064.52	9104.86	7481.31	2201.66	5034.19	5231	6074.35	831.919	5518.79	6203.99	9778.22	10419.8	6017.55
P50172	16	5	Corticosteroid 11-beta-dehydrogenase isozyme 1 OS=Mus musculus OX=10090 GN=Hsd11b1 PE=1 SV=3	53063.6	39742.8	43244.6	44016.1	54960.5	40839.6	33048.9	39709.9	34683	41888.5	24644	30336.8	33917.2	41453.8	16057	29963.9	22516.4	42836.5	39691.9	33692.8
P56657	18	3	Cytochrome P450 2C40 OS=Mus musculus OX=10090 GN=Cyp2c40 PE=1 SV=2	9173.63	8890.52	8085.17	7511.67	12838.3	6942.72	6926.64	5361.76	5678.74	8550.9	4260.44	6786.4	6341.27	7074.4	3750.77	5093.86	4719.15	5783.92	6498.87	6877.87
Q9D379	27	5	Epoxide hydrolase 1 OS=Mus musculus OX=10090 GN=Ephx1 PE=1 SV=2	18804.5	18006.4	18113.3	19840.2	12276.8	22264	20290.6	22070	20430.8	22204.9	8733.23	13744.8	14206.4	18685.2	3586.73	16335	13824	23807.7	23381.5	17860.4
Q63886;P70691	19	5	UDP-glucuronosyltransferase 1-1 OS=Mus musculus OX=10090 GN=Ugt1a1 PE=1 SV=2	92170.2	77853.1	73986.4	75787.8	101206	76440.8	63411.2	65124.1	60813.9	78352.3	42806	59427.6	58028.1	71376.1	29567.8	56084.4	43202.4	70251.7	69596.6	63022.2
P51660	36	16	Peroxisomal multifunctional enzyme type 2 OS=Mus musculus OX=10090 GN=Hsd17b4 PE=1 SV=3	20846.9	19372.3	19566.5	19835.4	19303.4	19705.3	19141	17536.6	15843.1	17700.6	9681.79	14787.4	15346.2	18680.7	5639.58	14457.7	13040.9	18917.3	18131.1	14237.4
Q91X83	20	6	S-adenosylmethionine synthase isoform type-1 OS=Mus musculus OX=10090 GN=Mat1a PE=1 SV=1	53470.1	43877.5	43509.2	49059.2	65813	41411.2	41995.6	36602.3	34425.7	48338.2	24832.7	33493	34124.6	46203.4	19227.6	30383.3	28611.8	39484.2	39397.4	38880.6
O08756	8	4	3-hydroxyacyl-CoA dehydrogenase type-2 OS=Mus musculus OX=10090 GN=Hsd17b10 PE=1 SV=4	606.267	597.791	393.595	593.232	365.447	626.843	517.354	1212.14	1157.9	733.348	281.564	456.312	308.7	558.699	106.767	459.913	352.476	1307.58	1325.13	589.865
P41216	40	17	Long-chain-fatty-acid--CoA ligase 1 OS=Mus musculus OX=10090 GN=Acsl1 PE=1 SV=2	23972.1	25153.6	25181.7	23701.2	20496.6	29703.8	28165.2	27274.2	24465.6	24693.4	11133.2	19200.5	19750.3	22321.5	5988.19	21793.6	19189.1	29421.7	27998.9	19862
Q91X34	5	3	Bile acid-CoA:amino acid N-acyltransferase OS=Mus musculus OX=10090 GN=Baat PE=1 SV=1	653.642	615.837	563.234	582.157	512.86	554.38	596.189	375.43	373.564	427.289	303.566	470.087	441.75	548.268	149.835	406.748	406.186	404.99	427.514	343.687
P00329	33	16	Alcohol dehydrogenase 1 OS=Mus musculus OX=10090 GN=Adh1 PE=1 SV=2	61813.2	60545.5	59916	56125.5	79800.1	54552.5	55492.3	46857.6	50704.9	59741.9	28707.5	46216.2	46992.6	52858.3	23314	40025	37807.1	50547	58027.8	48053.1
Q8VCU1	18	4	Carboxylesterase 3B OS=Mus musculus OX=10090 GN=Ces3b PE=1 SV=2	14001.6	14625	13306.1	14857.1	3308.14	32031.5	13499.3	26430.8	21595.2	22835	6502.67	11163.7	10436.1	13992.3	966.49	23501.5	9197.13	28511.8	24714	18367.2
P09528	12	4	Ferritin heavy chain OS=Mus musculus OX=10090 GN=Fth1 PE=1 SV=2	6587.5	10117.1	11078.7	9214.75	8573.79	7185.63	8416.73	7351.53	6604.86	5788.03	3059.39	7722.67	8689.15	8678.34	2504.88	5272.08	5734.35	7930.36	7558.74	4655.57
P52840	11	4	Sulfotransferase 1A1 OS=Mus musculus OX=10090 GN=Sult1a1 PE=1 SV=1	3342.08	4277.41	5265.47	6550.48	3891.42	2320.56	4200.55	2030.7	4526.78	1691.39	1552.14	3265.07	4129.76	6169.17	1136.9	1702.59	2861.85	2190.59	5180.54	1360.46
Q6URW6	55	4	Myosin-14 OS=Mus musculus OX=10090 GN=Myh14 PE=1 SV=1	21403.9	24760.8	21521.5	20277.1	8325.63	27231	32755.8	25368.8	24968.7	32045.5	9940.45	18900.6	16879.5	19096.8	2432.37	19979.3	22316.7	27366.3	28574.7	25775.6
P52760	14	9	2-iminobutanoate/2-iminopropanoate deaminase OS=Mus musculus OX=10090 GN=Rida PE=1 SV=3	76515	69910.1	78325.9	67663.1	116033	61145.1	72963.4	47721.1	50704.6	73023.7	35535.3	53364.5	61431.7	63724.3	33899.8	44862	49710.3	51478.5	58027.3	58736.2
Q9DBE0	12	4	Cysteine sulfinic acid decarboxylase OS=Mus musculus OX=10090 GN=Csad PE=1 SV=1	3207.8	4816.63	4356.59	4790.09	852.544	6230.92	7030.44	7031.15	6666.67	4986.27	1489.77	3676.68	3416.91	4511.25	249.075	4571.61	4789.87	7584.75	7629.47	4010.68
P11714	17	3	Cytochrome P450 2D9 OS=Mus musculus OX=10090 GN=Cyp2d9 PE=1 SV=2	200.885	512.485	305.64	349.609	0	1993.94	1189.53	2333.45	1936.38	777.113	93.2955	391.195	239.716	329.258	0	1462.95	810.434	2517.18	2216.03	625.067
P00924	54	20	Enolase 1 OS=Saccharomyces cerevisiae (strain ATCC 204508 / S288c) OX=559292 GN=ENO1 PE=1 SV=3	300319	264084	253687	240883	460378	231749	267570	199656	185852	235255	139475	201584	198969	226861	134502	170034	182297	215377	212693	189226
Q78PY7	29	5	Staphylococcal nuclease domain-containing protein 1 OS=Mus musculus OX=10090 GN=Snd1 PE=1 SV=1	5823.21	6227.82	5477.58	5429.19	5006.81	6366.81	5662.64	5854.72	6333.38	6422.31	2704.43	4753.88	4296.11	5113.15	1462.76	4671.31	3857.98	6315.7	7248.05	5165.75
Q9DBG1	21	8	Sterol 26-hydroxylase_ mitochondrial OS=Mus musculus OX=10090 GN=Cyp27a1 PE=1 SV=1	8611.69	8325.68	7263.22	7930.82	6237.57	9860.14	8867.75	8335.94	7908.54	9079.06	3999.47	6355.25	5696.61	7469.15	1822.34	7234.36	6041.64	8992.28	9050.69	7302.69
P14148	14	4	60S ribosomal protein L7 OS=Mus musculus OX=10090 GN=Rpl7 PE=1 SV=2	10387.5	13626.2	11999.1	11908.4	8374.88	16031.3	11266.8	16449.2	13712.1	12740.4	4824.18	10401.3	9411.03	11215.2	2446.76	11762.1	7676.12	17744.4	15692.4	10247.7
Q99P30	14	4	Peroxisomal coenzyme A diphosphatase NUDT7 OS=Mus musculus OX=10090 GN=Nudt7 PE=1 SV=2	884.033	1636.01	1657.41	2035.04	61.6639	3730.33	2860.79	4054.41	3835.5	1759.16	410.565	1248.82	1299.92	1916.58	18.0154	2736.93	1949.07	4373.63	4389.42	1414.97
Q8CAQ8	38	6	MICOS complex subunit Mic60 OS=Mus musculus OX=10090 GN=Immt PE=1 SV=1	3494.35	4527.81	4876.1	4715.79	4047.97	4443.04	4939.8	5000.71	5100.43	5175.88	1622.86	3456.22	3824.37	4441.27	1182.63	3259.85	3365.51	5394.44	5837.04	4163.19
P56395	18	10	Cytochrome b5 OS=Mus musculus OX=10090 GN=Cyb5a PE=1 SV=2	111245	99041.1	85879.7	92055.7	133609	94671.4	75260.2	83803	71570.2	98980.7	51664.5	75601.1	67356.2	86697	39034.6	69460.2	51275.1	90401.2	81906.4	79614.6
Q60932	15	6	Voltage-dependent anion-selective channel protein 1 OS=Mus musculus OX=10090 GN=Vdac1 PE=1 SV=3	74463.4	69164.5	71259.5	71840.3	73670.3	74351.5	62084.7	71478.3	61547.9	62417.5	34582.5	52795.3	55889.5	67658.3	21523.1	54551.5	42298.6	77106.2	70436.7	50205.2
Q9JLJ2	29	4	4-trimethylaminobutyraldehyde dehydrogenase OS=Mus musculus OX=10090 GN=Aldh9a1 PE=1 SV=1	1825.58	1985.35	2019.64	2276.21	3084.19	1643.61	1721.6	1722.72	1776.51	2129.66	847.842	1515.48	1584.02	2143.71	901.06	1205.91	1172.93	1858.36	2033.07	1712.98
O08601	39	11	Microsomal triglyceride transfer protein large subunit OS=Mus musculus OX=10090 GN=Mttp PE=1 SV=2	52493.1	47930	45259	43206.7	60205.9	55178.5	58165.4	51864.3	55347.4	68072.7	24379	36586.4	35497	40691.6	17589.5	40484.3	39628.3	55947.9	63340.6	54753.9
P70696	6	4	Histone H2B type 1-A OS=Mus musculus OX=10090 GN=H2bc1 PE=1 SV=3	4011.17	4806.45	4840.03	4002.03	7447.74	3945.22	4344.33	3280.09	3401.79	4162.83	1862.88	3668.91	3796.08	3769.07	2175.89	2894.6	2959.81	3538.35	3893.07	3348.35
Q99J99	9	3	3-mercaptopyruvate sulfurtransferase OS=Mus musculus OX=10090 GN=Mpst PE=1 SV=4	41264.5	40257.3	36225.9	38315.2	50413	28548.3	44235.5	5604.55	5934.2	32767.9	19164.2	30729.6	28412.3	36084.8	14728.4	20945.8	30137.9	6045.83	6791.22	26356.7
Q05421	17	7	Cytochrome P450 2E1 OS=Mus musculus OX=10090 GN=Cyp2e1 PE=1 SV=1	5510.53	7271.4	6593.27	6490.16	3883.12	7976.14	6477.52	10093.2	8996.26	6050.66	2559.22	5550.48	5171.16	6112.36	1134.47	5852.08	4413.16	10887.9	10295.5	4866.82
Q61768	27	4	Kinesin-1 heavy chain OS=Mus musculus OX=10090 GN=Kif5b PE=1 SV=3	16662	15824.8	15131.7	14908.1	14884.7	16083.7	12720.4	14080.2	13966.3	14386.5	7738.22	12079.6	11867.9	14040.3	4348.65	11800.6	8666.45	15188.8	15983.3	11571.7
P05201	26	7	Aspartate aminotransferase_ cytoplasmic OS=Mus musculus OX=10090 GN=Got1 PE=1 SV=3	25027.9	24632.7	24277.7	22611.3	36239.6	19172.7	23831.2	15929.5	18115.9	26965.5	11623.5	18802.9	19041.2	21295	10587.6	14066.9	16236.3	17183.7	20732.2	21689.6
Q9JII6	19	9	Aldo-keto reductase family 1 member A1 OS=Mus musculus OX=10090 GN=Akr1a1 PE=1 SV=3	8888.47	8137.77	9269.01	8825.22	5636.69	11453.2	12317.3	9104.15	8690.23	9164.46	4128.01	6211.8	7269.76	8311.49	1646.79	8403.19	8391.81	9820.97	9945.28	7371.38
Q9QXE0	21	8	2-hydroxyacyl-CoA lyase 1 OS=Mus musculus OX=10090 GN=Hacl1 PE=1 SV=2	10025.4	14439.6	16070.4	16467.4	10735	9173.87	12124	11233.3	11395.5	8882.29	4656.01	11022.2	12604.2	15508.8	3136.28	6730.85	8260.12	12117.8	13041.3	7144.42
Q8CG76	11	3	Aflatoxin B1 aldehyde reductase member 2 OS=Mus musculus OX=10090 GN=Akr7a2 PE=1 SV=3	5896.49	6599.98	6809.82	6935.23	5464.32	7333.68	7373.05	7037.9	8529.04	6085.37	2738.46	5037.96	5341	6531.52	1596.43	5380.7	5023.29	7592.03	9760.8	4894.73
Q63836	31	4	Selenium-binding protein 2 OS=Mus musculus OX=10090 GN=Selenbp2 PE=1 SV=2	14838	27603	27110.8	20186.2	4149.29	33105.4	38687.5	29150.5	45892.7	19891.6	6891.11	21070.2	21263.2	19011.1	1212.24	24289.4	26357.9	31445.7	52520.6	15999.7
P17563	36	9	Methanethiol oxidase OS=Mus musculus OX=10090 GN=Selenbp1 PE=1 SV=2	15900.6	29579.7	29052.3	21631.7	4446.43	35476.2	41458	31238.1	49179.3	21316.1	7384.61	22579.1	22786	20372.5	1299.05	26028.8	28245.5	33697.6	56281.8	17145.5
O35423	15	4	Serine--pyruvate aminotransferase_ mitochondrial OS=Mus musculus OX=10090 GN=Agxt PE=1 SV=3	28568.6	26970.7	27290.2	26177	40438.3	25323.4	25525.8	21952	21641.6	28947.9	13267.9	20587.6	21403.9	24653.2	11814.2	18579.7	17390.8	23680.4	24767.1	23284.1
O08573	9	4	Galectin-9 OS=Mus musculus OX=10090 GN=Lgals9 PE=1 SV=1	20187	15160.1	16648.3	14376.1	22204.4	13409.1	15888.4	10679.6	13081.8	17571.4	9375.32	11572.2	13057.4	13539.2	6487.14	9838.26	10824.8	11520.4	14971.1	14133.4
P57776	13	3	Elongation factor 1-delta OS=Mus musculus OX=10090 GN=Eef1d PE=1 SV=3	16449.7	14598.1	14370.3	14197.1	19203.2	21232.6	17520.2	16506.1	16004.5	20154	7639.61	11143.2	11270.8	13370.6	5610.31	15578.3	11936.6	17805.8	18315.8	16210.8
P53395	22	7	Lipoamide acyltransferase component of branched-chain alpha-keto acid dehydrogenase complex_ mitochondrial OS=Mus musculus OX=10090 GN=Dbt PE=1 SV=2	4905.24	4643.58	4741.5	4953.04	5980.98	4473.94	4273.11	4689.7	4616.46	4870.25	2278.1	3544.58	3718.8	4664.71	1747.37	3282.52	2911.29	5058.95	5283.17	3917.36
Q8R164	23	6	Valacyclovir hydrolase OS=Mus musculus OX=10090 GN=Bphl PE=1 SV=1	32969	32690.1	32088.5	31827.3	32173.6	32241.5	32680.9	28139.1	27482.5	31162	15311.5	24953.4	25167.3	29974.6	9399.67	23655.5	22265.7	30354.7	31451.6	25065
P35492	20	8	Histidine ammonia-lyase OS=Mus musculus OX=10090 GN=Hal PE=1 SV=1	11743.9	9541.02	11074	10620.6	16110.5	10304.2	10014.1	9615.01	8405.28	10639.4	5454.15	7282.95	8685.4	10002.3	4706.76	7560.16	6822.67	10372.1	9619.17	8557.71
Q8CGC7	30	6	Bifunctional glutamate/proline--tRNA ligase OS=Mus musculus OX=10090 GN=Eprs PE=1 SV=4	9132.38	8453.03	8980.15	8058.36	12273	8073.82	7343.82	7056.04	7301.75	9713.77	4241.29	6452.46	7043.21	7589.27	3585.63	5923.74	5003.38	7611.6	8356.27	7813.21
P97742	20	4	Carnitine O-palmitoyltransferase 1_ liver isoform OS=Mus musculus OX=10090 GN=Cpt1a PE=1 SV=4	10210.1	11574	11391	10300.5	7713.05	12906.5	12108.2	11609.9	11292.3	10646.1	4741.81	8834.82	8934.09	9700.88	2253.41	9469.44	8249.34	12524.1	12923.1	8563.12
C0HKE8;C0HKE1;C0HKE2;C0HKE3;C0HKE4;C0HKE5;C0HKE6;C0HKE7;C0HKE9;Q8BFU2;Q8CGP5;Q8CGP6;Q8CGP7;Q8R1M2;Q64523;Q6GSS7;P27661;Q64522	7	4	Histone H2A type 1-O OS=Mus musculus OX=10090 GN=Hist1h2ao PE=1 SV=1	60613.9	73216.5	69084.6	62681.8	117273	59182.7	65456.4	58886.5	52617.5	61862.5	28150.5	55888.4	54183.6	59033	34261.8	43422.2	44595.8	63522.9	60216.5	49758.7
P52825	22	8	Carnitine O-palmitoyltransferase 2_ mitochondrial OS=Mus musculus OX=10090 GN=Cpt2 PE=1 SV=2	12510.7	9560.15	10555	9515.98	10244.4	9861.53	9339.98	8829.04	8466.68	10382.3	5810.27	7297.55	8278.38	8962.04	2992.96	7235.38	6363.37	9524.2	9689.44	8350.98
Q8VCR2	17	4	17-beta-hydroxysteroid dehydrogenase 13 OS=Mus musculus OX=10090 GN=Hsd17b13 PE=1 SV=2	9819.27	8116.34	8883.4	7246.65	12145.6	8286.96	7987.12	5665.83	6705.42	8817.99	4560.29	6195.45	6967.33	6824.81	3548.39	6080.13	5441.66	6111.93	7673.82	7092.7
Q3UTJ2	27	3	Sorbin and SH3 domain-containing protein 2 OS=Mus musculus OX=10090 GN=Sorbs2 PE=1 SV=2	14736.7	14426.9	14536.8	13287.4	14014.6	12780.3	15467.4	10090.9	12589.1	12544.4	6844.06	11012.5	11401.4	12513.9	4094.42	9376.87	10538	10885.4	14407.2	10090.1
Q99MZ7	10	4	Peroxisomal trans-2-enoyl-CoA reductase OS=Mus musculus OX=10090 GN=Pecr PE=1 SV=1	17640.3	14987.3	14129.7	15292.2	20283.2	15394.4	14398.7	14168.6	11970.1	15476.3	8192.56	11440.2	11082.1	14402	5925.84	11294.8	9809.87	15284.2	13698.8	12448.3
P62301	11	5	40S ribosomal protein S13 OS=Mus musculus OX=10090 GN=Rps13 PE=1 SV=2	2158.32	2373.11	2459.23	2151.76	2744.25	2349.61	2232.74	3387.04	2884.95	3406.72	1002.37	1811.46	1928.79	2026.51	801.746	1723.9	1521.17	3653.72	3301.6	2740.18
P28271	40	8	Cytoplasmic aconitate hydratase OS=Mus musculus OX=10090 GN=Aco1 PE=1 SV=3	15519.4	15276	13306.8	12206.6	18352.3	13555.5	14630.7	10906.9	11218.1	13429.8	7207.54	11660.6	10436.6	11496	5361.71	9945.61	9967.96	11765.7	12838.2	10802.2
P10649;P48774	34	12	Glutathione S-transferase Mu 1 OS=Mus musculus OX=10090 GN=Gstm1 PE=1 SV=2	80848.2	81508.4	71354.5	76486.1	98498	70009.6	90694	60767.8	64119.7	68448.7	37547.7	62217.8	55964	72033.8	28776.7	51365.9	61790.2	65552.3	73379.9	55056.3
O88533	13	3	Aromatic-L-amino-acid decarboxylase OS=Mus musculus OX=10090 GN=Ddc PE=1 SV=1	2877.89	3282.26	3401.19	3128.28	3490.84	4007.39	3808.88	2713.49	4477.79	4139.37	1336.56	2505.45	2667.58	2946.17	1019.87	2940.22	2595.01	2927.13	5124.48	3329.48
Q91VS7	19	8	Microsomal glutathione S-transferase 1 OS=Mus musculus OX=10090 GN=Mgst1 PE=1 SV=3	180786	153432	128835	160040	202672	236316	146290	226566	181360	218997	83961.1	117119	101047	150724	59211.5	173384	99668.2	244405	207552	176149
Q8VCH0	18	4	3-ketoacyl-CoA thiolase B_ peroxisomal OS=Mus musculus OX=10090 GN=Acaa1b PE=1 SV=1	7615.56	7031.59	6594.63	7185.13	6347.92	7106.83	8819.61	8039.37	6576.93	8117.34	3536.84	5367.43	5172.22	6766.87	1854.58	5214.27	6008.84	8672.36	7526.77	6529.14
P97364	5	3	Selenide_ water dikinase 2 OS=Mus musculus OX=10090 GN=Sephs2 PE=1 SV=3	445.889	785.735	790.758	993.472	30.0362	1232.41	867.742	2224.99	1396.08	717.711	207.081	599.775	620.198	935.64	8.77523	904.214	591.196	2400.18	1597.7	577.287
Q8VDD5	105	17	Myosin-9 OS=Mus musculus OX=10090 GN=Myh9 PE=1 SV=4	22801.3	20670.7	22527.5	20567.8	19918.1	18189.6	26410.5	11063.9	16857.3	14483.8	10589.5	15778.6	17668.6	19370.5	5819.16	13345.6	17993.6	11935	19291.8	11649.9
O08709	17	8	Peroxiredoxin-6 OS=Mus musculus OX=10090 GN=Prdx6 PE=1 SV=3	25848.3	25979.4	27806.5	24006.1	28976.6	23473.6	31025.7	18595.8	21560.7	20557.6	12004.6	19830.8	21808.9	22608.7	8465.67	17222.5	21137.9	20060	24674.5	16535.4
Q91YI0	36	9	Argininosuccinate lyase OS=Mus musculus OX=10090 GN=Asl PE=1 SV=1	31084.5	27348.1	29131.6	27853.8	37974.3	25939.7	31557.7	21599.5	22661.8	29751.5	14436.4	20875.6	22848.2	26232.4	11094.4	19031.9	21500.4	23300.1	25934.6	23930.5
Q91WG0	14	4	Acylcarnitine hydrolase OS=Mus musculus OX=10090 GN=Ces2c PE=1 SV=1	85.6965	419.488	365.95	552.125	6.9898	919.263	315.567	1338.63	1217.99	192.139	39.7994	320.208	287.018	519.985	2.0421	674.461	214.997	1444.03	1393.9	154.546
P12710	23	10	Fatty acid-binding protein_ liver OS=Mus musculus OX=10090 GN=Fabp1 PE=1 SV=2	1901.9	3195.2	3395.83	3305.37	794.023	3247.38	3221.93	8230.86	10053.2	1927.4	883.284	2438.99	2663.38	3112.96	231.978	2382.6	2195.11	8878.92	11505.1	1550.29
P28843	10	3	Dipeptidyl peptidase 4 OS=Mus musculus OX=10090 GN=Dpp4 PE=1 SV=3	5608.27	5187.77	5015.69	4750.11	7326.24	4985.41	4417.92	4650.86	4637.3	5389.2	2604.61	3959.98	3933.85	4473.6	2140.4	3657.78	3009.95	5017.04	5307.02	4334.77
O88587	8	5	Catechol O-methyltransferase OS=Mus musculus OX=10090 GN=Comt PE=1 SV=2	2971.17	4614.22	4748.03	4583.14	1572.78	5187.12	5469.77	6732.56	6511.96	3038.2	1379.88	3522.17	3723.92	4316.34	459.496	3805.78	3726.58	7262.65	7452.42	2443.76
Q01853	19	7	Transitional endoplasmic reticulum ATPase OS=Mus musculus OX=10090 GN=Vcp PE=1 SV=4	5280.3	5299.18	5404.76	5408.73	4142.76	5271.48	6191.43	5098.97	5576.17	6151.87	2452.29	4045.02	4239	5093.88	1210.33	3867.67	4218.25	5500.44	6381.49	4948.22
B2RQC6	38	3	CAD protein OS=Mus musculus OX=10090 GN=Cad PE=1 SV=1	1371.11	2223.54	1227.9	1251.29	705.47	1851.79	1730.82	1652.47	1742.02	1557.97	636.775	1697.3	963.049	1178.45	206.106	1358.65	1179.21	1782.57	1993.6	1253.14
Q7TNG8	9	4	Probable D-lactate dehydrogenase_ mitochondrial OS=Mus musculus OX=10090 GN=Ldhd PE=1 SV=1	3388.11	3404.61	3228.36	3224.31	3500.2	4808.28	3139.37	4058.78	3082.22	5450.6	1573.51	2598.84	2532.03	3036.62	1022.6	3527.82	2138.87	4378.35	3527.36	4384.16
P62270	14	4	40S ribosomal protein S18 OS=Mus musculus OX=10090 GN=Rps18 PE=1 SV=3	9355.1	9595.18	9663.08	10666.4	6722.72	11296.3	10898.2	11091.7	9494.98	9517.53	4344.72	7324.29	7578.84	10045.5	1964.08	8288.06	7425	11965	10866.2	7655.38
P13707;Q3ULJ0	20	4	Glycerol-3-phosphate dehydrogenase [NAD(+)]_ cytoplasmic OS=Mus musculus OX=10090 GN=Gpd1 PE=1 SV=3	7691.75	9555.95	9292.39	10127.2	3702.27	11461.7	9009.32	13807.5	11067.9	8199.57	3572.22	7294.35	7288.1	9537.64	1081.64	8409.4	6138.09	14894.6	12666.3	6595.28
Q8BWQ1	13	6	UDP-glucuronosyltransferase 2A3 OS=Mus musculus OX=10090 GN=Ugt2a3 PE=1 SV=1	14483	14501.4	41954.4	14962.7	11056.1	12286.8	13195	11239.7	11298.3	11600.3	6726.24	11069.4	32905.2	14091.7	3230.09	9014.78	8989.78	12124.6	12929.9	9330.63
O88569	15	7	Heterogeneous nuclear ribonucleoproteins A2/B1 OS=Mus musculus OX=10090 GN=Hnrnpa2b1 PE=1 SV=2	8212.57	7426.68	8266.16	8043.92	8109.6	6656.17	8082.99	5861.72	6783.61	8697.76	3814.1	5669.01	6483.23	7575.67	2369.26	4883.62	5506.97	6323.25	7763.3	6996
Q99L13	14	5	3-hydroxyisobutyrate dehydrogenase_ mitochondrial OS=Mus musculus OX=10090 GN=Hibadh PE=1 SV=1	5829.3	7254.69	7247.43	8047.28	4196.88	7706.18	7930.34	8135.49	8168.85	6592.78	2707.26	5537.73	5684.22	7578.84	1226.14	5654.01	5402.97	8776.04	9348.6	5302.87
Q8CHT0	28	9	Delta-1-pyrroline-5-carboxylate dehydrogenase_ mitochondrial OS=Mus musculus OX=10090 GN=Aldh4a1 PE=1 SV=3	33946.8	34797.9	31025.3	29412.2	31064.8	29745.5	33057.5	25653.3	25708.1	32062.7	15765.7	26562.3	24333.4	27700.1	9075.75	21824.2	22522.2	27673.2	29420.8	25789.5
P07356	15	4	Annexin A2 OS=Mus musculus OX=10090 GN=Anxa2 PE=1 SV=2	33590.4	24957.7	25722.9	22715.1	28749.6	23172.2	30278.5	18292.6	20776.2	23235.3	15600.2	19051	20174.7	21392.8	8399.32	17001.4	20628.9	19732.9	23776.7	18689.2
Q8VEM8	21	8	Phosphate carrier protein_ mitochondrial OS=Mus musculus OX=10090 GN=Slc25a3 PE=1 SV=1	28707.5	23643.3	24700.1	23881.7	30555.2	32163.5	27297.7	28881.5	25602.1	31715.2	13332.4	18047.6	19372.5	22491.5	8926.87	23598.3	18598	31155.5	29299.5	25509.9
P25444	16	3	40S ribosomal protein S2 OS=Mus musculus OX=10090 GN=Rps2 PE=1 SV=3	20237	19658.3	19750.6	19311.7	10432.1	23651.9	22525.9	20203.6	20375.9	19783.3	9398.53	15005.8	15490.6	18187.5	3047.79	17353.3	15347	21794.3	23318.6	15912.6
P36552	16	4	Oxygen-dependent coproporphyrinogen-III oxidase_ mitochondrial OS=Mus musculus OX=10090 GN=Cpox PE=1 SV=2	1886.82	1960.67	2099.79	2140.18	1951.35	2374.7	2023.91	2477.96	2222.73	1879	876.282	1496.63	1646.89	2015.6	570.097	1742.31	1378.9	2673.07	2543.74	1511.36
P47740	17	4	Aldehyde dehydrogenase family 3 member A2 OS=Mus musculus OX=10090 GN=Aldh3a2 PE=1 SV=2	7607.07	7585.42	35174.5	6325.69	6571.52	6588.04	6109.74	5605.11	5160.9	6042.88	3532.9	5790.18	27587.7	5957.46	1919.9	4833.63	4162.59	6046.43	5906.24	4860.56
Q99LC5	24	8	Electron transfer flavoprotein subunit alpha_ mitochondrial OS=Mus musculus OX=10090 GN=Etfa PE=1 SV=2	40350.5	35589.4	35433.3	35328.7	48701.6	34569.8	38032.2	29963.7	30317.8	39082.4	18739.7	27166.4	27790.7	33272.1	14228.4	25363.8	25911.5	32322.9	34696.3	31435.7
P21981	21	6	Protein-glutamine gamma-glutamyltransferase 2 OS=Mus musculus OX=10090 GN=Tgm2 PE=1 SV=4	6424.49	12460.3	13826	8774.45	2039.13	14997.5	17690.3	8753.58	17298.5	8540	2983.68	9511.34	10843.8	8263.67	595.741	11003.6	12052.5	9442.8	19796.8	6869.1
P24270	58	26	Catalase OS=Mus musculus OX=10090 GN=Cat PE=1 SV=4	94784.2	104219	103969	105589	102564	113890	82817.6	99588.5	80292.7	89426.2	44020	79553.4	81544.1	99442.9	29964.7	83560.7	56424	107430	91888.6	71929.5
P20108	14	5	Thioredoxin-dependent peroxide reductase_ mitochondrial OS=Mus musculus OX=10090 GN=Prdx3 PE=1 SV=1	35094.1	30365.4	27238.2	29178.5	31449.1	28746.7	28193	26471.9	24149.2	32096.3	16298.5	23178.8	21363.1	27480	9188.02	21091.4	19208	28556.2	27636.9	25816.5
O09174	12	4	Alpha-methylacyl-CoA racemase OS=Mus musculus OX=10090 GN=Amacr PE=1 SV=4	4925.67	5730.6	5494.43	5245.68	3095.92	7077.81	4591.63	6476.82	5926.73	5419.35	2287.59	4374.34	4309.33	4940.32	904.489	5192.97	3128.3	6986.77	6782.67	4359.02
P00342	12	3	L-lactate dehydrogenase C chain OS=Mus musculus OX=10090 GN=Ldhc PE=1 SV=2	12488.5	11484.2	9840.8	9236.52	13843.2	10620.2	9940.49	7774.31	8765.03	11740.7	5799.97	8766.24	7718.23	8698.85	4044.36	7792.05	6772.5	8386.43	10030.9	9443.55
Q8VCT4	27	14	Carboxylesterase 1D OS=Mus musculus OX=10090 GN=Ces1d PE=1 SV=1	74047.4	58657.3	51377.4	53516.5	78048.3	61776.8	46773.9	51994.7	46152	62263.9	34389.3	44774.9	40295.7	50401.2	22802.2	45325.5	31867.3	56088.5	52817.3	50081.6
P62806	30	14	Histone H4 OS=Mus musculus OX=10090 GN=H4c1 PE=1 SV=2	107301	127330	118439	113815	229925	102529	125743	87326.6	88556.2	132060	49832.8	97194.6	92893	107190	67173.8	75225.4	85669	94202.3	101346	106222
Q8BH95	18	5	Enoyl-CoA hydratase_ mitochondrial OS=Mus musculus OX=10090 GN=Echs1 PE=1 SV=1	35970	30163.7	30730.8	30386.4	46413.1	29371	28368	28198.6	26753.2	36740.4	16705.3	23024.8	24102.4	28617.6	13559.8	21549.4	19327.2	30418.9	30616.9	29551.9
Q9DC69	13	4	NADH dehydrogenase [ubiquinone] 1 alpha subcomplex subunit 9_ mitochondrial OS=Mus musculus OX=10090 GN=Ndufa9 PE=1 SV=2	20818.8	18312	16811.9	16834.4	22827	18088.5	16776.2	14323.7	15561.1	20039.7	9668.74	13978.1	13185.7	15854.4	6669.01	13271.5	11429.7	15451.4	17808.4	16118.8
Q8VCW8	21	9	Medium-chain acyl-CoA ligase ACSF2_ mitochondrial OS=Mus musculus OX=10090 GN=Acsf2 PE=1 SV=1	10793.4	9877.59	10315	9957.29	9764.36	11662.9	11722	9555.03	9815.58	12211.7	5012.7	7539.86	8090.18	9377.66	2852.71	8557.07	7986.23	10307.4	11233.1	9822.44
P48678	24	3	Prelamin-A/C OS=Mus musculus OX=10090 GN=Lmna PE=1 SV=2	2522.05	2762.94	2892.27	2732.93	1858.71	2087.66	3484.2	1293.9	1796.73	1648.11	1171.3	2109.04	2268.44	2573.84	543.032	1531.71	2373.8	1395.77	2056.22	1325.65
Q920E5	11	5	Farnesyl pyrophosphate synthase OS=Mus musculus OX=10090 GN=Fdps PE=1 SV=1	514.648	1404.23	1249.57	2020.12	231.667	1236.54	1448.26	3190.73	2419.81	743.854	239.014	1071.89	980.05	1902.52	67.6828	907.248	986.708	3441.95	2769.28	598.315
Q80XN0	27	9	D-beta-hydroxybutyrate dehydrogenase_ mitochondrial OS=Mus musculus OX=10090 GN=Bdh1 PE=1 SV=2	12610.4	13175	12642	11808	10847.7	10728.6	12425.1	11640.5	11709.1	11116.8	5856.54	10056.9	9915.26	11120.6	3169.2	7871.56	8465.31	12557	13400.1	8941.77
Q3UEG6	12	3	Alanine--glyoxylate aminotransferase 2_ mitochondrial OS=Mus musculus OX=10090 GN=Agxt2 PE=1 SV=1	149.022	707.987	649.232	674.695	4.09688	783.644	694.458	1833.93	1900.69	159.341	69.2092	540.428	509.198	635.419	1.19692	574.958	473.137	1978.32	2175.19	128.165
O70475	21	3	UDP-glucose 6-dehydrogenase OS=Mus musculus OX=10090 GN=Ugdh PE=1 SV=1	327.044	584.557	502.663	642.337	0.332124	629.356	737.83	1503.27	1827.61	303.356	151.886	446.21	394.243	604.945	0.0970317	461.757	502.687	1621.64	2091.56	244.003
P52196	23	9	Thiosulfate sulfurtransferase OS=Mus musculus OX=10090 GN=Tst PE=1 SV=3	56543.1	50811.7	46637.6	47790.3	63524.9	53423.6	43956.4	43179.1	40310.6	55982.6	26259.9	38786.1	36578.2	45008.3	18559.1	39196.7	29947.7	46578.9	46132.3	45029.3
P21614	14	3	Vitamin D-binding protein OS=Mus musculus OX=10090 GN=Gc PE=1 SV=2	12716.7	9798.43	8781.39	10021.6	9285.92	10746.5	8886.26	8400.63	7508.53	9467.24	5905.95	7479.43	6887.32	9438.26	2712.93	7884.68	6054.24	9062.05	8592.91	7614.92
Q921H8	22	4	3-ketoacyl-CoA thiolase A_ peroxisomal OS=Mus musculus OX=10090 GN=Acaa1a PE=1 SV=1	6537.43	5998.23	5940.89	6254.24	2697.08	5900.13	7119.75	6556.16	6471.11	6746.33	3036.13	4578.63	4659.5	5890.17	787.965	4328.91	4850.72	7072.36	7405.67	5426.37
P62897	8	4	Cytochrome c_ somatic OS=Mus musculus OX=10090 GN=Cycs PE=1 SV=2	2072.62	2361.81	2368.03	2202.35	3839.69	2776.77	2515.13	2916.39	3166.17	3304.93	962.57	1802.84	1857.27	2074.15	1121.78	2037.31	1713.57	3146.01	3623.43	2658.3
Q922D8	37	11	C-1-tetrahydrofolate synthase_ cytoplasmic OS=Mus musculus OX=10090 GN=Mthfd1 PE=1 SV=4	14340.1	12363.1	13508.9	11845.2	19115.8	12159.2	13195.3	9704.34	9963.34	15789.6	6659.87	9437.1	10595.1	11155.7	5584.77	8921.21	8990.01	10468.4	11402.2	12700.3
Q91XD4	25	6	Formimidoyltransferase-cyclodeaminase OS=Mus musculus OX=10090 GN=Ftcd PE=1 SV=1	6973.6	8208.13	9020.64	8704.63	1618.21	9832.64	10076.2	8637.19	8971.11	7836.79	3238.7	6265.51	7074.97	8197.91	472.769	7214.18	6864.99	9317.24	10266.7	6303.48
Q9WUM5	8	3	Succinate--CoA ligase [ADP/GDP-forming] subunit alpha_ mitochondrial OS=Mus musculus OX=10090 GN=Suclg1 PE=1 SV=4	41435.9	35571	39222.2	34508.1	49214.5	37315.2	39734	31030.6	31241	39829	19243.8	27152.4	30762.3	32499.3	14378.3	27378.1	27070.9	33473.8	35752.8	32036.2
Q05920	62	24	Pyruvate carboxylase_ mitochondrial OS=Mus musculus OX=10090 GN=Pc PE=1 SV=1	37997.7	32291.1	34746.1	31140	46438.3	33086.3	32846.6	27450.1	29517	38869.1	17647	24648.8	27251.7	29327.3	13567.2	24275.3	22378.5	29611.4	33779.8	31264.1
Q64458	18	4	Cytochrome P450 2C29 OS=Mus musculus OX=10090 GN=Cyp2c29 PE=1 SV=2	2262.39	2721.27	2596.14	2869.58	2352.41	2865.03	2324.66	5332.5	4192.5	2219.38	1050.71	2077.23	2036.17	2702.54	687.269	2102.07	1583.8	5752.36	4797.99	1785.15
P24369	13	6	Peptidyl-prolyl cis-trans isomerase B OS=Mus musculus OX=10090 GN=Ppib PE=1 SV=2	13254.3	11303.5	11543.8	10688.2	15142.3	13906.1	10005.3	10551.5	9781.13	11097	6155.61	8628.3	9053.88	10066.1	4423.89	10202.9	6816.64	11382.3	11193.7	8925.77
Q99MR8	16	4	Methylcrotonoyl-CoA carboxylase subunit alpha_ mitochondrial OS=Mus musculus OX=10090 GN=Mccc1 PE=1 SV=2	1376.97	1961.63	1982.48	1984.01	121.478	1840.54	2296.23	2765.02	2838.68	1304.52	639.498	1497.37	1554.87	1868.51	35.4903	1350.4	1564.43	2982.72	3248.64	1049.28
P35700	34	18	Peroxiredoxin-1 OS=Mus musculus OX=10090 GN=Prdx1 PE=1 SV=1	62564.4	67277.7	69246.6	70951.1	82240.3	61037.6	78131.7	61978.7	67685.3	48867.6	29056.3	51355.1	54310.7	66820.9	24026.9	44783.1	53231.5	66858.6	77460.4	39306.4
P25688	44	20	Uricase OS=Mus musculus OX=10090 GN=Uox PE=1 SV=2	268952	200870	195553	234793	310954	237243	161525	227707	202767	218403	124907	153330	153374	221125	90846.8	174065	110048	245636	232051	175671
P60335	10	3	Poly(rC)-binding protein 1 OS=Mus musculus OX=10090 GN=Pcbp1 PE=1 SV=1	5399.28	7048.25	7112.41	6253.54	7211.69	5893.14	6334.84	5034.33	5923.03	6868.76	2507.55	5380.14	5578.32	5889.51	2106.93	4323.78	4315.95	5430.72	6778.44	5524.85
Q91ZA3	38	11	Propionyl-CoA carboxylase alpha chain_ mitochondrial OS=Mus musculus OX=10090 GN=Pcca PE=1 SV=2	21116.9	17121.3	18066.6	17147.4	23304.6	18244.4	18288.8	15391.6	15242.9	20090.5	9807.16	13069.2	14169.8	16149.2	6808.56	13385.9	12460.2	16603.4	17444.3	16159.7
Q9QYG0	9	4	Protein NDRG2 OS=Mus musculus OX=10090 GN=Ndrg2 PE=1 SV=1	3233.67	2599.46	2469.09	2697.81	2982.08	2841.33	3049.06	3120.37	3030.19	2821.88	1501.79	1984.25	1936.53	2540.76	871.23	2084.68	2077.34	3366.05	3467.81	2269.76
Q8BHN3	19	8	Neutral alpha-glucosidase AB OS=Mus musculus OX=10090 GN=Ganab PE=1 SV=1	361.5	2327.98	1926.95	2174.74	6.9606	2461.44	1621.89	4152.68	2933.21	594.391	167.889	1777.01	1511.32	2048.15	2.03357	1805.95	1105	4479.64	3356.82	478.095
Q8CI51	11	4	PDZ and LIM domain protein 5 OS=Mus musculus OX=10090 GN=Pdlim5 PE=1 SV=4	3968.34	4330.09	4466.29	3835.05	5087.53	3782.42	4726.08	3594.93	4241.3	3479.64	1842.99	3305.29	3502.95	3611.81	1486.35	2775.15	3219.9	3877.97	4853.83	2798.83
Q9DD20	7	4	Methyltransferase-like protein 7B OS=Mus musculus OX=10090 GN=Mettl7b PE=1 SV=2	2048.56	1721.79	1530.9	1418.21	2675.22	1645.77	1442.58	1416.11	1396.77	1973.82	951.396	1314.29	1200.7	1335.66	781.579	1207.5	982.838	1527.61	1598.49	1587.63
P42932	10	3	T-complex protein 1 subunit theta OS=Mus musculus OX=10090 GN=Cct8 PE=1 SV=3	852.216	1020.74	1090.74	1275.22	589.081	1066.14	1236.63	1980.69	2367.04	601.599	395.789	779.159	855.473	1200.99	172.103	782.222	842.52	2136.65	2708.89	483.893
Q91YT0	13	5	NADH dehydrogenase [ubiquinone] flavoprotein 1_ mitochondrial OS=Mus musculus OX=10090 GN=Ndufv1 PE=1 SV=1	908.335	1510.58	1320.15	1437.87	933.392	1170.1	1173.84	2326.24	2337.25	1108.01	421.851	1153.07	1035.41	1354.16	272.695	858.498	799.743	2509.39	2674.8	891.224
P14206	13	3	40S ribosomal protein SA OS=Mus musculus OX=10090 GN=Rpsa PE=1 SV=4	29835.1	26066.6	26719.8	24355.7	36397.9	28186.3	25868.9	22680.5	22586.8	29129.4	13856.1	19897.4	20956.6	22937.9	10633.8	20680.2	17624.6	24466.3	25848.8	23430.1
Q9DBJ1	17	5	Phosphoglycerate mutase 1 OS=Mus musculus OX=10090 GN=Pgam1 PE=1 SV=3	18845.5	28023.1	25997.4	22464.7	7753.4	26876.7	28972.1	28646.1	32595.3	15822.6	8752.29	21390.9	20390	21157	2265.19	19719.3	19738.8	30901.6	37302.8	12726.8
Q9CZN7	19	3	Serine hydroxymethyltransferase_ mitochondrial OS=Mus musculus OX=10090 GN=Shmt2 PE=1 SV=1	414.951	2576.64	3197.62	3117.99	46.8867	2491.92	1800.09	5888.93	7084.75	657.541	192.713	1966.83	2507.92	2936.49	13.6982	1828.32	1226.41	6352.6	8107.93	528.889
P11725	44	16	Ornithine carbamoyltransferase_ mitochondrial OS=Mus musculus OX=10090 GN=Otc PE=1 SV=1	166906	126235	132217	129789	168271	150512	113035	130823	110016	146034	77514.7	96358.6	103699	122234	49161.2	110430	77011.3	141123	125905	117461
P05202	42	15	Aspartate aminotransferase_ mitochondrial OS=Mus musculus OX=10090 GN=Got2 PE=1 SV=1	57124.7	68289.3	64972.5	65566.1	43197.9	75588	61943.5	81076.3	68277.3	53230.2	26530	52127.3	50958.5	61749.4	12620.5	55458.8	42202.4	87459.9	78137.9	42815.5
P99029	18	9	Peroxiredoxin-5_ mitochondrial OS=Mus musculus OX=10090 GN=Prdx5 PE=1 SV=2	19040.5	17293.8	18390.9	17296.3	10314.4	21505.2	24102	16606.2	17017.3	16429.1	8842.86	13200.9	14424.2	16289.5	3013.41	15778.3	16420.8	17913.7	19475	13214.7
Q00724	11	6	Retinol-binding protein 4 OS=Mus musculus OX=10090 GN=Rbp4 PE=1 SV=2	7992.87	9690.53	9109.21	12122.8	1922.14	9773.96	10678.3	10630.6	11672.8	8764.16	3712.07	7397.08	7144.43	11417.1	561.561	7171.13	7275.16	11467.6	13358.5	7049.4
Q9DCG6	12	4	Phenazine biosynthesis-like domain-containing protein 1 OS=Mus musculus OX=10090 GN=Pbld1 PE=1 SV=2	11889.9	11634	11346.3	10473.5	5675.05	11604.4	11923	11793.2	11267.9	11449	5521.93	8880.56	8898.98	9863.83	1657.99	8514.12	8123.2	12721.8	12895.2	9208.9
Q9Z2I9	13	3	Succinate--CoA ligase [ADP-forming] subunit beta_ mitochondrial OS=Mus musculus OX=10090 GN=Sucla2 PE=1 SV=2	6812.23	5879.59	5540.39	5741.51	7387.68	6163.68	5938.29	4760.43	4876.27	6698.38	3163.75	4488.06	4345.37	5407.29	2158.35	4522.28	4045.78	5135.25	5580.5	5387.81
P47911	9	4	60S ribosomal protein L6 OS=Mus musculus OX=10090 GN=Rpl6 PE=1 SV=3	5745.05	5870.09	4853.14	5485.78	5964.06	6058.93	5440.71	5727.67	5774.96	6401.9	2668.13	4480.81	3806.36	5166.45	1742.43	4445.43	3706.78	6178.64	6608.99	5149.33
Q8VC12	24	7	Urocanate hydratase OS=Mus musculus OX=10090 GN=Uroc1 PE=1 SV=2	11849	11297	12603.2	11564.8	10988.7	10077	12672.9	8706.3	9100.09	12966.3	5502.95	8623.37	9884.78	10891.6	3210.41	7393.47	8634.08	9391.8	10414.3	10429.4
P97807	19	6	Fumarate hydratase_ mitochondrial OS=Mus musculus OX=10090 GN=Fh PE=1 SV=3	6822.64	6844.13	7705.26	7061.88	7939.66	7840.53	7265.61	8470.7	8107.66	6838.54	3168.59	5224.33	6043.3	6650.8	2319.61	5752.58	4950.09	9137.64	9278.57	5500.54
Q9CQA3	21	4	Succinate dehydrogenase [ubiquinone] iron-sulfur subunit_ mitochondrial OS=Mus musculus OX=10090 GN=Sdhb PE=1 SV=1	6735.28	6932.15	7855.1	7205.72	2325.9	8677.15	7197.2	8391.39	7880.13	5771.55	3128.02	5291.52	6160.82	6786.26	679.522	6366.4	4903.48	9052.1	9018.18	4642.31
P34914	32	14	Bifunctional epoxide hydrolase 2 OS=Mus musculus OX=10090 GN=Ephx2 PE=1 SV=2	8210.04	16329.7	17699.5	17376.9	3299.9	19770.9	22763.7	24109.2	21786.4	6110.18	3812.93	12465	13881.9	16365.4	964.082	14505.8	15509	26007.4	24932.8	4914.69
P19783	19	5	Cytochrome c oxidase subunit 4 isoform 1_ mitochondrial OS=Mus musculus OX=10090 GN=Cox4i1 PE=1 SV=2	45891.2	45882.6	45382.6	41892.6	38484.5	50921.2	36265.4	55822.6	50084.9	47202.2	21312.9	35023.6	35594	39454	11243.4	37360.8	24707.8	60217.8	57318.2	37966.8
P35505	17	10	Fumarylacetoacetase OS=Mus musculus OX=10090 GN=Fah PE=1 SV=2	40254.6	37362.9	35951	34051.3	59624.7	35204.9	38453.1	27548	29338.1	46352.9	18695.1	28520.2	28196.7	32069.1	17419.6	25829.8	26198.3	29717	33575.1	37283.7
O88451	13	4	Retinol dehydrogenase 7 OS=Mus musculus OX=10090 GN=Rdh7 PE=1 SV=1	37698.4	31592.1	37403.4	30126.2	47985.6	33797.1	29651.5	28519.5	27606.9	42870.7	17508	24115.2	29335.8	28372.5	14019.2	24796.9	20201.7	30765	31593.9	34482.8
Q8R086	13	6	Sulfite oxidase_ mitochondrial OS=Mus musculus OX=10090 GN=Suox PE=1 SV=2	2952.47	2451.15	2831.96	2579.75	4120.09	2641.37	2754.29	2091.61	2498.44	3076.5	1371.2	1871.04	2221.13	2429.58	1203.71	1937.97	1876.51	2256.3	2859.26	2474.56
Q99K67	34	6	Alpha-aminoadipic semialdehyde synthase_ mitochondrial OS=Mus musculus OX=10090 GN=Aass PE=1 SV=1	5693.2	5279.49	5523.08	5523.91	6053.38	5895.81	5761.38	5568.18	5548.64	6445.49	2644.05	4030	4331.8	5202.35	1768.52	4325.74	3925.25	6006.59	6349.98	5184.4
P27659	20	4	60S ribosomal protein L3 OS=Mus musculus OX=10090 GN=Rpl3 PE=1 SV=3	6242.21	5377.89	6548.9	5284.67	7557.67	6006.7	5233.74	5094.17	4950.16	6759.78	2899.03	4105.1	5136.36	4977.04	2208.01	4407.1	3565.77	5495.26	5665.06	5437.19
P61922	12	5	4-aminobutyrate aminotransferase_ mitochondrial OS=Mus musculus OX=10090 GN=Abat PE=1 SV=1	669.396	1409.24	1675.76	2272.54	275.444	1347.63	1822.48	4032.65	4104.83	497.477	310.883	1075.71	1314.31	2140.25	80.4723	988.75	1241.66	4350.16	4697.65	400.143
Q9WTP6	23	8	Adenylate kinase 2_ mitochondrial OS=Mus musculus OX=10090 GN=Ak2 PE=1 SV=5	15304.1	15351.4	16016.3	14786.4	19528.6	15288.5	17037.9	14855.4	14257.1	14148.1	7107.55	11718.2	12561.7	13925.6	5705.37	11217.2	11608	16025	16316.1	11380
O09173	17	7	Homogentisate 1_2-dioxygenase OS=Mus musculus OX=10090 GN=Hgd PE=1 SV=2	1253.22	2291.17	2732.57	3402.31	847.576	1835.88	1523.04	9264.95	9533.95	1473.24	582.023	1748.92	2143.18	3204.25	247.624	1346.98	1037.65	9994.43	10910.8	1184.99
P63017	34	7	Heat shock cognate 71 kDa protein OS=Mus musculus OX=10090 GN=Hspa8 PE=1 SV=1	53186.7	44473.2	46857.9	48029.1	49827.1	49462.3	52909.5	41281.3	38019.1	44959.5	24701.1	33947.8	36751	45233.2	14557.2	36290.4	36047.5	44531.6	43509.8	36162.9
Q9CQ62	19	7	2_4-dienoyl-CoA reductase_ mitochondrial OS=Mus musculus OX=10090 GN=Decr1 PE=1 SV=1	27758.6	30377.2	34158.4	28877.3	17284.5	33345.9	30516.9	37232.9	34444.6	23551.1	12891.7	23187.8	26790.7	27196.3	5049.76	24465.8	20791.3	40164.5	39419.1	18943.2
P20029	43	16	Endoplasmic reticulum chaperone BiP OS=Mus musculus OX=10090 GN=Hspa5 PE=1 SV=3	91534.3	85701.5	77117.8	79360.1	51330.1	126532	70733.9	98033.7	76421.9	80060	42510.6	65418.5	60484.2	74740.4	14996.4	92836.6	48191.3	105752	87458.8	64395.8
Q9CW42	10	5	Mitochondrial amidoxime-reducing component 1 OS=Mus musculus OX=10090 GN=Marc1 PE=1 SV=2	793.245	1179.07	1231.61	1195.7	569.016	898.734	841.094	1743.77	2116.79	1006.54	368.401	900.019	965.965	1126.1	166.241	659.399	573.041	1881.07	2422.5	809.604
Q99J08	17	6	SEC14-like protein 2 OS=Mus musculus OX=10090 GN=Sec14l2 PE=1 SV=1	10726	9936.7	9797.19	8872.06	11680.8	9063.85	10825	7721.28	8198.51	11067.4	4981.42	7584.98	7684.02	8355.6	3412.62	6650.13	7375.12	8329.22	9382.54	8901.99
Q91ZJ5	29	10	UTP--glucose-1-phosphate uridylyltransferase OS=Mus musculus OX=10090 GN=Ugp2 PE=1 SV=3	16209.7	16741.2	16989.9	13951.4	21322.3	14466.3	18515.1	9344.73	17663.1	14905.5	7528.14	12779	13325.3	13139.3	6229.43	10613.9	12614.4	10080.5	20214	11989.1
P09671	10	4	Superoxide dismutase [Mn]_ mitochondrial OS=Mus musculus OX=10090 GN=Sod2 PE=1 SV=3	19202.9	19315.9	18512.2	18119	21711.7	19564.2	16763.3	20226.8	17921.2	17813.9	8918.26	14744.4	14519.3	17064.3	6343.18	14354.2	11420.9	21819.4	20509.4	14328.5
Q91V76	8	5	Ester hydrolase C11orf54 homolog OS=Mus musculus OX=10090 PE=1 SV=1	5842.33	7734.95	8103.82	8573.46	2952.72	7746.07	8663.61	9370.81	9532.22	5119.88	2713.31	5904.32	6355.9	8074.38	862.653	5683.28	5902.55	10108.6	10908.9	4118.15
P97450	5	3	ATP synthase-coupling factor 6_ mitochondrial OS=Mus musculus OX=10090 GN=Atp5pf PE=1 SV=1	12471.2	15155.6	11060.5	10788.8	15562.7	11236.1	13111.7	10119.2	9585.76	14144	5791.89	11568.7	8674.85	10160.7	4546.71	8243.87	8933.09	10915.9	10970.1	11376.7
P85094	7	3	Isochorismatase domain-containing protein 2A OS=Mus musculus OX=10090 GN=Isoc2a PE=1 SV=1	285.28	1515.44	1900.08	2280.07	96.6306	1280.15	1039.15	3858.25	3709.93	441.375	132.491	1156.78	1490.25	2147.34	28.2311	939.241	707.974	4162.03	4245.71	355.018
P57780	65	12	Alpha-actinin-4 OS=Mus musculus OX=10090 GN=Actn4 PE=1 SV=1	18271.7	14644.5	17325.1	16044	18985.1	16153.2	17445.6	12585.3	14117.8	18377	8485.81	11178.6	13588.2	15110.1	5546.6	11851.6	11885.8	13576.2	16156.7	14781.5
Q922Q8	7	3	Leucine-rich repeat-containing protein 59 OS=Mus musculus OX=10090 GN=Lrrc59 PE=1 SV=1	4036.46	6305.13	7574.94	7426.62	42.154	8294.97	7987.48	8922.37	7651.85	2514.44	1874.62	4812.89	5941.09	6994.31	12.3155	6086	5441.9	9624.87	8756.93	2022.47
Q9JJL3	4	3	Solute carrier organic anion transporter family member 1B2 OS=Mus musculus OX=10090 GN=Slco1b2 PE=1 SV=1	0	2.18573	0	54.8654	22.3608	4.46542	6.48867	560.494	400.704	0	0	1.66844	0	51.6715	6.53281	3.27627	4.42076	604.625	458.574	0
P47738	51	24	Aldehyde dehydrogenase_ mitochondrial OS=Mus musculus OX=10090 GN=Aldh2 PE=1 SV=1	64515.3	56641.1	57024.6	55605.2	70380.4	56352.3	65237.8	46039.7	45878.7	66037.2	29962.4	43235.9	44724.9	52368.3	20562	41345.5	44446.8	49664.6	52504.5	53116.7
Q6ZWN5	12	3	40S ribosomal protein S9 OS=Mus musculus OX=10090 GN=Rps9 PE=1 SV=3	21703.9	19657	19254.1	18420.5	22358.5	21430.7	20893	17046	17470.7	18882.7	10079.8	15004.8	15101.2	17348.2	6532.15	15723.7	14234.5	18388.1	19993.8	15188.2
Q8BMF4	15	5	Dihydrolipoyllysine-residue acetyltransferase component of pyruvate dehydrogenase complex_ mitochondrial OS=Mus musculus OX=10090 GN=Dlat PE=1 SV=2	2589.96	3988.37	4088.27	3614.99	30.527	3746.76	4449.64	3628.87	3985.73	2344.7	1202.84	3044.44	3206.46	3404.56	8.9186	2748.99	3031.56	3914.59	4561.35	1885.94
Q9Z2I0	9	3	Mitochondrial proton/calcium exchanger protein OS=Mus musculus OX=10090 GN=Letm1 PE=1 SV=1	353.104	1834.44	1783.34	1551.73	0	1519.39	1653.95	2193.11	2202.89	254.571	163.989	1400.28	1398.69	1461.4	0	1114.78	1126.84	2365.78	2521.03	204.763
Q9EQF5	11	3	Dihydropyrimidinase OS=Mus musculus OX=10090 GN=Dpys PE=1 SV=2	282.201	981.449	1002.87	1112.77	7.01079	782.475	783.934	1322.95	1339.37	290.837	131.06	749.17	786.559	1047.99	2.04824	574.1	534.098	1427.11	1532.8	233.933
Q9CZX8	9	3	40S ribosomal protein S19 OS=Mus musculus OX=10090 GN=Rps19 PE=1 SV=3	6398.64	6523.09	6120.15	6074.54	7123.73	6397.86	7048.57	5860.27	5993.16	5341.55	2971.68	4979.27	4800.09	5720.93	2081.23	4694.1	4802.22	6321.68	6858.69	4296.44
P00405	7	4	Cytochrome c oxidase subunit 2 OS=Mus musculus OX=10090 GN=Mtco2 PE=1 SV=1	12055.4	10006.3	10295.3	11555.1	1913.93	13350.2	9346.69	13075.4	12358	8117.96	5598.78	7638.12	8074.67	10882.5	559.164	9795	6367.94	14104.9	14142.7	6529.63
P50544	22	6	Very long-chain specific acyl-CoA dehydrogenase_ mitochondrial OS=Mus musculus OX=10090 GN=Acadvl PE=1 SV=3	2791.31	3304.34	3070.61	3073.54	2050.65	3762.1	3450.02	2999.87	2818.8	2700.89	1296.35	2522.3	2408.31	2894.63	599.108	2760.25	2350.51	3236.07	3225.89	2172.45
Q8BVI4	13	6	Dihydropteridine reductase OS=Mus musculus OX=10090 GN=Qdpr PE=1 SV=2	28381.8	26993.1	28965.6	29505	28812.7	28476	29684.4	28384.7	28396.4	30869	13181.2	20604.6	22717.9	27787.5	8417.77	20892.8	20224.1	30619.6	32497.4	24829.3
Q921G7	30	12	Electron transfer flavoprotein-ubiquinone oxidoreductase_ mitochondrial OS=Mus musculus OX=10090 GN=Etfdh PE=1 SV=1	28379.8	24256.5	25594.9	22980.4	38397.3	25457.6	22196.9	22316.6	22097.8	32050.6	13180.2	18515.7	20074.3	21642.7	11217.9	18678.2	15122.8	24073.7	25289.1	25779.7
Q8BWT1	44	27	3-ketoacyl-CoA thiolase_ mitochondrial OS=Mus musculus OX=10090 GN=Acaa2 PE=1 SV=3	154205	158872	176867	151164	164059	169948	168197	148888	141627	141038	71616.2	121272	138718	142364	47930.6	124690	114593	160611	162081	113443
Q64105	11	3	Sepiapterin reductase OS=Mus musculus OX=10090 GN=Spr PE=1 SV=1	5708.18	5280.62	5192.78	4500.78	7435.01	5111.43	5634.95	4032.99	5012.28	5535.75	2651.01	4030.86	4072.74	4238.78	2172.17	3750.25	3839.12	4350.52	5736.16	4452.65
P19639;O35660	16	3	Glutathione S-transferase Mu 3 OS=Mus musculus OX=10090 GN=Gstm3 PE=1 SV=2	7700.67	6732.35	6889.27	6978.15	10132	6392.58	7008.92	5984.59	6186.53	9130.58	3576.37	5139.01	5403.31	6571.94	2960.11	4690.22	4775.21	6455.79	7079.99	7344.13
Q9CZD3	12	3	Glycine--tRNA ligase OS=Mus musculus OX=10090 GN=Gars1 PE=1 SV=1	2993.25	3549.3	3865.23	3713.87	2877.9	2815.43	4314.31	2180.25	4171.22	1428.78	1390.13	2709.29	3031.53	3497.68	840.792	2065.67	2939.36	2351.92	4773.63	1149.23
Q9WTP7	14	5	GTP:AMP phosphotransferase AK3_ mitochondrial OS=Mus musculus OX=10090 GN=Ak3 PE=1 SV=3	23270.9	20488.7	20270.8	19941.1	30252.8	21037.3	22232.2	18304.4	20104.9	22441.9	10807.5	15639.6	15898.6	18780.3	8838.51	15435	15146.9	19745.6	23008.5	18051
P08003	22	4	Protein disulfide-isomerase A4 OS=Mus musculus OX=10090 GN=Pdia4 PE=1 SV=3	3763.52	4063.67	4320.14	3750.43	5366.45	5476.18	3878.15	4823.7	4136.28	4800.68	1747.86	3101.92	3388.32	3532.11	1567.84	4017.86	2642.2	5203.5	4733.64	3861.4
P56391	12	6	Cytochrome c oxidase subunit 6B1 OS=Mus musculus OX=10090 GN=Cox6b1 PE=1 SV=2	14292.8	15377.2	16227.4	16490.9	14549.2	17070.4	17315.3	17284.2	14480.9	14637.9	6637.89	11737.9	12727.3	15530.9	4250.64	12524.5	11797	18645.1	16572.2	11773.9
P56593	23	8	Cytochrome P450 2A12 OS=Mus musculus OX=10090 GN=Cyp2a12 PE=1 SV=2	1639.9	2529.88	3545.62	3313.08	490.732	2714.99	1682.13	5513.47	7007.33	1330.28	761.606	1931.13	2780.86	3120.22	143.37	1991.99	1146.04	5947.57	8019.33	1070.01
Q9CQQ7	23	10	ATP synthase F(0) complex subunit B1_ mitochondrial OS=Mus musculus OX=10090 GN=Atp5pb PE=1 SV=1	68429.3	54107.6	55668	53662.1	75410.6	64108.2	43349.1	56268.3	50292.4	65286.8	31780.1	41301.9	43660.9	50538.3	22031.6	47036	29533.9	60698.7	57555.7	52513
Q01768;P15532	13	5	Nucleoside diphosphate kinase B OS=Mus musculus OX=10090 GN=Nme2 PE=1 SV=1	63946.4	50870.4	51166.2	50743.2	78800.9	57334.7	62625.5	41324.1	46601.8	56450.9	29698.2	38830.9	40130.1	47789.4	23022.1	42066.4	42667	44577.7	53332.1	45405.9
P70670;Q60817	31	6	Nascent polypeptide-associated complex subunit alpha_ muscle-specific form OS=Mus musculus OX=10090 GN=Naca PE=1 SV=2	3933.21	4918.4	5086.26	5024.73	3179.4	4640.04	4705.81	5365.55	5344.94	4060.45	1826.67	3754.36	3989.2	4732.23	928.877	3404.39	3206.09	5788.01	6116.86	3266
Q78JT3	14	3	3-hydroxyanthranilate 3_4-dioxygenase OS=Mus musculus OX=10090 GN=Haao PE=1 SV=1	19692.8	17133.3	18105.9	16977.8	28885.5	19040.6	19440.3	14841	15641.5	20489.2	9145.79	13078.4	14200.7	15989.5	8439.05	13970.1	13244.8	16009.5	17900.4	16480.4
P33267	31	13	Cytochrome P450 2F2 OS=Mus musculus OX=10090 GN=Cyp2f2 PE=1 SV=1	19692.5	14907.1	16342.1	15816.6	20484.9	25076.9	16034.1	18569.1	16718.9	19606.4	9145.66	11379.1	12817.2	14895.9	5984.75	18398.9	10924.1	20031.2	19133.4	15770.3
P67778	13	5	Prohibitin OS=Mus musculus OX=10090 GN=Phb PE=1 SV=1	16240	15125	14207.3	13985.1	11388.4	15270.8	11538	14589.3	12392	12124.2	7542.24	11545.3	11142.9	13171	3327.17	11204.1	7860.87	15738	14181.6	9752.04
Q91VR2	17	8	ATP synthase subunit gamma_ mitochondrial OS=Mus musculus OX=10090 GN=Atp5f1c PE=1 SV=1	69615.9	61578.9	62937.8	58878.4	72986	67376.5	52456.8	64113.4	58044.8	66847.3	32331.2	47005.1	49362.7	55451	21323.2	49434	35739.1	69161.4	66427.6	53768.3
P50247	44	18	Adenosylhomocysteinase OS=Mus musculus OX=10090 GN=Ahcy PE=1 SV=3	90617.8	83162.3	82804.9	87834.3	111948	83999.9	95040.2	69569	71584	102372	42085	63480.3	64944.6	82721.3	32706.2	61630.5	64751.3	75046.6	81922.2	82342.3
P99024	25	3	Tubulin beta-5 chain OS=Mus musculus OX=10090 GN=Tubb5 PE=1 SV=1	240.021	1100.8	1493.26	1993.32	11.004	862.649	1275.84	1518.27	1870.81	244.334	111.471	840.275	1171.18	1877.28	3.21487	632.924	869.237	1637.81	2140.99	196.529
P32020	33	19	Non-specific lipid-transfer protein OS=Mus musculus OX=10090 GN=Scp2 PE=1 SV=3	71835.1	60332	58163.1	57494	85047.3	80558.4	62187.2	69588.4	63055.6	86994.8	33361.9	46053.2	45617.8	54147.2	24847	59105.5	42368.4	75067.5	72162.1	69973.8
Q8VEK3	20	4	Heterogeneous nuclear ribonucleoprotein U OS=Mus musculus OX=10090 GN=Hnrnpu PE=1 SV=1	9108.38	10778.2	10905.4	9853.58	5097.61	10317.4	10234.5	10820.6	11062.7	8211.28	4230.14	8227.31	8553.24	9279.99	1489.29	7569.82	6972.78	11672.5	12660.4	6604.69
Q9DCW4	24	12	Electron transfer flavoprotein subunit beta OS=Mus musculus OX=10090 GN=Etfb PE=1 SV=3	50568.4	46041	48688.5	44898.1	58868.2	46294	46791.1	38696.4	41269.3	59411.9	23485.1	35144.5	38186.8	42284.5	17198.6	33965.8	31879	41743.1	47229.4	47787.7
Q5FW57	16	6	Glycine N-acyltransferase-like protein OS=Mus musculus OX=10090 GN=Gm4952 PE=1 SV=3	8683.57	7773.96	8003.37	7187.29	10277.8	8581.16	7198.67	7366.25	7178.06	8820.48	4032.85	5934.1	6277.12	6768.9	3002.7	6295.98	4904.48	7946.24	8214.71	7094.7
O35945	30	3	Aldehyde dehydrogenase_ cytosolic 1 OS=Mus musculus OX=10090 GN=Aldh1a7 PE=1 SV=1	12501.6	16550.3	16672.8	14323.5	2499.56	17802.7	16725.9	19492.4	16896.5	7024.23	5806.03	12633.4	13076.6	13489.7	730.258	13061.8	11395.4	21027.1	19336.7	5649.9
P17717	21	11	UDP-glucuronosyltransferase 2B17 OS=Mus musculus OX=10090 GN=Ugt2b17 PE=1 SV=1	65991	57660.7	54932.4	57381.3	81045.5	84546	53031.5	69540.1	58734.7	87729.1	30647.7	44014.1	43084	54041	23677.8	62031.2	36130.6	75015.4	67217.2	70564.4
Q8QZR5	13	4	Alanine aminotransferase 1 OS=Mus musculus OX=10090 GN=Gpt PE=1 SV=3	1284.09	1183.82	1279.38	1211.46	1674.8	1260.48	1445.5	998.02	1032.11	1398.69	596.361	903.647	1003.43	1140.94	489.302	924.808	984.828	1076.6	1181.16	1125.03
Q9DBF1	28	11	Alpha-aminoadipic semialdehyde dehydrogenase OS=Mus musculus OX=10090 GN=Aldh7a1 PE=1 SV=4	40873.7	38336.2	38642.3	38462.7	37993.5	46282.1	40827.8	41895.1	35687.8	37903.8	18982.7	29263.2	30307.5	36223.8	11100	33957.1	27816.2	45193.7	40841.9	30487.7
P60843	25	5	Eukaryotic initiation factor 4A-I OS=Mus musculus OX=10090 GN=Eif4a1 PE=1 SV=1	35064	30004	29898.9	29775.5	35057.8	33208.2	35649	25818.6	25753	30438.7	16284.5	22903	23450	28042.2	10242.3	24364.8	24287.8	27851.5	29472.2	24483.2
P08249	20	10	Malate dehydrogenase_ mitochondrial OS=Mus musculus OX=10090 GN=Mdh2 PE=1 SV=3	63621.3	53690.4	51873.9	54137.9	58618.6	57895.8	53377.8	48567.1	44423	62796.8	29547.2	40983.5	40685.1	50986.4	17125.7	42478.1	36366.5	52391	50838.6	50510.3
Q8QZT1	29	9	Acetyl-CoA acetyltransferase_ mitochondrial OS=Mus musculus OX=10090 GN=Acat1 PE=1 SV=1	24198.6	27007.7	31625.7	24955.6	25575.1	28871.6	24608.8	25225.4	22652.4	25268.7	11238.4	20615.8	24804.3	23502.9	7471.89	21183	16766.1	27211.6	25923.9	20324.7
P58252	34	7	Elongation factor 2 OS=Mus musculus OX=10090 GN=Eef2 PE=1 SV=2	30660.5	27261.7	27550.1	26876.7	33572.4	28404.8	33169.1	22899.3	24424.9	28656.9	14239.4	20809.6	21607.8	25312.1	9808.34	20840.6	22598.3	24702.3	27952.3	23050.1
Q9DB77	27	12	Cytochrome b-c1 complex subunit 2_ mitochondrial OS=Mus musculus OX=10090 GN=Uqcrc2 PE=1 SV=1	49566	38467.7	40599.2	42924.6	51630.6	43861.8	34218.2	38983.2	43045.2	48668.7	23019.6	29363.6	31842.3	40425.9	15084.1	32181.3	23313	42052.6	49261.8	39146.4
P54869	35	10	Hydroxymethylglutaryl-CoA synthase_ mitochondrial OS=Mus musculus OX=10090 GN=Hmgcs2 PE=1 SV=2	41060.4	42849.2	50400	43022.2	20597.9	39919.7	58151	41315.5	47279.7	35703.7	19069.4	32708.1	39529.2	40517.8	6017.79	29289	39618.5	44568.5	54107.8	28718
P30115	14	4	Glutathione S-transferase A3 OS=Mus musculus OX=10090 GN=Gsta3 PE=1 SV=2	30109	30192.2	27704.3	30125.2	46509	26603.6	35166.1	24357.5	25510.6	36553.9	13983.3	23046.6	21728.7	28371.6	13587.8	19519	23958.8	26275.3	29194.8	29401.9
P60710;P63260	57	15	Actin_ cytoplasmic 1 OS=Mus musculus OX=10090 GN=Actb PE=1 SV=1	434876	335598	338916	306144	376291	345197	478310	207863	294044	312546	201966	256172	265815	288323	109935	253270	325875	224230	336510	251395
P26443	76	31	Glutamate dehydrogenase 1_ mitochondrial OS=Mus musculus OX=10090 GN=Glud1 PE=1 SV=1	195744	170394	165389	160329	202700	199929	148161	167445	146322	182012	90908	130067	129716	150996	59219.9	146688	100943	180629	167454	146401
Q9EQ20	43	23	Methylmalonate-semialdehyde dehydrogenase [acylating]_ mitochondrial OS=Mus musculus OX=10090 GN=Aldh6a1 PE=1 SV=1	36165.4	36253.1	38038.8	36750.1	31234.2	34499.7	43179.3	34546.4	34827.2	40255.9	16796	27673.1	29834.2	34610.8	9125.22	25312.4	29418.2	37266.5	39856.9	32379.6
P55264	22	7	Adenosine kinase OS=Mus musculus OX=10090 GN=Adk PE=1 SV=2	21629.4	20898.9	21160.8	20812.1	31547	19375.8	23206.2	20192.6	21262	22917.8	10045.2	15952.8	16596.6	19600.6	9216.62	14216	15810.5	21782.5	24332.6	18433.8
Q8JZK9	13	3	Hydroxymethylglutaryl-CoA synthase_ cytoplasmic OS=Mus musculus OX=10090 GN=Hmgcs1 PE=1 SV=1	407.171	1146.91	1162.02	1310.95	52.024	800.491	835.499	1389.3	1248.1	411.808	189.099	875.472	911.381	1234.64	15.1991	587.318	569.229	1498.69	1428.35	331.235
P16331	16	6	Phenylalanine-4-hydroxylase OS=Mus musculus OX=10090 GN=Pah PE=1 SV=4	6551.25	6174.76	6044.86	6309.01	8728.17	7126.1	6662.39	5809.02	5321.73	6568.4	3042.55	4713.38	4741.04	5941.75	2549.98	5228.4	4539.11	6266.4	6090.3	5283.26
Q8VCN5	16	7	Cystathionine gamma-lyase OS=Mus musculus OX=10090 GN=Cth PE=1 SV=1	16104.7	13629.9	14028.3	14738.2	17222.5	14459.8	16690.6	12548.7	11926.9	15925.8	7479.39	10404.1	11002.5	13880.2	5031.63	10609.1	11371.4	13536.8	13649.4	12809.8
P11679	56	16	Keratin_ type II cytoskeletal 8 OS=Mus musculus OX=10090 GN=Krt8 PE=1 SV=4	134701	106450	109971	107422	124201	111912	158554	89658.9	103742	76759.1	62558.2	81256.8	86251.4	101169	36285.8	82109.7	108023	96718.3	118724	61740.8
Q9WU79	16	6	Proline dehydrogenase 1_ mitochondrial OS=Mus musculus OX=10090 GN=Prodh PE=1 SV=2	2557.47	2556.57	2651.64	2366.91	984.125	2831.54	2657.88	2531.62	2154.95	2121.31	1187.75	1951.51	2079.7	2229.12	287.517	2077.5	1810.83	2730.95	2466.17	1706.27
Q99JY0	24	7	Trifunctional enzyme subunit beta_ mitochondrial OS=Mus musculus OX=10090 GN=Hadhb PE=1 SV=1	18186.3	17031.1	16927.8	15393	18270.2	16017.1	16522.1	15488.3	16213.4	18685	8446.11	13000.4	13276.7	14497	5337.74	11751.7	11256.6	16707.8	18554.9	15029.2
Q99PL5	49	8	Ribosome-binding protein 1 OS=Mus musculus OX=10090 GN=Rrbp1 PE=1 SV=2	20701.5	18515.6	19446.8	17399.1	25165.8	19522.1	19463.1	16711	15868.5	22916.6	9614.23	14133.5	15252.3	16386.3	7352.32	14323.3	13260.3	18026.7	18160.2	18432.9
P58710	12	3	L-gulonolactone oxidase OS=Mus musculus OX=10090 GN=Gulo PE=1 SV=3	11035.8	11951.1	9674.81	10660	12642.7	12287.3	8277.4	11075.2	10227.9	10986.8	5125.27	9122.67	7588.04	10039.4	3693.64	9015.16	5639.43	11947.2	11705.1	8837.18
P62071	4	3	Ras-related protein R-Ras2 OS=Mus musculus OX=10090 GN=Rras2 PE=1 SV=1	2723.48	2369.26	2236.4	1786.1	2821.04	2805.58	3450.52	1928.68	1179.06	1467.4	1264.85	1808.53	1754.02	1682.13	824.181	2058.45	2350.85	2080.54	1349.35	1180.3
Q9CPQ8	7	5	ATP synthase subunit g_ mitochondrial OS=Mus musculus OX=10090 GN=Atp5mg PE=1 SV=1	8057.55	13325.1	11585.6	11077.9	2058.67	13285.6	9718.58	14150	12234.7	5408.18	3742.11	10171.5	9086.65	10433	601.452	9747.59	6621.31	15264.1	14001.6	4350.04
Q8VC28	14	5	Aldo-keto reductase family 1 member C13 OS=Mus musculus OX=10090 GN=Akr1c13 PE=1 SV=2	18022.6	17034.8	14267.7	14227.9	18058	14973.9	18981.2	13604.1	12425.7	16581.2	8370.1	13003.2	11190.3	13399.7	5275.73	10986.3	12932	14675.3	14220.2	13337
P62242	12	6	40S ribosomal protein S8 OS=Mus musculus OX=10090 GN=Rps8 PE=1 SV=2	25055.7	23492.6	22446.3	22328.5	21549.1	24519.4	23368.9	23635.8	22690.5	23017.6	11636.4	17932.6	17604.8	21028.7	6295.67	17989.8	15921.3	25496.8	25967.5	18514.1
Q8QZR3;Q6AW46	21	6	Pyrethroid hydrolase Ces2a OS=Mus musculus OX=10090 GN=Ces2a PE=1 SV=1	15314.1	14367.6	13530.8	13528.2	12114.5	16674.4	13016.9	16101.4	14212	12570.9	7112.2	10967.3	10612.3	12740.7	3539.31	12234	8868.49	17369.1	16264.5	10111.3
P09411	40	18	Phosphoglycerate kinase 1 OS=Mus musculus OX=10090 GN=Pgk1 PE=1 SV=4	47527	53248.6	62352.9	54996	18478.4	65668.1	70661.9	47744.8	53810.2	33770.1	22072.6	40646.2	48903.9	51794.6	5398.57	48180.5	48142.2	51504	61581.5	27162.8
Q9CZS1	26	5	Aldehyde dehydrogenase X_ mitochondrial OS=Mus musculus OX=10090 GN=Aldh1b1 PE=1 SV=1	10014.3	10804.4	13369.1	11596.6	3506.72	11135.4	11711	11340.6	11736.6	8280.55	4650.89	8247.3	10485.5	10921.5	1024.51	8170.05	7978.77	12233.5	13431.7	6660.42
Q8K2B3	40	6	Succinate dehydrogenase [ubiquinone] flavoprotein subunit_ mitochondrial OS=Mus musculus OX=10090 GN=Sdha PE=1 SV=1	4459.61	5129.33	5668.62	5031.99	3514.16	5132.01	4725.01	5262.27	4735.2	5125.56	2071.14	3915.37	4445.95	4739.07	1026.68	3765.35	3219.17	5676.6	5419.05	4122.71
Q9DCU9	13	5	4-hydroxy-2-oxoglutarate aldolase_ mitochondrial OS=Mus musculus OX=10090 GN=Hoga1 PE=1 SV=1	9856.96	7356.94	7402.36	7489.41	11305.7	9185.17	7701.52	7265.72	6441.08	9223.25	4577.8	5615.77	5805.74	7053.43	3303.03	6739.14	5247.08	7837.79	7371.3	7418.67
Q91V92	41	14	ATP-citrate synthase OS=Mus musculus OX=10090 GN=Acly PE=1 SV=1	2371.14	4151.04	4697.35	4562.55	2000.66	3460.97	4156.2	4993.53	5108.8	2508.28	1101.21	3168.61	3684.17	4296.95	584.504	2539.31	2831.64	5386.69	5846.61	2017.52
P50431	17	3	Serine hydroxymethyltransferase_ cytosolic OS=Mus musculus OX=10090 GN=Shmt1 PE=1 SV=3	2269.76	2081.05	2263.6	2291.6	2414.05	2216.3	2370.83	2367.24	2875.85	2040.31	1054.13	1588.53	1775.36	2158.21	705.276	1626.1	1615.25	2553.63	3291.18	1641.12
Q9D8N0	12	6	Elongation factor 1-gamma OS=Mus musculus OX=10090 GN=Eef1g PE=1 SV=3	2631.69	3096.77	3090.78	3177.87	1698.92	2370.14	3518.82	2271.16	2320.36	1802.75	1222.22	2363.86	2424.13	2992.88	496.347	1738.97	2397.39	2449.98	2655.47	1450.04
P97872	25	6	Dimethylaniline monooxygenase [N-oxide-forming] 5 OS=Mus musculus OX=10090 GN=Fmo5 PE=1 SV=4	22948.6	24197.3	23992.9	22133.7	8642.7	22639.4	23044.6	23135.5	22935.1	18331.9	10657.8	18470.6	18817.9	20845.3	2525.01	16610.5	15700.4	24957.1	26247.3	14745.2
P35979	13	4	60S ribosomal protein L12 OS=Mus musculus OX=10090 GN=Rpl12 PE=1 SV=2	7252.68	6384.11	5966.91	6076.51	8478.41	7185.22	7451.24	5317.15	5598.8	6511.82	3368.31	4873.18	4679.9	5722.78	2477.01	5271.78	5076.56	5735.79	6407.37	5237.75
P10126;P62631	28	16	Elongation factor 1-alpha 1 OS=Mus musculus OX=10090 GN=Eef1a1 PE=1 SV=3	90579.9	77116.4	76972.5	75144.5	113132	84049.8	97136.2	69031.5	70103.3	82733.6	42067.4	58865.3	60370.2	70770.2	33052.1	61667.1	66179.3	74466.7	80227.7	66546.3
P55096	30	9	ATP-binding cassette sub-family D member 3 OS=Mus musculus OX=10090 GN=Abcd3 PE=1 SV=2	17014	15713.8	15301.9	15288.3	20196.2	16875.8	17330.4	13563.9	13255.1	18152.7	7901.68	11994.8	12001.4	14398.3	5900.43	12381.7	11807.3	14631.8	15169.4	14601
P10854;Q64478;Q64525;Q6ZWY9;P10853;Q64475;Q8CGP1;Q8CGP2;Q64524;Q8CGP0;Q9D2U9	8	4	Histone H2B type 1-M OS=Mus musculus OX=10090 GN=H2bc14 PE=1 SV=2	0	1316.58	2254.32	2807.57	33.0172	1490.46	798.322	7421.1	7545.65	3.01372	0	1004.99	1768.09	2644.13	9.64615	1093.54	543.9	8005.41	8635.4	2.42407
Q8CIM7	19	7	Cytochrome P450 2D26 OS=Mus musculus OX=10090 GN=Cyp2d26 PE=1 SV=1	5969.5	6198.44	6687.01	6507.77	2781.8	6368.66	5634.33	6944.81	5943.42	5321.15	2772.37	4731.46	5244.68	6128.94	812.716	4672.67	3838.7	7491.62	6801.77	4280.04
P18760	11	3	Cofilin-1 OS=Mus musculus OX=10090 GN=Cfl1 PE=1 SV=3	23522.6	21249.2	20816.6	21632.1	18910.1	21141.7	25719	14539.6	19667.1	19845.6	10924.5	16220.1	16326.7	20372.9	5524.67	15511.6	17522.4	15684.4	22507.4	15962.7
P27773	44	20	Protein disulfide-isomerase A3 OS=Mus musculus OX=10090 GN=Pdia3 PE=1 SV=2	57270.4	48149.9	46997.2	46573.5	68042.1	61854.1	38521.9	51330.7	44007.4	53413.4	26597.7	36754.3	36860.3	43862.4	19878.8	45382.2	26245.1	55372.3	50363	42962.8
P62960	6	4	Y-box-binding protein 1 OS=Mus musculus OX=10090 GN=Ybx1 PE=1 SV=3	2914.39	2778.29	2731.01	3330.77	2061.9	2913.34	3427.12	2605.89	2614.9	3019.64	1353.51	2120.75	2141.96	3136.88	602.394	2137.51	2334.91	2811.07	2992.55	2428.83
Q03265	59	33	ATP synthase subunit alpha_ mitochondrial OS=Mus musculus OX=10090 GN=Atp5f1a PE=1 SV=1	173906	135163	138960	124729	152182	167916	99371.1	158238	134997	122018	80765.9	103174	108988	117468	44460.7	123200	67702	170697	154493	98144.2
P62962	5	3	Profilin-1 OS=Mus musculus OX=10090 GN=Pfn1 PE=1 SV=2	5088.6	7590.37	9653.96	8987.58	5310.76	7252.49	9671.53	9990.01	11486.2	4420.75	2363.26	5793.96	7571.69	8464.39	1551.56	5321.13	6589.25	10776.6	13145.1	3555.8
P68040	22	7	Receptor of activated protein C kinase 1 OS=Mus musculus OX=10090 GN=Rack1 PE=1 SV=3	10909.2	12664.3	12029.5	11610.1	7732.53	12099.9	13311.2	11521.3	11317	9820.85	5066.48	9667.01	9434.81	10934.2	2259.1	8877.67	9068.98	12428.5	12951.4	7899.34
P62082	4	4	40S ribosomal protein S7 OS=Mus musculus OX=10090 GN=Rps7 PE=2 SV=1	839.058	1220.89	916.94	1182.46	980.704	1017.74	974.287	1809.14	1678.78	677.077	389.678	931.941	719.164	1113.63	286.518	746.716	663.786	1951.59	1921.23	544.603
P01899;P01897;P01896;P03991;P14428	7	3	H-2 class I histocompatibility antigen_ D-B alpha chain OS=Mus musculus OX=10090 GN=H2-D1 PE=1 SV=2	3644.72	3411.36	3397.09	3285.28	2103.19	2927.95	3362.47	2459.63	2146.01	3624.61	1692.69	2603.99	2664.37	3094.04	614.457	2148.23	2290.86	2653.3	2455.94	2915.43
P16858	36	20	Glyceraldehyde-3-phosphate dehydrogenase OS=Mus musculus OX=10090 GN=Gapdh PE=1 SV=2	174816	174588	185363	170811	170079	193182	221635	163617	191341	151909	81188.4	133269	145382	160868	49689.3	141738	151001	176499	218975	122187
Q9D826	12	3	Peroxisomal sarcosine oxidase OS=Mus musculus OX=10090 GN=Pipox PE=1 SV=1	631.453	852.604	928.213	2021.1	734.511	554.702	781.668	1428.83	1101.28	428.891	293.261	650.818	728.006	1903.45	214.591	406.984	532.554	1541.33	1260.32	344.977
Q8JZR0	26	6	Long-chain-fatty-acid--CoA ligase 5 OS=Mus musculus OX=10090 GN=Acsl5 PE=1 SV=1	11332.3	9655.62	10808.5	8739.6	12295.2	9738.88	9733.17	8189.13	8329.55	13867.3	5263	7370.42	8477.18	8230.86	3592.11	7145.4	6631.25	8833.9	9532.5	11154.1
P38647	46	12	Stress-70 protein_ mitochondrial OS=Mus musculus OX=10090 GN=Hspa9 PE=1 SV=3	38658.4	33413.9	35139	33126.6	50922.5	35824	39806.6	29615	30809.4	42342.8	17953.8	25505.8	27559.8	31198.2	14877.2	26284	27120.4	31946.7	35258.9	34058.2
Q06890	15	3	Clusterin OS=Mus musculus OX=10090 GN=Clu PE=1 SV=1	28044.5	19092.9	18588.6	17616.6	15696.4	24806.3	16343.9	16521.9	16024.2	17479.5	13024.5	14574.2	14579.2	16591.1	4585.79	18200.3	11135.2	17822.7	18338.4	14059.6
Q9CZU6	17	4	Citrate synthase_ mitochondrial OS=Mus musculus OX=10090 GN=Cs PE=1 SV=1	8011.98	7219.55	6819.04	6511.69	11240.3	7869.14	7569.93	6202.09	6422.58	8606.75	3720.95	5510.9	5348.23	6132.64	3283.91	5773.57	5157.43	6690.42	7350.13	6922.8
Q8K1Z0	7	3	Ubiquinone biosynthesis protein COQ9_ mitochondrial OS=Mus musculus OX=10090 GN=Coq9 PE=1 SV=1	2975.63	2698.23	2679.28	2722.32	1986.27	2654.86	1822.36	3062.99	1989.38	2755.95	1381.95	2059.64	2101.38	2563.85	580.298	1947.87	1241.58	3304.15	2276.69	2216.73
P17182	45	11	Alpha-enolase OS=Mus musculus OX=10090 GN=Eno1 PE=1 SV=3	106182	93898.2	103516	89088.1	124907	100849	113692	77657	89855.4	110014	49313.2	71675.3	81188.4	83902.1	36492.2	73992.6	77459.1	83771.4	102832	88488.8
P05784;Q09M05;Q61765;Q61897;Q8K561;Q9CQ58	55	16	Keratin_ type I cytoskeletal 18 OS=Mus musculus OX=10090 GN=Krt18 PE=1 SV=5	32429.3	39989.8	38117	43789.3	33391.4	32721.9	47255	31963.2	40983.3	24884.1	15060.9	30525.4	29895.5	41240.3	9755.45	24008	32195	34479.8	46902.1	20015.4
P24456	17	3	Cytochrome P450 2D10 OS=Mus musculus OX=10090 GN=Cyp2d10 PE=1 SV=2	10370.7	10252.7	10606.6	10575.4	6599.92	10088.9	12611.1	8909.43	9156.7	10461.9	4816.37	7826.23	8318.88	9959.75	1928.2	7402.22	8591.98	9610.92	10479.1	8414.95
P48036	28	6	Annexin A5 OS=Mus musculus OX=10090 GN=Anxa5 PE=1 SV=1	10906.6	10343.4	11748.7	9803.28	7026.85	8272.97	12614.4	8150.58	9954.58	7421.15	5065.28	7895.4	9214.62	9232.62	2052.93	6069.86	8594.23	8792.31	11392.2	5969.16
O54909	8	3	Retinol dehydrogenase 16 OS=Mus musculus OX=10090 GN=Rdh16 PE=1 SV=1	3058.74	2941.42	3017.41	3145.36	5674.63	2847.26	2643.66	3000.6	3326.44	4225.6	1420.55	2245.27	2366.58	2962.27	1657.87	2089.03	1801.14	3236.86	3806.84	3398.84
Q91WU0	27	9	Carboxylesterase 1F OS=Mus musculus OX=10090 GN=Ces1f PE=1 SV=1	51065.8	46413	44216.5	43833.7	67875.5	49958.3	36432	47380.3	44374.3	59356.9	23716.1	35428.5	34679.4	41282.1	19830.2	36654.3	24821.3	51110.8	50782.8	47743.4
Q9CZ13	27	11	Cytochrome b-c1 complex subunit 1_ mitochondrial OS=Mus musculus OX=10090 GN=Uqcrc1 PE=1 SV=2	61674.4	48666.3	47536.4	49171.8	52587.8	55798.7	39071.7	49782.4	43954	60007.6	28643	37148.5	37283.2	46309.4	15363.8	40939.4	26619.7	53702.1	50301.8	48266.8
P16460	52	29	Argininosuccinate synthase OS=Mus musculus OX=10090 GN=Ass1 PE=1 SV=1	176771	146435	153492	161367	94618.6	137371	135304	138864	128339	135122	82096.5	111778	120385	151974	27643.3	100789	92183.4	149798	146874	108685
P29391;P49945	13	4	Ferritin light chain 1 OS=Mus musculus OX=10090 GN=Ftl1 PE=1 SV=2	18652.9	40793	41984.4	37678.2	1435.47	32509.5	36179.6	34987.3	28232.9	10002.3	8662.84	31138.5	32928.7	35484.8	419.38	23852.1	24649.3	37742	32310.3	8045.32
Q61176	24	11	Arginase-1 OS=Mus musculus OX=10090 GN=Arg1 PE=1 SV=1	61252.4	75686	88755	92916.2	77161	73172.5	76699.8	85652.6	74766.6	64777.3	28447	57773.4	69611.3	87507.4	22543	53686.5	52255.9	92396.5	85564.4	52103.3
O55125	19	8	Protein NipSnap homolog 1 OS=Mus musculus OX=10090 GN=Nipsnap1 PE=1 SV=1	30319.3	26880.6	30249.4	29743.3	9809.66	30434.4	26191.7	30321.3	25897.2	21596.3	14081	20518.8	23724.8	28011.9	2865.94	22329.7	17844.5	32708.7	29637.3	17370.8
Q64433	15	8	10 kDa heat shock protein_ mitochondrial OS=Mus musculus OX=10090 GN=Hspe1 PE=1 SV=2	49944.8	42672.5	42143	43956.1	70231.3	52658.3	38308.4	43746.3	39419.6	56898.8	23195.5	32573.2	33053.1	41397.3	20518.4	38635.3	26099.7	47190.7	45112.6	45766.2
Q71RI9	12	3	Kynurenine--oxoglutarate transaminase 3 OS=Mus musculus OX=10090 GN=Kyat3 PE=1 SV=1	5113.74	5080.25	5724.96	5138.28	784.044	4639.97	4633.23	4465.72	4528.49	3877.8	2374.94	3877.91	4490.13	4839.17	229.062	3404.34	3156.64	4817.33	5182.49	3119.09
Q4LDG0	16	3	Bile acyl-CoA synthetase OS=Mus musculus OX=10090 GN=Slc27a5 PE=1 SV=2	6378.59	5552.6	5754.03	5003.21	3650.57	6008.72	4952.2	6139.18	4825.7	5637.71	2962.36	4238.47	4512.93	4711.97	1066.53	4408.59	3373.95	6622.56	5522.63	4534.66
Q9R0H0	36	18	Peroxisomal acyl-coenzyme A oxidase 1 OS=Mus musculus OX=10090 GN=Acox1 PE=1 SV=5	40867.3	38833.6	36785.1	33593.4	41588.6	45396.5	33084.5	40968.6	35487.3	45715.4	18979.7	29642.9	28850.9	31637.8	12150.3	33307.3	22540.6	44194.3	40612.4	36771
Q9WUB3	22	3	Glycogen phosphorylase_ muscle form OS=Mus musculus OX=10090 GN=Pygm PE=1 SV=3	3200.7	2820.33	2801.53	2708.16	2685.91	2837.55	3003.18	2315.97	2329.59	3271.26	1486.48	2152.84	2197.26	2550.51	784.703	2081.91	2046.08	2498.32	2666.02	2631.22
Q8K157	6	3	Aldose 1-epimerase OS=Mus musculus OX=10090 GN=Galm PE=1 SV=1	17278.5	19658.8	20669	19326.7	15511.3	18375.5	19039.6	18046.3	16868.7	17015.2	8024.54	15006.2	16210.9	18201.6	4531.69	13482.1	12971.8	19467.2	19304.8	13686.1
Q9R0P5	12	3	Destrin OS=Mus musculus OX=10090 GN=Dstn PE=1 SV=3	2081.15	2163.07	2534.58	2446.91	1475.91	2281.16	2423.7	1910.75	2566.9	2033.99	966.531	1651.13	1987.9	2304.47	431.194	1673.69	1651.28	2061.19	2937.61	1636.03
O35488	21	7	Very long-chain acyl-CoA synthetase OS=Mus musculus OX=10090 GN=Slc27a2 PE=1 SV=2	8308.43	7534.19	7461.22	6681.55	10168.4	8155.59	7812.27	6450.03	6740.66	8979.23	3858.62	5751.07	5851.9	6292.61	2970.76	5983.74	5322.53	6957.88	7714.15	7222.39
Q91VI7	13	4	Ribonuclease inhibitor OS=Mus musculus OX=10090 GN=Rnh1 PE=1 SV=1	19154.7	14791	14332.1	14395.5	23982.1	18289.7	15674.7	13712.5	11855.7	20739.9	8895.88	11290.4	11240.8	13557.5	7006.5	13419.1	10679.2	14792.2	13567.9	16682
O08749	19	4	Dihydrolipoyl dehydrogenase_ mitochondrial OS=Mus musculus OX=10090 GN=Dld PE=1 SV=2	15942	19112.8	19956.2	19404.7	7048.73	18461.4	16825.3	18731.6	18287.2	13358.4	7403.84	14589.4	15651.9	18275.1	2059.32	13545.1	11463.1	20206.5	20928.3	10744.8
Q91WL5	16	3	Cytochrome P450 4A12A OS=Mus musculus OX=10090 GN=Cyp4a12a PE=1 SV=2	4627.28	4296.06	3250.42	3412.95	8303.9	5163.81	4392.05	4596.12	4414.22	6307.21	2149.01	3279.32	2549.33	3214.28	2426.03	3788.68	2992.32	4958	5051.72	5073.17
Q61171	5	3	Peroxiredoxin-2 OS=Mus musculus OX=10090 GN=Prdx2 PE=1 SV=3	54.9741	501.752	692.123	904.327	54.5195	536.63	555.445	1238.34	1318.14	22.9198	25.5312	383.002	542.838	851.685	15.9281	393.724	378.427	1335.84	1508.51	18.4354
P09103;Q8CII2	59	22	Protein disulfide-isomerase OS=Mus musculus OX=10090 GN=P4hb PE=1 SV=2	132503	101843	103886	110924	32134.6	148479	82928.3	119956	94471.5	73623.7	61537.5	77739.9	81478.7	104467	9388.28	108938	56499.4	129401	108115	59218.8
Q91W90	9	3	Thioredoxin domain-containing protein 5 OS=Mus musculus OX=10090 GN=Txndc5 PE=1 SV=2	3004.19	2680.9	2822.18	2349.71	4220.38	3034.98	2483.95	2806.28	2213.13	3501.22	1395.22	2046.41	2213.46	2212.92	1233.01	2226.76	1692.33	3027.23	2532.75	2816.19
P08113	54	19	Endoplasmin OS=Mus musculus OX=10090 GN=Hsp90b1 PE=1 SV=2	44394.2	43522.1	44498.4	42918.2	22822.9	56437.6	33058.5	49147.1	38083.2	36503.1	20617.7	33221.8	34900.4	40419.8	6667.82	41408.1	22522.9	53016.8	43583.2	29361.1
Q9CPY7	28	4	Cytosol aminopeptidase OS=Mus musculus OX=10090 GN=Lap3 PE=1 SV=3	8740.46	8015.85	8316.72	8533.02	12849.5	9534.86	9166.87	8253.28	9713.37	11854.2	4059.27	6118.74	6522.88	8036.3	3754.06	6995.7	6245.43	8903.11	11116.2	9534.86
A2AS89	12	4	Agmatinase_ mitochondrial OS=Mus musculus OX=10090 GN=Agmat PE=1 SV=1	10447.3	9466.41	10238.2	10151.7	9814.81	10290.6	8694.57	11867.1	16179	8008.63	4851.96	7226	8029.87	9560.79	2867.45	7550.16	5923.65	12801.4	18515.6	6441.7
Q921I1	29	11	Serotransferrin OS=Mus musculus OX=10090 GN=Tf PE=1 SV=1	17880.3	15217.7	17421.9	17340.2	11578.8	16771.5	16946.2	15810.4	15162.9	17189.7	8304	11616.2	13664.1	16330.7	3382.81	12305.2	11545.5	17055.2	17352.8	13826.4
Q9D0F9	29	10	Phosphoglucomutase-1 OS=Mus musculus OX=10090 GN=Pgm1 PE=1 SV=4	11871.1	11885.7	11129.6	10773.7	15208.8	12185.1	12977.7	10821.7	10821.9	18425.7	5513.19	9072.75	8729.07	10146.6	4443.33	8940.19	8841.75	11673.7	12384.8	14820.6
Q99KI0	35	12	Aconitate hydratase_ mitochondrial OS=Mus musculus OX=10090 GN=Aco2 PE=1 SV=1	28212.7	25093.1	27619.8	25289.9	30133.4	26184.3	27461.7	21431.8	22928.2	34093	13102.6	19154.3	21662.5	23817.7	8803.61	19211.3	18709.7	23119.2	26239.5	27422.5
O35129	13	7	Prohibitin-2 OS=Mus musculus OX=10090 GN=Phb2 PE=1 SV=1	27306.8	25736.3	27761.3	27466.6	15365.1	28689.1	20676.5	32279.2	26992.2	22361.9	12681.9	19645.3	21773.4	25867.7	4488.99	21049.1	14087	34820.8	30890.4	17986.6
E9PV24	11	3	Fibrinogen alpha chain OS=Mus musculus OX=10090 GN=Fga PE=1 SV=1	2615.82	3115.97	3241.33	3292.84	1768.68	2691.81	2935.24	3557.37	3568.69	2173.41	1214.85	2378.52	2542.2	3101.15	516.73	1974.97	1999.79	3837.47	4084.08	1748.17
Q9QXD6	22	12	Fructose-1_6-bisphosphatase 1 OS=Mus musculus OX=10090 GN=Fbp1 PE=1 SV=3	29242.4	47632.6	59428.3	47237	21981.1	45980.9	51273.8	50157.8	50797.2	24534.4	13580.8	36359.4	46610.1	44487.2	6421.88	33736.1	34933	54107	58133.3	19734.1
Q64442	25	12	Sorbitol dehydrogenase OS=Mus musculus OX=10090 GN=Sord PE=1 SV=3	10556.3	14560.4	14972.9	15647.4	9364.88	11824.9	15875.7	14664.3	14594.4	11201.4	4902.61	11114.4	11743.4	14736.6	2736	8675.93	10816.2	15818.9	16702.1	9009.75
P62908	13	5	40S ribosomal protein S3 OS=Mus musculus OX=10090 GN=Rps3 PE=1 SV=1	2838.29	2864.74	2639	2540.26	2563.85	2729.25	2338.53	2608.53	2766.63	2762.5	1318.17	2186.74	2069.79	2392.38	749.042	2002.44	1593.25	2813.91	3166.19	2222.01
Q9D023	5	4	Mitochondrial pyruvate carrier 2 OS=Mus musculus OX=10090 GN=Mpc2 PE=1 SV=1	5980.77	6384.63	6593.62	8061.09	1165.29	3862.89	3821.79	5327.45	4671.47	2765.8	2777.61	4873.58	5171.44	7591.84	340.446	2834.2	2603.8	5746.91	5346.12	2224.66
O55022	13	3	Membrane-associated progesterone receptor component 1 OS=Mus musculus OX=10090 GN=Pgrmc1 PE=1 SV=4	10517.1	8761.58	8701.64	9037.23	14475	9869.28	7734.53	9194.53	8174.25	13415.6	4884.39	6687.98	6824.77	8511.16	4228.94	7241.07	5269.57	9918.47	9354.78	10790.7
P24549	37	12	Retinal dehydrogenase 1 OS=Mus musculus OX=10090 GN=Aldh1a1 PE=1 SV=5	67815.9	64779.7	63507	62463	34287.6	63198.6	102320	59414	64543.3	37963.9	31495.2	49448.3	49809.1	58827	10017.3	46368.7	69711.3	64091.9	73864.6	30536
P17742	18	6	Peptidyl-prolyl cis-trans isomerase A OS=Mus musculus OX=10090 GN=Ppia PE=1 SV=2	79717.6	77549.6	84526.9	84257.3	18857	75823.4	111311	59467.1	69143.8	49246.4	37022.7	59195.9	66295.2	79352.5	5509.16	55631.5	75836.5	64149.2	79129.5	39611.1
P11499	39	9	Heat shock protein HSP 90-beta OS=Mus musculus OX=10090 GN=Hsp90ab1 PE=1 SV=3	62888.9	58989.8	57828.5	59313.8	46040.4	61860.2	68711.1	55746	49283.6	59504.4	29207	45028.7	45355.4	55861	13450.9	45386.7	46813.2	60135.2	56401.2	47862
Q9QXX4	27	12	Calcium-binding mitochondrial carrier protein Aralar2 OS=Mus musculus OX=10090 GN=Slc25a13 PE=1 SV=1	22344.2	26353	26556	28201.3	22741.8	25552.4	23681.7	30413.5	30969.7	21252.7	10377.1	20116.1	20828.1	26559.6	6644.14	18747.8	16134.4	32808.2	35442.4	17094.5
Q8CFX1	15	3	GDH/6PGL endoplasmic bifunctional protein OS=Mus musculus OX=10090 GN=H6pd PE=1 SV=2	14189	12392.9	13262.9	14542.9	4878.48	13200.1	13558.4	11734.1	11272.5	11047.1	6589.69	9459.86	10402.2	13696.3	1425.27	9684.87	9237.39	12658	12900.5	8885.69
Q60759	20	4	Glutaryl-CoA dehydrogenase_ mitochondrial OS=Mus musculus OX=10090 GN=Gcdh PE=1 SV=2	7664.48	8967.77	9633.37	8144.36	9151.52	8112.67	9398.47	8288.04	8950.01	7780.41	3559.56	6845.37	7555.54	7670.26	2673.66	5952.25	6403.22	8940.6	10242.6	6258.13
Q62266	8	6	Cornifin-A OS=Mus musculus OX=10090 GN=Sprr1a PE=1 SV=1	35006.3	24462.3	29599.6	11560.1	10035.9	29935.4	48508.5	16111.3	18067.3	14348.4	16257.7	18672.8	23215.2	10887.2	2932.04	21963.5	33049	17379.9	20676.6	11541.1
O88844	36	17	Isocitrate dehydrogenase [NADP] cytoplasmic OS=Mus musculus OX=10090 GN=Idh1 PE=1 SV=2	32533.7	29793.5	32901.3	32952.7	33590.2	33001	35657.3	30417.6	28516.4	31601.4	15109.4	22742.2	25804.8	31034.5	9813.55	24212.8	24293.5	32812.5	32634.7	25418.4
Q9QXF8	18	9	Glycine N-methyltransferase OS=Mus musculus OX=10090 GN=Gnmt PE=1 SV=3	15779.1	16571.1	16521.5	21267.1	17710.1	14523.9	16651.2	24840.9	24321	14620.1	7328.19	12649.2	12958	20029.1	5174.09	10656.2	11344.6	26796.7	27833.5	11759.6
Q68FD5	46	13	Clathrin heavy chain 1 OS=Mus musculus OX=10090 GN=Cltc PE=1 SV=3	18533.8	15477.3	17430.2	15336.2	19914.1	17831.1	19124.1	13763	14530.8	18787.4	8607.5	11814.3	13670.7	14443.4	5818.01	13082.7	13029.3	14846.6	16629.3	15111.5
Q922R8	15	3	Protein disulfide-isomerase A6 OS=Mus musculus OX=10090 GN=Pdia6 PE=1 SV=3	558.416	1916.6	2439.29	2393.4	1302.3	2004.25	1491.67	3105.08	2403.1	770.603	259.341	1463	1913.16	2254.07	380.473	1470.51	1016.28	3349.56	2750.15	619.831
P02463	12	3	Collagen alpha-1(IV) chain OS=Mus musculus OX=10090 GN=Col4a1 PE=1 SV=4	6480.7	5934.09	6145.31	5367.83	7535.43	6666.96	6258.07	5247.44	5480.08	10503.7	3009.78	4529.67	4819.82	5055.36	2201.51	4891.54	4263.65	5660.6	6271.52	8448.58
P00186	18	5	Cytochrome P450 1A2 OS=Mus musculus OX=10090 GN=Cyp1a2 PE=1 SV=1	2782.68	2783.64	2703.4	2516.88	2481.73	3637.39	2463.41	2802.1	2397.47	2554.35	1292.34	2124.83	2120.3	2370.36	725.049	2668.74	1678.33	3022.73	2743.72	2054.57
Q8BH00	21	8	2-aminomuconic semialdehyde dehydrogenase OS=Mus musculus OX=10090 GN=Aldh8a1 PE=1 SV=1	7336.25	13316.1	22349.3	25238.5	4100.61	13606.4	13834.2	23302	19981.1	5982.8	3407.12	10164.6	17528.7	23769.3	1198.01	9982.95	9425.31	25136.7	22866.7	4812.23
Q922Q1	11	3	Mitochondrial amidoxime reducing component 2 OS=Mus musculus OX=10090 GN=Marc2 PE=1 SV=1	1400.26	1330.84	1288.36	1287.96	1560.95	1170.43	980.007	1585.44	1812.03	1153.99	650.312	1015.87	1010.47	1212.98	456.039	858.739	667.683	1710.27	2073.72	928.209
P29758	16	5	Ornithine aminotransferase_ mitochondrial OS=Mus musculus OX=10090 GN=Oat PE=1 SV=1	13041	10563.3	8771.75	12560.2	10710.9	9901.14	9495.28	9948.12	10398.3	13830.1	6056.54	8063.32	6879.76	11829.1	3129.23	7264.44	6469.17	10731.4	11900.1	11124.2
O88986	10	4	2-amino-3-ketobutyrate coenzyme A ligase_ mitochondrial OS=Mus musculus OX=10090 GN=Gcat PE=1 SV=2	1797.23	1956.22	1957.74	1958.68	3616.31	1869.98	1881.51	1829.11	2030.61	2794.58	834.675	1493.24	1535.47	1844.66	1056.52	1372	1281.88	1973.12	2323.87	2247.81
G3X982;Q3TYQ9	22	10	Aldehyde oxidase 3 OS=Mus musculus OX=10090 GN=Aox3 PE=1 SV=1	6658.37	7116.15	19039.4	6097.86	7390.33	8182.04	7558.12	7299.4	7069.53	8495.1	3092.3	5431.97	14932.8	5742.89	2159.12	6003.15	5149.38	7874.12	8090.51	6832.99
P35564	17	5	Calnexin OS=Mus musculus OX=10090 GN=Canx PE=1 SV=1	4425.84	4214.26	4500.67	4555.22	3717.87	4978.7	4926.35	4391.14	4005	3748	2055.46	3216.87	3529.91	4290.06	1086.19	3652.86	3356.34	4736.87	4583.4	3014.68
Q91Y97	27	14	Fructose-bisphosphate aldolase B OS=Mus musculus OX=10090 GN=Aldob PE=1 SV=3	64408.2	76695.4	101047	97366.1	68790.5	83300.8	90189.4	83555.6	77393	54187.4	29912.7	58543.9	79252.1	91698.3	20097.5	61117.6	61446.4	90134.4	88570.1	43585.3
P63038	39	22	60 kDa heat shock protein_ mitochondrial OS=Mus musculus OX=10090 GN=Hspd1 PE=1 SV=1	86055	87698.9	81619.4	75712.8	75532.3	94070.9	74736.2	91217.4	82992.7	73813	39965.9	66943.2	64014.8	71305.4	22067.2	69019.7	50918.1	98399.4	94978.5	59371
P45952	18	10	Medium-chain specific acyl-CoA dehydrogenase_ mitochondrial OS=Mus musculus OX=10090 GN=Acadm PE=1 SV=1	13188.6	12145.3	12272	11082.4	17859.9	12231.3	12613.2	11319.1	12878.6	14602.8	6125.08	9270.91	9625.03	10437.3	5217.87	8974.07	8593.44	12210.3	14738.6	11745.7
Q9R0H5	37	7	Keratin_ type II cytoskeletal 71 OS=Mus musculus OX=10090 GN=Krt71 PE=1 SV=1	13098.5	11964.5	10828.5	10776.1	14075.3	12412.6	12329.1	10058.4	9940.64	14353.1	6083.25	9132.89	8492.86	10148.8	4112.16	9107.07	8399.86	10850.3	11376.3	11544.8
P62983;P0CG50;P62984	15	3	Ubiquitin-40S ribosomal protein S27a OS=Mus musculus OX=10090 GN=Rps27a PE=1 SV=2	9327.95	8615.49	9038.9	8973.22	6263.46	9349.66	10076.2	7707.04	7883.98	8301.15	4332.11	6576.46	7089.29	8450.87	1829.9	6859.82	6864.93	8313.85	9022.59	6676.98
P17751	25	13	Triosephosphate isomerase OS=Mus musculus OX=10090 GN=Tpi1 PE=1 SV=4	52422.6	58165.4	59532.8	51798.4	56464.9	57376.4	64793.2	44376.8	53795.7	53434.6	24346.2	44399.4	46692.1	48783.1	16496.5	42096.9	44143.9	47870.8	61564.9	42979.9
Q9D8E6	24	7	60S ribosomal protein L4 OS=Mus musculus OX=10090 GN=Rpl4 PE=1 SV=3	14135.7	12292.8	12057.8	12035.7	15622.9	14372.7	13366	11693.5	12178.6	16477.9	6564.94	9383.48	9457.05	11335.1	4564.3	10545.2	9106.3	12614.2	13937.5	13253.9
Q9DCX2	12	5	ATP synthase subunit d_ mitochondrial OS=Mus musculus OX=10090 GN=Atp5pd PE=1 SV=3	40420.9	48257	47338.3	44706.9	47576	56330.6	37317.1	56778.8	50080.3	38456.3	18772.4	36836	37127.8	42104.5	13899.6	41329.6	25424.3	61249.3	57312.9	30932.1
Q8BMS1	44	20	Trifunctional enzyme subunit alpha_ mitochondrial OS=Mus musculus OX=10090 GN=Hadha PE=1 SV=1	18404.7	18799.3	17824.1	17246	26220.9	18513.3	21602.2	15220.2	17041	22650.6	8547.58	14350.1	13979.6	16242.1	7660.58	13583.2	14717.6	16418.5	19502	18218.9
Q61598	18	5	Rab GDP dissociation inhibitor beta OS=Mus musculus OX=10090 GN=Gdi2 PE=1 SV=1	4731.45	5072.84	4721.32	4707.1	2486.7	4303.27	4690.82	4227.64	3982.73	3062.95	2197.39	3872.25	3702.97	4433.09	726.502	3157.3	3195.88	4560.5	4557.92	2463.67
P56480	70	34	ATP synthase subunit beta_ mitochondrial OS=Mus musculus OX=10090 GN=Atp5f1b PE=1 SV=2	226586	204028	219469	207150	142293	263886	155719	261824	210161	164194	105232	155741	172131	195092	41571.6	193612	106092	282439	240512	132068
P70441	15	4	Na(+)/H(+) exchange regulatory cofactor NHE-RF1 OS=Mus musculus OX=10090 GN=Slc9a3r1 PE=1 SV=3	4836.8	5471.61	4435.98	4107.91	2865.26	5491.79	5085.2	4438.5	3101.46	4469.12	2246.32	4176.65	3479.18	3868.78	837.099	4029.31	3464.57	4787.97	3549.38	3594.71
P51881	32	6	ADP/ATP translocase 2 OS=Mus musculus OX=10090 GN=Slc25a5 PE=1 SV=3	34143	25138.5	23354.2	29129.1	38713.7	29486.3	24159.2	30357.1	25659.2	34503.9	15856.8	19188.9	18316.9	27433.5	11310.4	21634	16459.7	32747.3	29364.9	27753
P38060	15	7	Hydroxymethylglutaryl-CoA lyase_ mitochondrial OS=Mus musculus OX=10090 GN=Hmgcl PE=1 SV=2	22158.5	22169.1	22008.1	20513.8	28997.4	23837.7	22901.3	21015.2	21338.6	23904.4	10290.9	16922.4	17261.2	19319.7	8471.72	17489.6	15602.7	22669.8	24420.3	19227.3
Q07417	18	7	Short-chain specific acyl-CoA dehydrogenase_ mitochondrial OS=Mus musculus OX=10090 GN=Acads PE=1 SV=2	22314.2	21530.1	22069.9	21591.3	22993.6	22112.3	23739.8	20422.1	20923	24762	10363.2	16434.6	17309.6	20334.4	6717.68	16223.8	16174	22030.1	23944.8	19917.2
P62702	13	4	40S ribosomal protein S4_ X isoform OS=Mus musculus OX=10090 GN=Rps4x PE=1 SV=2	3144.59	3673.7	3641.16	3879.68	2787.27	2932.42	3846.29	3450.21	3520.62	2972.57	1460.42	2804.25	2855.8	3653.83	814.315	2151.51	2620.5	3721.86	4029.07	2390.97
Q8CAY6	16	7	Acetyl-CoA acetyltransferase_ cytosolic OS=Mus musculus OX=10090 GN=Acat2 PE=1 SV=2	3404.06	3490.05	3132.02	3129.5	3554.4	3244.23	3182.17	3928.71	3985.32	2822.48	1580.92	2664.06	2456.47	2947.32	1038.44	2380.29	2168.02	4238.04	4560.88	2270.25
Q9R0P3	18	4	S-formylglutathione hydrolase OS=Mus musculus OX=10090 GN=Esd PE=1 SV=1	14426.5	15754.8	15428.2	14644.7	13080.8	16082	17397.5	16926.8	14345.8	11118	6700.01	12026.1	12100.5	13792.2	3821.63	11799.3	11853	18259.5	16417.6	8942.71
P14211	30	12	Calreticulin OS=Mus musculus OX=10090 GN=Calr PE=1 SV=1	87279.2	73900.9	68601.3	73325.7	81498.8	103785	69709.8	78059.7	66724.5	78774.5	40534.5	56410.8	53804.6	69057.3	23810.3	76146.9	47493.6	84205.8	76360.9	63361.8
Q9ET01	43	9	Glycogen phosphorylase_ liver form OS=Mus musculus OX=10090 GN=Pygl PE=1 SV=4	4409.61	5229.17	5164.21	5197.71	5049.75	4840.64	5234.46	5474.46	6333.72	3954.04	2047.92	3991.58	4050.33	4895.14	1475.31	3551.56	3566.26	5905.5	7248.44	3180.41
Q3ULD5	17	5	Methylcrotonoyl-CoA carboxylase beta chain_ mitochondrial OS=Mus musculus OX=10090 GN=Mccc2 PE=1 SV=1	6230.88	5389.08	5995.75	5466.31	3126.97	5243.62	4531.78	4611.37	5306.45	5042.4	2893.76	4113.65	4702.52	5148.11	913.56	3847.23	3087.52	4974.45	6072.81	4055.83
Q9QXD1	13	4	Peroxisomal acyl-coenzyme A oxidase 2 OS=Mus musculus OX=10090 GN=Acox2 PE=1 SV=2	1141.72	1144.79	1238.41	1456.39	1469.5	1009.58	1250.94	1230.76	1234.32	1614.37	530.242	873.852	971.293	1371.61	429.322	740.727	852.274	1327.66	1412.58	1298.51
P70694	24	10	Estradiol 17 beta-dehydrogenase 5 OS=Mus musculus OX=10090 GN=Akr1c6 PE=1 SV=1	35224.3	35237.3	32639.6	32991.3	51303.3	38225.2	33939.2	35126.4	31710.9	42310.8	16359	26897.7	25599.5	31070.8	14988.5	28045.8	23122.9	37892.1	36290.6	34032.5
P08228	15	7	Superoxide dismutase [Cu-Zn] OS=Mus musculus OX=10090 GN=Sod1 PE=1 SV=2	55458.2	50134	60726.6	48626.2	53866.3	55077.9	61638.6	46369	43734.6	58712.4	25756	38268.8	47628.4	45795.6	15737.3	40410.6	41994.7	50019.9	50050.8	47225
Q9JHI5	18	7	Isovaleryl-CoA dehydrogenase_ mitochondrial OS=Mus musculus OX=10090 GN=Ivd PE=1 SV=1	6479.01	9515.11	7878.72	7746.34	5049.66	7557.56	7242.08	8074.06	7721.89	4771.09	3009	7263.17	6179.35	7295.41	1475.28	5544.96	4934.06	8709.77	8837.09	3837.6
Q91YQ5	27	10	Dolichyl-diphosphooligosaccharide--protein glycosyltransferase subunit 1 OS=Mus musculus OX=10090 GN=Rpn1 PE=1 SV=1	25421.6	23986.7	24304.9	22261.6	22732.7	28078.9	17292.5	25905.3	24412.7	22333	11806.4	18309.8	19062.6	20965.7	6641.48	20601.4	11781.5	27945	27938.4	17963.4
P80318	21	4	T-complex protein 1 subunit gamma OS=Mus musculus OX=10090 GN=Cct3 PE=1 SV=1	3506.89	3526.09	3300.74	3431.09	3050.99	3343.93	4259.76	2866.21	3419.18	3285.59	1628.68	2691.57	2588.8	3231.36	891.362	2453.43	2902.19	3091.88	3912.98	2642.75
P12970	13	4	60S ribosomal protein L7a OS=Mus musculus OX=10090 GN=Rpl7a PE=1 SV=2	21294.3	19057.6	18749.1	17468.6	25506.9	21410.8	19932.7	18409.8	16522.8	23817	9889.57	14547.3	14705.1	16451.7	7451.98	15709.1	13580.2	19859.3	18909	19157.1
P14152	25	11	Malate dehydrogenase_ cytoplasmic OS=Mus musculus OX=10090 GN=Mdh1 PE=1 SV=3	70081.4	63270.6	67027	63780.7	63589.1	66654.4	69323	61183	60557.1	73402.1	32547.4	48296.4	52569.9	60067.9	18577.9	48904.2	47230	66000.3	69302.8	59040.6
Q9DB20	25	13	ATP synthase subunit O_ mitochondrial OS=Mus musculus OX=10090 GN=Atp5po PE=1 SV=1	51745.2	43793.1	44354.3	42179.9	38846.8	50343.1	39472	45829.3	41259.7	46670.8	24031.7	33428.6	34787.5	39724.5	11349.3	36936.6	26892.5	49437.7	47218.5	37539.4
P50285	10	3	Dimethylaniline monooxygenase [N-oxide-forming] 1 OS=Mus musculus OX=10090 GN=Fmo1 PE=1 SV=1	4697.27	5842.93	5609.89	4086.02	2058.66	4165.85	3855.32	4769.32	3868.5	5295.18	2181.52	4460.08	4399.88	3848.17	601.448	3056.47	2626.65	5144.84	4427.19	4259.15
Q91VD9	21	3	NADH-ubiquinone oxidoreductase 75 kDa subunit_ mitochondrial OS=Mus musculus OX=10090 GN=Ndufs1 PE=1 SV=2	8936.93	6094.71	7219.67	7304.4	7243.71	7880.14	6153.26	7288.25	6191.35	8712.74	4150.51	4652.27	5662.45	6879.2	2116.29	5781.65	4192.25	7862.09	7085.51	7008.05
Q8VCC2	14	4	Liver carboxylesterase 1 OS=Mus musculus OX=10090 GN=Ces1 PE=1 SV=1	6413.3	7530.07	7082	7083.58	8035.69	7193.77	5339.88	8219.14	7982.26	7126.94	2978.48	5747.93	5554.47	6671.23	2347.67	5278.05	3638.08	8866.28	9135.06	5732.52
Q9DCN2	13	7	NADH-cytochrome b5 reductase 3 OS=Mus musculus OX=10090 GN=Cyb5r3 PE=1 SV=3	21248	19990.6	23992.2	19327	10602.3	21606.8	17145.1	20522.1	20409.5	15549.8	9868.07	15259.4	18817.3	18201.9	3097.53	15852.8	11681	22138	23357	12507.4
Q9DBM2	40	13	Peroxisomal bifunctional enzyme OS=Mus musculus OX=10090 GN=Ehhadh PE=1 SV=4	8646.6	9378.09	10273.3	9997.53	4077.06	7154.4	8503.54	8697.96	7766.72	7009.85	4015.68	7158.58	8057.45	9415.56	1191.13	5249.16	5793.5	9382.8	8888.39	5638.33
Q9DBT9	47	17	Dimethylglycine dehydrogenase_ mitochondrial OS=Mus musculus OX=10090 GN=Dmgdh PE=1 SV=1	52423.8	53681.4	53211.5	52476.4	43845.1	60371	49226.3	53967.8	48041	47151.7	24346.8	40976.7	41734.3	49421.6	12809.6	44294.1	33538.1	58217	54979.1	37926.2
Q9D0M3	6	3	Cytochrome c1_ heme protein_ mitochondrial OS=Mus musculus OX=10090 GN=Cyc1 PE=1 SV=1	2670.09	2408.35	1944.34	1914.99	2992.96	2416.17	2002.72	2455.04	2478.46	2639.77	1240.05	1838.37	1524.96	1803.51	874.407	1772.74	1364.46	2648.34	2836.41	2123.29
P11352	15	7	Glutathione peroxidase 1 OS=Mus musculus OX=10090 GN=Gpx1 PE=1 SV=2	27303.8	26676.9	27594.3	27229.9	19037.5	27305.5	25569	23173.5	21950.8	31668.9	12680.5	20363.3	21642.4	25644.8	5561.9	20034	17420.3	24998.1	25121	25472.7
Q8CHR6	13	4	Dihydropyrimidine dehydrogenase [NADP(+)] OS=Mus musculus OX=10090 GN=Dpyd PE=1 SV=1	844.083	1743.43	1400.64	1470.21	1949.02	1026.46	1379.84	1737.92	1877.63	1120.14	392.011	1330.81	1098.53	1384.63	569.417	753.115	940.088	1874.76	2148.79	900.98
P40142	29	8	Transketolase OS=Mus musculus OX=10090 GN=Tkt PE=1 SV=1	19882.9	24521.7	25470.5	23337.2	18413.8	22529.1	27272.8	20117.3	22463.3	18054.1	9234.07	18718.1	19976.7	21978.7	5379.69	16529.5	18581.1	21701.3	25707.5	14521.7
P42125	14	6	Enoyl-CoA delta isomerase 1_ mitochondrial OS=Mus musculus OX=10090 GN=Eci1 PE=1 SV=2	45605.3	38151.9	38680.8	37405.3	46223.6	44727.5	34876.5	43602.2	36838.1	44584.6	21180.2	29122.5	30337.7	35227.9	13504.4	32816.5	23761.5	47035.3	42158.3	35861.4
P37040	33	7	NADPH--cytochrome P450 reductase OS=Mus musculus OX=10090 GN=Por PE=1 SV=2	7066.36	9426.19	9394.24	8661.74	7189.22	7957.9	7592	9723.9	9257.89	6798.96	3281.78	7195.29	7367.98	8157.52	2100.37	5838.69	5172.46	10489.5	10594.9	5468.71
O70503	10	4	Very-long-chain 3-oxoacyl-CoA reductase OS=Mus musculus OX=10090 GN=Hsd17b12 PE=1 SV=1	8343.6	7442.51	7389.03	6888.38	9661.39	8690.76	7648.97	6533.77	5666.58	11485.9	3874.96	5681.09	5795.28	6487.4	2822.62	6376.39	5211.28	7048.21	6484.95	9238.62
Q99PG0	16	4	Arylacetamide deacetylase OS=Mus musculus OX=10090 GN=Aadac PE=1 SV=3	12715.9	11110.3	10646.2	11392.8	14855.6	13729.2	10318.5	12159.2	10808.9	13238.2	5905.56	8480.85	8349.88	10729.6	4340.13	10073.1	7030.05	13116.6	12369.9	10648.1
Q91VA0	24	10	Acyl-coenzyme A synthetase ACSM1_ mitochondrial OS=Mus musculus OX=10090 GN=Acsm1 PE=1 SV=1	8318.22	9681	9657.5	9453.03	14507.6	8387.28	8789.42	11272.2	11715.7	10488.9	3863.17	7389.8	7574.46	8902.75	4238.45	6153.73	5988.27	12159.7	13407.7	8436.66
Q8VC30	28	10	Triokinase/FMN cyclase OS=Mus musculus OX=10090 GN=Tkfc PE=1 SV=1	35610.6	33019.3	35306	33849.7	26604.1	35130.3	38602.3	31667	29101.9	30694.3	16538.4	25204.6	27690.8	31879.2	7772.52	25775	26299.9	34160.3	33304.8	24688.8
Q9D2G2	20	8	Dihydrolipoyllysine-residue succinyltransferase component of 2-oxoglutarate dehydrogenase complex_ mitochondrial OS=Mus musculus OX=10090 GN=Dlst PE=1 SV=1	22018.3	16219.4	17642	17933.5	22880.8	21254.1	15114.7	19596.5	17510.9	22667.3	10225.8	12380.7	13836.8	16889.6	6684.75	15594.1	10297.7	21139.4	20039.9	18232.3
P54071;Q3TZ89	28	8	Isocitrate dehydrogenase [NADP]_ mitochondrial OS=Mus musculus OX=10090 GN=Idh2 PE=1 SV=3	7141.97	7601.44	8117.06	7838.61	2980.49	6094.88	7128.03	6214.67	6697.85	5325.53	3316.89	5802.41	6366.28	7382.31	870.765	4471.8	4856.36	6703.98	7665.15	4283.56
P68134;P68033;P62737;P63268	28	3	Actin_ alpha skeletal muscle OS=Mus musculus OX=10090 GN=Acta1 PE=1 SV=1	40045.6	40921.6	40509.5	42813.9	27256.4	39827.9	76237.3	26493.8	35881.4	25175	18598.1	31236.7	31772	40321.6	7963.1	29221.6	51940.8	28579.8	41063.4	20249.3
Q9Z2I8	23	7	Succinate--CoA ligase [GDP-forming] subunit beta_ mitochondrial OS=Mus musculus OX=10090 GN=Suclg2 PE=1 SV=3	8637.26	11770.3	8123.43	8146.98	9686.97	9340.22	9887.59	8689.1	8794.51	9412.15	4011.34	8984.63	6371.28	7672.73	2830.1	6852.9	6736.46	9373.24	10064.6	7570.61
P97494	13	4	Glutamate--cysteine ligase catalytic subunit OS=Mus musculus OX=10090 GN=Gclc PE=1 SV=4	16600.5	12731.4	13602	11885.9	11366.6	14057.5	16752.2	10108.3	12016.8	13926.7	7709.67	9718.3	10668.2	11194	3320.81	10314	11413.4	10904.2	13752.3	11201.8
P14824	28	7	Annexin A6 OS=Mus musculus OX=10090 GN=Anxa6 PE=1 SV=3	12381.2	10920.1	11315.5	12200.9	8851.39	12366.1	10801.8	11608.3	10591.4	9908.44	5750.11	8335.65	8874.82	11490.6	2585.98	9073	7359.29	12522.2	12121	7969.8
Q91X77	18	3	Cytochrome P450 2C50 OS=Mus musculus OX=10090 GN=Cyp2c50 PE=1 SV=2	4424.4	3706.73	4431.28	3703.6	5356.48	4155.16	3433.62	4007.38	3957.92	6210.07	2054.79	2829.46	3475.49	3488	1564.92	3048.63	2339.34	4322.9	4529.52	4995.04
Q9WVL0	15	9	Maleylacetoacetate isomerase OS=Mus musculus OX=10090 GN=Gstz1 PE=1 SV=1	14757.9	14610.3	15747.3	17181.4	23452.3	15335.4	14884.1	19768.7	16716.7	17778.6	6853.9	11152.5	12350.7	16181.2	6851.7	11251.5	10140.6	21325.2	19130.9	14300.1
O54734	9	5	Dolichyl-diphosphooligosaccharide--protein glycosyltransferase 48 kDa subunit OS=Mus musculus OX=10090 GN=Ddost PE=1 SV=2	12722.9	11361.3	10861.7	10829.1	12873.2	13722.8	9402.95	12466.9	10445.7	12828.9	5908.79	8672.4	8518.91	10198.7	3760.97	10068.4	6406.27	13448.5	11954.2	10318.8
P06151	31	15	L-lactate dehydrogenase A chain OS=Mus musculus OX=10090 GN=Ldha PE=1 SV=3	76352.3	73629.7	74125.4	61009.6	100866	83931.4	90956.9	53693.7	69221.3	92540.2	35459.7	56203.8	58137.2	57458.2	29468.5	61580.3	61969.3	57921.3	79218.3	74434.2
Q8VCB3	3	3	Glycogen [starch] synthase_ liver OS=Mus musculus OX=10090 GN=Gys2 PE=1 SV=2	94.2579	126.69	251.042	299.658	464.948	109.661	207.811	88.531	540.261	416.376	43.7755	96.7059	196.895	282.215	135.837	80.4581	141.583	95.5015	618.285	334.91
Q91WN4	24	9	Kynurenine 3-monooxygenase OS=Mus musculus OX=10090 GN=Kmo PE=1 SV=1	10190.7	9945.31	9101.84	8829.79	13720.3	11205.5	8399.22	10624	9541.9	11871.9	4732.81	7591.55	7138.65	8315.79	4008.47	8221.45	5722.42	11460.5	10919.9	9549.11
O35490	56	26	Betaine--homocysteine S-methyltransferase 1 OS=Mus musculus OX=10090 GN=Bhmt PE=1 SV=1	295769	213244	229621	281075	177555	243192	251401	215102	209832	259196	137362	162776	180094	264713	51873.5	178429	171280	232038	240136	208483

## Sheet: 96 h
				Normalized abundance										Raw abundance
				Female					Male					Female					Male
Accession	Peptide count	Unique peptides	Description	Mouse 2	Mouse 3	Mouse 4	Mouse 5	Mouse 7	Mouse 1	Mouse 2	Mouse 5	Mouse 6	Mouse 7	Mouse 2	Mouse 3	Mouse 4	Mouse 5	Mouse 7	Mouse 1	Mouse 2	Mouse 5	Mouse 6	Mouse 7
P19157	21	3	Glutathione S-transferase P 1 OS=Mus musculus OX=10090 GN=Gstp1 PE=1 SV=2	114555	139761	118170	145493	152165	346185	348346	356957	284572	372814	84637.5	135191	87213	113540	83134.6	368214	329451	388084	213751	380228
P07724	35	13	Serum albumin OS=Mus musculus OX=10090 GN=Alb PE=1 SV=3	59888.1	57466.4	74628.7	60833.4	76456.4	44626.4	41024.3	40672.4	43004.8	44546.8	44247.7	55587.4	55078.2	47473.1	41771.6	47466.2	38799.1	44219.1	32302.3	45432.6
Q63886;P70691	19	5	UDP-glucuronosyltransferase 1-1 OS=Mus musculus OX=10090 GN=Ugt1a1 PE=1 SV=2	84565	74437.2	77826.2	87411.4	89719.8	67670.7	62750.7	63576.3	60594.9	61607.3	62479.8	72003.4	57438.1	68214	49017.9	71977	59347	69120.3	45514.8	62832.3
P97807	19	6	Fumarate hydratase_ mitochondrial OS=Mus musculus OX=10090 GN=Fh PE=1 SV=3	6089.98	6463.75	6419.57	6914.59	6389.18	7173.79	7880.4	7823.95	7580.65	7870.43	4499.51	6252.41	4737.83	5396	3490.69	7630.3	7452.95	8506.21	5694.07	8026.93
Q3THS6	16	4	S-adenosylmethionine synthase isoform type-2 OS=Mus musculus OX=10090 GN=Mat2a PE=1 SV=2	828.685	771.387	731.078	900.56	820.872	560.145	560.821	547.272	688.432	553.579	612.264	746.165	539.557	702.778	448.479	595.79	530.401	594.995	517.103	564.587
Q8BWQ1	13	6	UDP-glucuronosyltransferase 2A3 OS=Mus musculus OX=10090 GN=Ugt2a3 PE=1 SV=1	13640.6	15041.2	14603.2	15285.7	16108.3	11513.2	11757.6	11922.1	12757.9	10473.8	10078.2	14549.4	10777.6	11928.6	8800.68	12245.8	11119.9	12961.7	9582.87	10682
Q922J3	25	3	CAP-Gly domain-containing linker protein 1 OS=Mus musculus OX=10090 GN=Clip1 PE=1 SV=1	1909.66	1679.42	1888.3	1419.02	1460.78	2661.13	2222.68	2650.05	2835.98	3085.21	1410.93	1624.5	1393.62	1107.37	798.089	2830.47	2102.12	2881.14	2130.2	3146.56
Q8BW75	24	6	Amine oxidase [flavin-containing] B OS=Mus musculus OX=10090 GN=Maob PE=1 SV=4	37544.7	33673.4	32681.7	35579.8	36615.4	28406.3	26422.8	26456.4	20945.8	23320.1	27739.5	32572.4	24120.1	27765.7	20004.6	30213.9	24989.6	28763.4	15733.1	23783.8
P21550	28	3	Beta-enolase OS=Mus musculus OX=10090 GN=Eno3 PE=1 SV=3	7268.98	6767.53	7232.21	5699.34	6702.81	9771.82	9748.61	9164.98	8521.42	8367.05	5370.6	6546.25	5337.59	4447.65	3662.05	10393.7	9219.83	9964.18	6400.71	8533.43
Q99MZ7	10	4	Peroxisomal trans-2-enoyl-CoA reductase OS=Mus musculus OX=10090 GN=Pecr PE=1 SV=1	15794.2	13815	13829.5	15385.6	16609.4	12497.4	11611.2	12743	12152.4	11684.2	11669.4	13363.3	10206.6	12006.6	9074.46	13292.7	10981.4	13854.2	9128.08	11916.5
P06801	21	6	NADP-dependent malic enzyme OS=Mus musculus OX=10090 GN=Me1 PE=1 SV=2	2245.64	3126.79	3176.52	5247.27	3623.49	6352.29	7109.12	5841.58	6716.44	7107.96	1659.17	3024.55	2344.37	4094.86	1979.67	6756.52	6723.52	6350.98	5044.93	7249.3
Q91XE0	15	8	Glycine N-acyltransferase OS=Mus musculus OX=10090 GN=Glyat PE=1 SV=1	18504.5	19735.1	17940.6	18742.7	18459	20480.7	22801.1	20874.2	20255.2	21690.9	13671.8	19089.8	13240.7	14626.4	10085	21783.9	21564.3	22694.4	15214.3	22122.2
Q9D023	5	4	Mitochondrial pyruvate carrier 2 OS=Mus musculus OX=10090 GN=Mpc2 PE=1 SV=1	5775.67	6646.96	5681.55	8207.08	8803.25	4214.31	3992.32	5219.08	4333.97	4548.26	4267.29	6429.63	4193.15	6404.63	4809.61	4482.49	3775.77	5674.19	3255.38	4638.7
Q8VCN5	16	7	Cystathionine gamma-lyase OS=Mus musculus OX=10090 GN=Cth PE=1 SV=1	16661.8	14483	14189.8	14115.4	14664.6	12788.2	12346.2	10602.4	12311.5	10070	12310.4	14009.5	10472.5	11015.4	8011.94	13602	11676.5	11527	9247.58	10270.2
Q63880	21	4	Carboxylesterase 3A OS=Mus musculus OX=10090 GN=Ces3a PE=1 SV=2	28245.4	33700.8	31074.5	42145.7	34219.6	76207.7	69957.6	89343.5	38839.2	95027.4	20868.8	32598.9	22933.9	32889.6	18695.7	81057.2	66163	97134.4	29173.4	96917
P56657	18	3	Cytochrome P450 2C40 OS=Mus musculus OX=10090 GN=Cyp2c40 PE=1 SV=2	8614.7	7697.52	9115.07	8401.4	7988.54	7457.89	6641.35	5453.59	6464.93	5443.92	6364.87	7445.84	6727.2	6556.28	4364.49	7932.47	6281.11	5929.15	4856.01	5552.17
P11714	17	3	Cytochrome P450 2D9 OS=Mus musculus OX=10090 GN=Cyp2d9 PE=1 SV=2	75.2975	355.775	429.559	737.528	592.402	1744.08	1714.83	2490.15	1664.53	2258.16	55.6327	344.142	317.028	575.552	323.655	1855.06	1621.81	2707.3	1250.28	2303.06
P20108	14	5	Thioredoxin-dependent peroxide reductase_ mitochondrial OS=Mus musculus OX=10090 GN=Prdx3 PE=1 SV=1	30492.1	28765.8	28022	30780	30405.5	28472.7	26228.2	25256.1	25638.4	24314.9	22528.7	27825.2	20681.1	24020.1	16611.9	30284.6	24805.6	27458.5	19257.8	24798.4
P00329	33	16	Alcohol dehydrogenase 1 OS=Mus musculus OX=10090 GN=Adh1 PE=1 SV=2	59887.3	50998.7	56940.1	61436.9	55325.9	47555.3	49016.5	43577.6	51726.6	45736.8	44247	49331.2	42023.5	47944.1	30227	50581.5	46357.8	47377.6	38853.5	46646.2
Q921I1	29	11	Serotransferrin OS=Mus musculus OX=10090 GN=Tf PE=1 SV=1	17037.9	17205	17447.7	17205.4	18544.9	16154	15356.7	15163.8	16048.8	13711	12588.2	16642.4	12876.9	13426.7	10131.9	17181.9	14523.7	16486.1	12054.7	13983.6
Q91X83	20	6	S-adenosylmethionine synthase isoform type-1 OS=Mus musculus OX=10090 GN=Mat1a PE=1 SV=1	48455.3	44471.6	39225.2	40699.3	45103.1	38922.3	36702	33501.2	34353	30851.2	35800.6	43017.5	28949.4	31760.9	24641.8	41399.1	34711.2	36422.6	25803.6	31464.6
Q8VCU1	18	4	Carboxylesterase 3B OS=Mus musculus OX=10090 GN=Ces3b PE=1 SV=2	10644.2	13289.3	12209.1	16280.2	13666.2	22241	21150.6	25933.3	15009.8	27128.5	7864.37	12854.8	9010.66	12704.8	7466.45	23656.3	20003.3	28194.7	11274.4	27668
P57776	13	3	Elongation factor 1-delta OS=Mus musculus OX=10090 GN=Eef1d PE=1 SV=3	15537.2	14695.9	14377.5	13496.3	14251.8	18680.8	18940.5	16596.1	15685.2	16525.4	11479.5	14215.4	10611.1	10532.2	7786.42	19869.6	17913.1	18043.3	11781.6	16854
Q8R164	23	6	Valacyclovir hydrolase OS=Mus musculus OX=10090 GN=Bphl PE=1 SV=1	34361.2	30564	33895.8	32502.3	34503.7	29984.9	29524.4	26470.2	30128.9	26101.9	25387.4	29564.7	25016.1	25364.1	18850.9	31893	27923	28778.4	22630.8	26620.9
Q71RI9	12	3	Kynurenine--oxoglutarate transaminase 3 OS=Mus musculus OX=10090 GN=Kyat3 PE=1 SV=1	4741.55	5452.9	5426.87	6762.84	5455.54	4144.74	4452.72	4459.88	4321.34	4538.51	3503.23	5274.61	4005.2	5277.58	2980.61	4408.49	4211.2	4848.79	3245.89	4628.76
Q8VEK3	20	4	Heterogeneous nuclear ribonucleoprotein U OS=Mus musculus OX=10090 GN=Hnrnpu PE=1 SV=1	8339.92	9618.14	10248.2	9463.38	9371.07	10396.1	11312.5	10562.1	11243.4	10838.8	6161.85	9303.66	7563.46	7385.02	5119.83	11057.6	10698.9	11483.1	8445.28	11054.3
P08249	20	10	Malate dehydrogenase_ mitochondrial OS=Mus musculus OX=10090 GN=Mdh2 PE=1 SV=3	63422	54034.4	56142.4	57188	60236.7	55225.9	49792.9	44980.7	47445.1	44978.6	46858.6	52267.7	41434.8	44628.3	32910	58740.2	47092.1	48903.1	35637.5	45873
P16331	16	6	Phenylalanine-4-hydroxylase OS=Mus musculus OX=10090 GN=Pah PE=1 SV=4	7275.18	6429.74	6079.5	7138.99	7496.99	6065.24	5924.41	5457.07	5906.7	5568.39	5375.18	6219.51	4486.85	5571.11	4095.94	6451.2	5603.06	5932.93	4436.71	5679.12
P24456	17	3	Cytochrome P450 2D10 OS=Mus musculus OX=10090 GN=Cyp2d10 PE=1 SV=2	13071.5	11607.7	11957.3	13003.3	13284.8	10365.6	10733.6	9594.67	12035.6	9769.78	9657.74	11228.2	8824.88	10147.5	7258.06	11025.2	10151.4	10431.3	9040.33	9964.05
P49429	24	6	4-hydroxyphenylpyruvate dioxygenase OS=Mus musculus OX=10090 GN=Hpd PE=1 SV=3	18731.7	18082.3	18853.4	20120.8	19887.6	17988.7	17745.5	17155.7	17443.4	16224.2	13839.7	17491	13914.4	15701.8	10865.5	19133.4	16782.9	18651.7	13102.3	16546.8
Q8BGZ7	28	3	Keratin_ type II cytoskeletal 75 OS=Mus musculus OX=10090 GN=Krt75 PE=1 SV=1	5081.24	5043.56	4943.93	7436.4	5263.78	6593.26	7787.26	7892.61	7555.24	7613.7	3754.21	4878.65	3648.77	5803.21	2875.84	7012.83	7364.86	8580.85	5674.98	7765.09
P56395	18	10	Cytochrome b5 OS=Mus musculus OX=10090 GN=Cyb5a PE=1 SV=2	96863.8	90955.7	88619.7	88874.2	93790.2	87931.4	81136.5	80393	70599.2	72055.6	71566.6	87981.8	65404	69355.6	51241.8	93527	76735.5	87403.4	53029.3	73488.4
Q7TNG8	9	4	Probable D-lactate dehydrogenase_ mitochondrial OS=Mus musculus OX=10090 GN=Ldhd PE=1 SV=1	3356.23	3453.51	3034.03	2687.74	2942.83	4430.82	4342.23	4048.01	3287.63	3860.08	2479.71	3340.59	2239.2	2097.45	1607.8	4712.77	4106.7	4401	2469.44	3936.83
O08601	39	11	Microsomal triglyceride transfer protein large subunit OS=Mus musculus OX=10090 GN=Mttp PE=1 SV=2	50247.4	47913.5	53192.5	44242.5	50763.8	74271.9	60883.3	53030.7	65225.1	57019.1	37124.7	46346.9	39257.7	34525.9	27734.5	78998.3	57580.9	57655	48992.7	58152.9
O70475	21	3	UDP-glucose 6-dehydrogenase OS=Mus musculus OX=10090 GN=Ugdh PE=1 SV=1	353.053	527.373	620.918	868.121	663.785	809.378	959.045	1861.1	1242.62	2218.51	260.849	510.13	458.256	677.463	362.656	860.883	907.025	2023.39	933.37	2262.63
P14148	14	4	60S ribosomal protein L7 OS=Mus musculus OX=10090 GN=Rpl7 PE=1 SV=2	7922.51	11984.7	13222.4	11497.2	10692	13766.4	14437.6	17535.4	14151.7	17817	5853.45	11592.8	9758.55	8972.21	5841.51	14642.5	13654.4	19064.5	10629.8	18171.3
Q99LB7	32	14	Sarcosine dehydrogenase_ mitochondrial OS=Mus musculus OX=10090 GN=Sardh PE=1 SV=1	56591.6	51306.3	52708.9	51251.5	55876.2	51666.9	50088.7	47386.2	47756.3	46807.9	41812	49628.7	38900.8	39995.6	30527.7	54954.8	47371.8	51518.3	35871.3	47738.7
Q91YI0	36	9	Argininosuccinate lyase OS=Mus musculus OX=10090 GN=Asl PE=1 SV=1	28873.2	26523.4	29488.8	26188.7	27279	25160.5	22832.6	18635.1	24495.9	17557.2	21332.6	25656.2	21763.6	20437.1	14903.7	26761.6	21594.1	20260.2	18399.7	17906.3
O08756	8	4	3-hydroxyacyl-CoA dehydrogenase type-2 OS=Mus musculus OX=10090 GN=Hsd17b10 PE=1 SV=4	393.132	513.628	665.255	399.474	454.483	742.052	696.011	1358.66	608.346	1259.73	290.461	496.834	490.978	311.741	248.305	789.273	658.258	1477.13	456.948	1284.78
P51174	26	9	Long-chain specific acyl-CoA dehydrogenase_ mitochondrial OS=Mus musculus OX=10090 GN=Acadl PE=1 SV=2	29450.3	24752.4	26383.8	26005.2	25500.5	23054.9	22556.5	18498.2	23182.9	16136.1	21759	23943	19472	20293.9	13932	24522	21333	20111.3	17413.4	16456.9
Q9JII6	19	9	Aldo-keto reductase family 1 member A1 OS=Mus musculus OX=10090 GN=Akr1a1 PE=1 SV=3	11541.3	9575.56	9290.38	11211.6	10148.5	9146.3	8855.15	8094.95	9439.5	8189.8	8527.18	9262.47	6856.58	8749.28	5544.56	9728.32	8374.84	8800.84	7090.31	8352.65
Q91VA0	24	10	Acyl-coenzyme A synthetase ACSM1_ mitochondrial OS=Mus musculus OX=10090 GN=Acsm1 PE=1 SV=1	9017.01	8291.5	8578.97	7866.8	6961.92	9017.11	9357.22	9846.78	9507.59	9259.28	6662.11	8020.4	6331.54	6139.09	3803.61	9590.92	8849.67	10705.4	7141.45	9443.4
P01899;P01897;P01896;P03991;P14428	7	3	H-2 class I histocompatibility antigen_ D-B alpha chain OS=Mus musculus OX=10090 GN=H2-D1 PE=1 SV=2	3434.97	3257.52	3254.92	3156.8	3082.01	2629.17	2639.48	2297.81	3289.71	2243.98	2537.89	3151.01	2402.23	2463.5	1683.84	2796.48	2496.31	2498.18	2471.01	2288.61
P16015	35	18	Carbonic anhydrase 3 OS=Mus musculus OX=10090 GN=Ca3 PE=1 SV=3	66803.5	53461.4	58414.1	65614.2	53251	88705.5	87540.5	72866.9	84992.6	60218.9	49357	51713.4	43111.4	51203.9	29093.4	94350.3	82792.2	79221	63840.6	61416.3
P62897	8	4	Cytochrome c_ somatic OS=Mus musculus OX=10090 GN=Cycs PE=1 SV=2	2422.74	2298.17	2300.31	1894.19	1607.31	2727.06	2518.09	2775.31	2517.74	3054.02	1790.01	2223.03	1697.7	1478.18	878.147	2900.6	2381.5	3017.33	1891.15	3114.75
Q9DBJ1	17	5	Phosphoglycerate mutase 1 OS=Mus musculus OX=10090 GN=Pgam1 PE=1 SV=3	16982	20105.7	24356.6	23688.6	22635.8	22835.4	29048	28911.1	39329.6	31983.3	12547	19448.3	17975.9	18486.1	12367	24288.5	27472.4	31432.2	29541.7	32619.3
O35423	15	4	Serine--pyruvate aminotransferase_ mitochondrial OS=Mus musculus OX=10090 GN=Agxt PE=1 SV=3	29982.2	24902.2	27377.2	24699.4	25218.2	24589.1	23563	20313.9	22090.2	18413.3	22152	24087.9	20205.2	19274.9	13777.8	26153.8	22284.9	22085.3	16592.6	18779.4
Q9WTP6	23	8	Adenylate kinase 2_ mitochondrial OS=Mus musculus OX=10090 GN=Ak2 PE=1 SV=5	15419.8	13978.5	15265	15519.3	16612.9	14169	14224.9	13162.9	14369.5	12820.2	11392.8	13521.4	11266	12110.9	9076.35	15070.7	13453.3	14310.8	10793.4	13075.1
P51881	32	6	ADP/ATP translocase 2 OS=Mus musculus OX=10090 GN=Slc25a5 PE=1 SV=3	34621.3	30473.4	27877.5	29391.8	34381	29208.3	26815.2	25917.7	20893.6	22292.5	25579.5	29477	20574.4	22936.8	18783.9	31067	25360.7	28177.7	15693.9	22735.7
Q91Y97	27	14	Fructose-bisphosphate aldolase B OS=Mus musculus OX=10090 GN=Aldob PE=1 SV=3	70411.8	88777.7	83017.7	84271.5	106919	66227	73045.5	68623.6	73526.1	62820.1	52022.9	85874.9	61269.6	65763.7	58414.7	70441.3	69083.4	74607.6	55227.8	64069.2
P62806	30	14	Histone H4 OS=Mus musculus OX=10090 GN=H4c1 PE=1 SV=2	155926	126210	141446	135895	102389	108717	108932	69663.4	100327	69341.9	115204	122083	104391	106050	55939.4	115635	103024	75738.2	75358.5	70720.8
Q9CW42	10	5	Mitochondrial amidoxime-reducing component 1 OS=Mus musculus OX=10090 GN=Marc1 PE=1 SV=2	553.065	1013.32	1012.89	1034.9	975.811	1103.46	1293.6	1663.27	1284.62	1661.32	408.625	980.185	747.542	807.617	533.129	1173.67	1223.43	1808.31	964.922	1694.35
Q80XN0	27	9	D-beta-hydroxybutyrate dehydrogenase_ mitochondrial OS=Mus musculus OX=10090 GN=Bdh1 PE=1 SV=2	11895	10388.5	12247.4	12878.1	12838.6	10082.4	11202.3	9791.17	11015.8	10055.7	8788.45	10048.8	9038.98	10049.8	7014.32	10724	10594.7	10645	8274.31	10255.6
P62908	13	5	40S ribosomal protein S3 OS=Mus musculus OX=10090 GN=Rps3 PE=1 SV=1	2075.27	2265.27	2655.07	2041.2	2494.21	3008.11	2767.21	3010.08	2540.86	2563.72	1533.29	2191.2	1959.52	1592.91	1362.7	3199.54	2617.11	3272.56	1908.52	2614.7
Q8CG76	11	3	Aflatoxin B1 aldehyde reductase member 2 OS=Mus musculus OX=10090 GN=Akr7a2 PE=1 SV=3	4920.93	6813.4	6438.11	5865.35	5745.95	7004.66	7155.54	7151.98	6750.64	7012.61	3635.77	6590.62	4751.52	4577.2	3139.27	7450.41	6767.42	7775.65	5070.62	7152.05
Q9R0P5	12	3	Destrin OS=Mus musculus OX=10090 GN=Dstn PE=1 SV=3	2014.9	2464.59	2165.7	1924.94	2268.69	2662.34	2772.6	2375.46	2731.37	2297.51	1488.68	2384.01	1598.35	1502.19	1239.48	2831.76	2622.21	2582.6	2051.62	2343.2
P50172	16	5	Corticosteroid 11-beta-dehydrogenase isozyme 1 OS=Mus musculus OX=10090 GN=Hsd11b1 PE=1 SV=3	42526.1	41597.7	37600	40890	43915.5	37259.1	37807.8	38335.6	29969.7	34009.4	31419.9	40237.6	27749.9	31909.7	23993	39630.1	35757.1	41678.5	22511.2	34685.7
P00924	54	20	Enolase 1 OS=Saccharomyces cerevisiae (strain ATCC 204508 / S288c) OX=559292 GN=ENO1 PE=1 SV=3	309268	224816	260771	238616	287419	228347	216399	200113	225429	163758	228499	217465	192457	186211	157030	242878	204661	217563	169327	167014
P34914	32	14	Bifunctional epoxide hydrolase 2 OS=Mus musculus OX=10090 GN=Ephx2 PE=1 SV=2	7779.53	12860.9	13124.4	15715.8	14803.8	15016.5	18397.7	20388.8	22117.7	18448.6	5747.82	12440.4	9686.17	12264.3	8088	15972	17399.8	22166.8	16613.3	18815.5
P14152	25	11	Malate dehydrogenase_ cytoplasmic OS=Mus musculus OX=10090 GN=Mdh1 PE=1 SV=3	66297.5	59133.6	62593.6	64306.9	62132.6	59430.4	60096.1	55623	60438.6	55528.5	48983.1	57200.2	46195.9	50183.8	33945.8	63212.2	56836.4	60473.4	45397.3	56632.6
P52825	22	8	Carnitine O-palmitoyltransferase 2_ mitochondrial OS=Mus musculus OX=10090 GN=Cpt2 PE=1 SV=2	9045.89	8496.1	8323.66	9270.8	9618.23	9466.22	10250.3	9797.34	10215.6	9381.23	6683.45	8218.31	6143.11	7234.74	5254.87	10068.6	9694.34	10651.7	7673.28	9567.77
P52760	14	9	2-iminobutanoate/2-iminopropanoate deaminase OS=Mus musculus OX=10090 GN=Rida PE=1 SV=3	84412.4	64207	76243	61094.8	59003.9	58405.9	57469.6	37166.4	54874.1	38847.8	62367.1	62107.7	56269.6	47677.1	32236.5	62122.6	54352.4	40407.3	41217.7	39620.3
P63038	39	22	60 kDa heat shock protein_ mitochondrial OS=Mus musculus OX=10090 GN=Hspd1 PE=1 SV=1	73457.6	70630.9	75511.8	78842.6	78173	78475.9	83562.1	87797.5	77088.3	87421.5	54273.3	68321.5	55730	61527.1	42709.4	83469.7	79029.6	95453.6	57903.5	89159.8
Q9QXE0	21	8	2-hydroxyacyl-CoA lyase 1 OS=Mus musculus OX=10090 GN=Hacl1 PE=1 SV=2	9103.25	11286.3	11444	12594	10969.1	9117.12	9460.99	9632.88	10002.2	8660.19	6725.83	10917.3	8446.05	9828.12	5992.9	9697.3	8947.81	10472.9	7512.99	8832.4
P47738	51	24	Aldehyde dehydrogenase_ mitochondrial OS=Mus musculus OX=10090 GN=Aldh2 PE=1 SV=1	59035.5	53491.9	59408.7	53834.8	56230.6	51727.5	50049.8	43128.1	55840.9	44090.1	43617.7	51742.9	43845.4	42011.5	30721.3	55019.2	47335	46888.9	41943.9	44966.8
G3X982;Q3TYQ9	22	10	Aldehyde oxidase 3 OS=Mus musculus OX=10090 GN=Aox3 PE=1 SV=1	6709.68	6277.41	7089.41	6397.58	6003.5	7613.39	7677.81	7462.91	6933.38	6598.79	4957.37	6072.16	5232.2	4992.54	3279.98	8097.87	7261.35	8113.69	5207.88	6730.01
Q64374	25	12	Regucalcin OS=Mus musculus OX=10090 GN=Rgn PE=1 SV=1	60205.1	54864.7	58887.8	66165.7	48621	51878	47108.2	34884.5	50705.1	32541.4	44481.9	53070.8	43461	51634.3	26563.8	55179.3	44553	37926.5	38086.2	33188.4
Q8CFX1	15	3	GDH/6PGL endoplasmic bifunctional protein OS=Mus musculus OX=10090 GN=H6pd PE=1 SV=2	11622.1	13299.1	12034.4	13575.2	13846.2	10972.1	12340.9	9727.73	12025.2	9804.01	8586.82	12864.3	8881.78	10593.8	7564.79	11670.3	11671.5	10576	9032.51	9998.96
P62242	12	6	40S ribosomal protein S8 OS=Mus musculus OX=10090 GN=Rps8 PE=1 SV=2	20806.7	21979.3	21547.2	19527.2	22333.5	25304.3	25180.5	24267.6	21550.9	22162.7	15372.8	21260.7	15902.5	15238.6	12201.8	26914.5	23814.7	26383.7	16187.6	22603.4
P52840	11	4	Sulfotransferase 1A1 OS=Mus musculus OX=10090 GN=Sult1a1 PE=1 SV=1	4060.39	7768.75	5340.73	10259.1	9395.21	3401.31	3767.29	2740.48	6523.8	3555.17	2999.97	7514.74	3941.62	8006.01	5133.02	3617.75	3562.94	2979.46	4900.23	3625.86
P55096	30	9	ATP-binding cassette sub-family D member 3 OS=Mus musculus OX=10090 GN=Abcd3 PE=1 SV=2	16536.4	14853.4	15565.6	15623.4	16242.5	15788	14491	12813.3	14037.4	11994.7	12217.7	14367.7	11487.8	12192.2	8873.99	16792.6	13705	13930.6	10544	12233.3
P21614	14	3	Vitamin D-binding protein OS=Mus musculus OX=10090 GN=Gc PE=1 SV=2	9085.67	9835.32	8965.44	9423.4	11686.8	8042.55	8822.12	8457.19	8814.75	8615.62	6712.84	9513.74	6616.77	7353.83	6385.01	8554.34	8343.59	9194.67	6621.04	8786.94
Q8VCT4	27	14	Carboxylesterase 1D OS=Mus musculus OX=10090 GN=Ces1d PE=1 SV=1	58043.6	51961.2	51449.9	57254.7	62510.7	52973.9	50309.9	52136.7	42618.5	46601.6	42884.8	50262.2	37971.6	44680.4	34152.4	56344.9	47581.1	56683.1	32012.1	47528.3
Q8VC30	28	10	Triokinase/FMN cyclase OS=Mus musculus OX=10090 GN=Tkfc PE=1 SV=1	31852.4	30624	34671.3	32688.3	36622.3	29639.3	32044.4	29073.8	31385.3	27347.5	23533.8	29622.6	25588.5	25509.2	20008.4	31525.4	30306.3	31609.1	23574.5	27891.3
P50431	17	3	Serine hydroxymethyltransferase_ cytosolic OS=Mus musculus OX=10090 GN=Shmt1 PE=1 SV=3	1848.7	2370.99	1995.54	1804.31	1885.85	2229.07	2450.46	2409.07	2483.15	2005.89	1365.89	2293.47	1472.77	1408.04	1030.32	2370.92	2317.54	2619.15	1865.17	2045.78
Q9DCU9	13	5	4-hydroxy-2-oxoglutarate aldolase_ mitochondrial OS=Mus musculus OX=10090 GN=Hoga1 PE=1 SV=1	9015.67	7340.5	7265.44	7971.04	8780.16	7886.55	7169.06	6738.01	6721.56	6618.11	6661.12	7100.49	5362.12	6220.43	4796.99	8388.41	6780.2	7325.58	5048.78	6749.71
Q91WL5	16	3	Cytochrome P450 4A12A OS=Mus musculus OX=10090 GN=Cyp4a12a PE=1 SV=2	4353.12	3483.04	4150.37	3485.66	4065.09	5419.15	4990.75	4578.56	4158.11	4134.8	3216.25	3369.15	3063.1	2720.13	2220.94	5763.99	4720.04	4977.82	3123.29	4217.02
Q99P30	14	4	Peroxisomal coenzyme A diphosphatase NUDT7 OS=Mus musculus OX=10090 GN=Nudt7 PE=1 SV=2	1329.61	2010.91	1502.44	2880.77	1880.76	2354.54	2310.59	2908.03	2822.04	2864.62	982.369	1945.16	1108.85	2248.1	1027.54	2504.37	2185.26	3161.61	2119.72	2921.58
Q8VCR2	17	4	17-beta-hydroxysteroid dehydrogenase 13 OS=Mus musculus OX=10090 GN=Hsd17b13 PE=1 SV=2	8796.32	7495.04	9724.83	8693.24	8817.33	8003.05	8271.5	5792.42	7383.72	6688.98	6499.05	7249.98	7177.22	6784.02	4817.3	8512.32	7822.85	6297.53	5546.15	6821.99
O88844	36	17	Isocitrate dehydrogenase [NADP] cytoplasmic OS=Mus musculus OX=10090 GN=Idh1 PE=1 SV=2	32133.6	31367.3	29040.6	33665.3	33800.9	29486.7	30122	29501.4	30680.7	28188.5	23741.5	30341.6	21432.8	26271.7	18467	31363	28488.2	32073.9	23045.3	28749
Q91ZA3	38	11	Propionyl-CoA carboxylase alpha chain_ mitochondrial OS=Mus musculus OX=10090 GN=Pcca PE=1 SV=2	19134.2	17251.4	17562.6	17235.8	18960	17050.5	17538.4	15054.7	16857.5	14484.3	14137.1	16687.4	12961.7	13450.5	10358.7	18135.5	16587.1	16367.4	12662.2	14772.3
Q9DD20	7	4	Methyltransferase-like protein 7B OS=Mus musculus OX=10090 GN=Mettl7b PE=1 SV=2	1728.48	1370.84	1606.89	1716.05	1878.8	1505.34	1386.96	1473.38	1325.78	1477.38	1277.07	1326.02	1185.93	1339.17	1026.47	1601.14	1311.73	1601.86	995.837	1506.75
P12710	23	10	Fatty acid-binding protein_ liver OS=Mus musculus OX=10090 GN=Fabp1 PE=1 SV=2	1921.98	2666.06	3009.09	4483.95	2582.49	2752.67	3849.61	6493.11	5756.5	7879.74	1420.03	2578.88	2220.8	3499.18	1410.93	2927.83	3640.8	7059.32	4323.89	8036.42
C0HKE8;C0HKE1;C0HKE2;C0HKE3;C0HKE4;C0HKE5;C0HKE6;C0HKE7;C0HKE9;Q8BFU2;Q8CGP5;Q8CGP6;Q8CGP7;Q8R1M2;Q64523;Q6GSS7;P27661;Q64522	7	4	Histone H2A type 1-O OS=Mus musculus OX=10090 GN=Hist1h2ao PE=1 SV=1	74001.6	62268.6	68150.1	78867	56804.4	53740	56471.6	52276.2	66333	55666.8	54675.2	60232.6	50296.9	61546.1	31034.8	57159.8	53408.5	56834.7	49824.8	56773.7
P56391	12	6	Cytochrome c oxidase subunit 6B1 OS=Mus musculus OX=10090 GN=Cox6b1 PE=1 SV=2	15018.9	14729.4	14276.1	14004.1	15518.3	14708.8	13113.8	12977.4	14136.8	12003	11096.5	14247.8	10536.2	10928.5	8478.35	15644.8	12402.5	14109.1	10618.6	12241.6
Q78JT3	14	3	3-hydroxyanthranilate 3_4-dioxygenase OS=Mus musculus OX=10090 GN=Haao PE=1 SV=1	21148.4	17534.8	17996.8	18296.8	17206.8	18061.4	17147.3	13721.6	16058.1	13390.3	15625.3	16961.5	13282.2	14278.4	9400.84	19210.7	16217.3	14918.1	12061.8	13656.5
P61922	12	5	4-aminobutyrate aminotransferase_ mitochondrial OS=Mus musculus OX=10090 GN=Abat PE=1 SV=1	731.313	1533.74	1148.21	1957.6	1698.72	1335.66	2017.28	3374.02	2656.58	3247.14	540.322	1483.59	847.415	1527.67	928.086	1420.66	1907.86	3668.24	1995.44	3311.71
Q8QZT1	29	9	Acetyl-CoA acetyltransferase_ mitochondrial OS=Mus musculus OX=10090 GN=Acat1 PE=1 SV=1	24350.4	23973.3	26804.5	28627	24435.1	25514.9	22237.1	22254.1	23521.1	22094.8	17991	23189.5	19782.5	22339.9	13350	27138.5	21031	24194.7	17667.4	22534.2
P28843	10	3	Dipeptidyl peptidase 4 OS=Mus musculus OX=10090 GN=Dpp4 PE=1 SV=3	5534.96	4925.2	4635.5	4928.88	5225.46	5046.32	4765.74	4437.16	3958.31	4078.81	4089.44	4764.16	3421.14	3846.39	2854.9	5367.45	4507.24	4824.09	2973.21	4159.92
P11352	15	7	Glutathione peroxidase 1 OS=Mus musculus OX=10090 GN=Gpx1 PE=1 SV=2	24381.6	21965.1	22740.6	23902.1	21736.1	23571.2	21774.1	18274.5	19457.4	17333	18014.1	21246.9	16783.3	18652.7	11875.4	25071.1	20593	19868	14615.1	17677.6
Q8CAY6	16	7	Acetyl-CoA acetyltransferase_ cytosolic OS=Mus musculus OX=10090 GN=Acat2 PE=1 SV=2	2917.58	2792.24	3179.8	3046.08	2979.76	2923	3044.67	4290.3	3855.68	4647.94	2155.62	2700.94	2346.79	2377.1	1627.98	3109.01	2879.52	4664.42	2896.12	4740.36
O88587	8	5	Catechol O-methyltransferase OS=Mus musculus OX=10090 GN=Comt PE=1 SV=2	2664.09	4507.33	4384.8	5203.72	5305.88	4645.57	5636.28	6477.39	6279.19	6726.29	1968.33	4359.95	3236.11	4060.87	2898.84	4941.19	5330.56	7042.22	4716.5	6860.04
[truncated: 282 more rows]
