# Supplementary material for: Sex-dependent dynamics of metabolism in primary mouse hepatocytes
Source: Arch Toxicol. 2021 Jul 9;95(9):3001–13. doi: 10.1007/s00204-021-03118-9 (PMC8380230; doi:10.1007/s00204-021-03118-9)
Supplement: Supplementary file 4 — Supplementary file4 (XLSX 101 kb) [file 204_2021_3118_MOESM4_ESM.xlsx]

## Sheet: EMS4
– Supplementary Information –
Archives of Toxicology
Sex-dependent dynamics of metabolism in primary mouse hepatocytes
Luise Hochmuth, Christiane Körner, Fritzi Ott, Daniela Volke, Kaja Blagotinšek Cokan, Peter Juvan, Mario Brosch, Ute Hofmann, Ralf Hoffmann, Damjana Rozman, Thomas Berg, Madlen Matz-Soja
Correspondence: Madlen Matz-Soja (madlen.matz@medizin.uni-leipzig.de), Division of Hepatology, Clinic and Polyclinic for Oncology, Gastroenterology, Hepatology, Infectious Diseases, and Pneumology, University Hospital Leipzig, Leipzig, Germany

## Sheet: Metabolome Metadata
						Raw Data
Mouse	Sex	Incubation time	Blank medium	Amount of protein		Lactat	Tauro-Muricholate	b-Muricholate	TCA	Alanin	Glycin	Valin	Harnstoff	Leucin	Isoleucin	Prolin	Methionin	Serin	Threonin	Phenylalanin	Aspartat	Cystein	Glutamat	Ornithin	Lysin	Glutamin	Arginin	Histidin	Tyrosin	Tryptophan	Pyruvat	Acetacetat	3-Hydroxybutyrat	Fumarat	a-Ketoglutarat	Malat	Citrat
				mg/ml		µM	nM	nM	nM	µM	µM	µM	µM	µM	µM	µM	µM	µM	µM	µM	µM	µM	µM	µM	µM	µM	µM	µM	µM	µM	µM	µM	µM	µM	µM	µM	µM
1	male	24 h	A	3220.47		2129.67	45.8332	7.87098	< LOQ	742.085	376.044	525.748	2902.29	672.89	455.759	192.094	50.9516	52.9794	244.312	192.037	157.623	326.289	456.29	139.614	470.783	608.101	22.5446	89.7971	200.551	48.9868	71.4055	56.6932	260.901	8.74385	10.9343	50.6267	6.8661
1	male	48 h	A	2553.51		2229.34	27.4149	3.77638	< LOQ	535.759	374.265	495.986	2895.45	602.159	436.122	124.228	44.5576	56.4582	240.458	166.467	176.664	460.964	387.191	147.103	390.135	723.248	5.38702	79.8742	180.262	49.832	155.678	52.6212	169.015	3.14331	11.8063	9.20562	3.78463
1	male	72 h	C	2190.54		1329.46	119.457	7.73573	11.6379	435.474	343.592	456.164	1886.19	545.8	407.904	123.848	51.5875	81.2239	233.343	136.83	177.322	458.724	367.979	160.259	392.972	1500.99	4.38494	89.1055	112.326	36.3518	201.038	46.3008	56.2457	2.81774	12.1285	5.72065	4.34867
1	male	96 h	C	1953.21		1389.85	170.655	11.5107	12.0343	461.556	298.187	427.318	1521.79	533.075	387.896	144.452	59.7627	117.215	239.035	115.381	184.812	478.059	382.94	156.497	400.052	1643.25	10.1109	82.9873	77.2282	21.8971	194.701	27.7547	33.5664	2.79789	10.6385	7.00197	6.78914
2	male	24 h	A	2521.05		2368.18	78.9238	6.99569	< LOQ	581.517	317.757	538.052	3413.14	670.181	466.534	156.83	36.7132	38.6742	228.595	189.854	105.941	425.528	355.511	141.044	408.742	666.641	12.019	79.1876	194.26	46.4541	76.7475	85.3447	317.451	5.3498	6.83396	28.6204	5.33259
2	male	48 h	C	2275.97		1804.9	51.8232	4.07268	3.77729	588.962	387.17	480.933	2311.13	586.105	427.397	136.508	51.2424	62.8175	245.108	159.483	166.86	495.987	359.366	162.824	397.847	1189.82	0	86.7075	160.511	48.4585	171.37	61.2836	124.713	1.92555	10.4984	6.03654	3.26223
2	male	72 h	C	2048.05		1074.19	159.762	13.9207	14.5398	355.209	248.04	410.623	1832.34	499.183	370.925	123.419	44.6645	66.4265	203.09	109.545	163.936	478.725	360.309	160.919	388.54	1305.16	6.93226	77.2672	92.4222	26.9226	159.575	33.0213	31.8097	1.92013	13.6388	5.34508	5.50047
2	male	96 h	C	1599.93		1076.15	166.439	10.4658	8.23672	383.059	231.638	417.48	1587.45	525.349	374.068	146.377	58.2446	122.989	227.526	114.296	183.28	496.681	384.62	147.555	421.381	1473.2	44.214	81.2446	102.589	22.5486	166.602	18.0895	20.2673	2.7061	11.9561	7.33954	9.56234
3	male	24 h	E	2144.23		2419.57	79.2307	8.93139	< LOQ	670.404	368.56	548.748	3448.61	698.772	476.225	164.05	43.3626	49.639	255.9	196.254	137.067	357.47	409.603	171.675	433.424	723.875	14.1501	83.4074	204.803	48.6711	115.915	75.0319	265.436	5.46386	16.0747	31.9009	6.13316
3	male	48 h	E	1927.25		1742.27	49.2021	3.15304	5.65133	577.944	381.163	458.036	2112.89	567.767	406.716	128.333	47.2447	62.6626	249.786	147.253	161.132	465.268	338.006	165.282	379.446	1228.01	0	82.8554	135.009	45.3189	185.635	58.005	115.179	2.11486	11.1324	6.24758	2.88648
3	male	72 h	F	1727.39		1170.77	127.221	9.12097	9.99539	497.77	324.362	419.518	1516.27	527.883	380.211	144.861	51.0065	88.0818	240.337	119.087	181.796	486.305	368.399	174.124	411.973	1478.04	5.50168	78.7661	97.1232	32.023	172.476	36.6003	42.6268	1.88048	12.194	5.42391	4.80679
3	male	96 h	F	1552.72		1042.48	107.795	7.25584	4.17288	408.153	281.4	409.434	1403.24	523.232	366.445	153.254	57.2151	136.976	250.407	119.824	192.081	492.804	382.108	165.506	431.187	1430.81	29.3769	77.85	108.19	28.3268
5	male	24 h	F	3260.8		2238.33	116.965	21.06	< LOQ	639.857	357.322	519.866	3178.14	667.819	422.917	191.016	56.1361	46.5807	229.863	186.643	152.592	176.188	432.301	160.369	457.219	613.182	21.8714	81.2276	197.728	43.0196	107.964	152.955	252.896	8.4379	8.59307	60.8477	5.29254
5	male	48 h	F	2973.61		1419.13	30.7233	6.08603	< LOQ	736.139	473.541	447.373	1858.41	583.81	368.351	188.868	68.5148	66.3197	266.624	156.977	185.586	218.651	369.232	183.177	432.547	1096.91	4.50228	82.0985	165.683	47.704	151.879	60.8123	86.454	2.78412	6.58358	10.0227	1.21068
5	male	72 h	F	1900.24		1333.76	109.521	11.8553	8.13371	403.257	310.033	435.071	1857.26	534.963	359.758	133.225	55.2676	77.3005	211.021	136.463	163.618	225.012	358.628	166.483	399.307	1385.04	4.0844	84.9935	132.996	38.4184	247.026	78.2816	43.136	2.06532	8.44644	6.47095	4.04265
5	male	96 h	F	1936.55		1120.23	135.597	16.4406	8.01305	362.776	284.025	393.002	1503.91	496.896	325.819	143.655	60.5905	98.4732	217.338	118.251	161.23	217.37	358.469	162.15	398.071	1405.36	6.7972	78.7787	112.694	30.1218	256.094	34.0494	19.0858	2.48347	10.4347	7.54799	6.07967
6	male	24 h	F	2289.94		2041.07	25.1597	6.9872	< LOQ	651.658	382.145	515.527	2998.46	666.361	413.855	162.678	45.1851	50.043	243.85	187.949	139.498	198.581	421.341	146.612	446.812	652.86	16.9345	84.1831	204.926	49.0026	141.471	154.377	235.855	5.68788	12.4029	32.1013	5.75544
6	male	48 h	F	1669.75		1679.64	88.4172	7.04954	6.56682	587.034	388.831	466.467	2124.36	576.573	384.542	141.714	48.5617	65.9927	233.106	155.224	159.388	230.723	356.084	168.141	421.824	1306.82	4.0091	88.116	148.559	49.2128	332.955	131.801	105.992	2.23597	9.00539	6.40215	2.566
6	male	72 h	G	1180.42		1231.44	124.869	5.10147	10.8769	436.818	279.855	422.058	1555.82	523.26	346.513	134.86	51.9839	90.4265	208.488	127.723	170.497	222.952	352.879	142.351	397.959	1228.05	24.8359	86.1834	100.413	28.3142	319.158	112.814	48.7462	1.95339	16.7049	4.77719	5.35535
6	male	96 h	G	1404.3		1189.97	135.548	6.20599	5.74223	359.876	241.772	395.282	1357.09	506.697	326.404	140.038	57.3104	118.54	209.888	112.555	177.633	220.61	367.691	138.472	398.835	1215.16	32.3876	80.6024	99.7116	24.6638	296.653	44.8192	22.4339	2.49577	15.0037	6.66686	8.03058
7	male	24 h	E	2833.43		2055.44	54.4637	22.1372	< LOQ	397.996	283.679	535.226	3476.89	666.076	424.652	143.337	35.1172	31.9165	206.747	184.313	92.1394	211.225	346.392	141.067	425.697	513.628	17.6699	70.2695	186.1	43.9789	153.28	220.94	284.733	6.93034	26.8894	49.8228	6.92555
7	male	48 h	E	2571.06		1603.06	53	7.00926	< LOQ	419.678	345.308	452.334	2302.57	556.665	366.013	122.926	46.912	54.8454	227.46	148.538	140.218	229.421	327.877	158.742	385.08	774.914	5.63648	78.8134	151.395	46.2475	259.359	125.582	103.284	2.5228	20.5411	8.31502	2.74679
7	male	72 h	E	2098.24		1175.98	128.392	16.3854	11.9601	347.964	303.748	408.808	1545.84	506.472	333.961	128.407	53.0317	77.0445	213.516	119.054	155.469	218.284	360.419	160.566	391.482	1170.81	6.738	78.7986	108.093	33.8975	276.506	61.449	30.1363	2.25916	21.3964	6.6931	5.00255
7	male	96 h	E	1954.7		1075.66	148.085	24.6373	6.19989	306.179	227.431	391.313	1385.25	496.949	318.806	138.952	60.1291	123.519	212.979	110.539	159.853	218.691	379.163	160.293	410.367	1186.74	15.2269	76.5512	103.772	25.2792
1	female	24 h	E	854.54		1285.39	180.531	2.98886	25.053	420.763	347.285	444.166	2231.16	540.152	398.04	132.892	41.6961	43.4248	245.728	106.226	146.363	484.771	364.454	137.42	412.554	1009.57	71.3305	79.8704	90.877	27.7396	160.656	81.8714	98.2867	2.37359	15.9474	6.99304	8.88198
1	female	48 h	E	1021.75		775.302	85.3692	2.15624	5.93719	181.126	209.122	401.458	1951.97	495.443	366.502	114.866	32.242	52.5633	200.914	114.365	211.064	492.549	418.924	69.274	435.094	877.535	158.911	73.8455	141.384	40.4563	144.591	14.9009	13.5276	3.48228	8.46242	8.50276	6.07281
1	female	72 h	F	906.44		933.838	82.6287	2.91115	< LOQ	289.711	257.623	424.878	1612.63	539.206	383.004	154.262	51.6353	100.81	236.059	138.137	221.306	514.558	416.283	63.3751	472.329	1180.44	197.439	83.4432	137.816	32.7409	143.728	14.9485	13.0698	3.6953	8.44126	9.32181	10.0385
1	female	96 h	F	754.005		919.151	64.8272	2.60606	< LOQ	463.747	364.89	433.413	1056.01	564.78	386.53	191.397	73.9026	153.306	281.483	149.792	211.131	511.21	404.34	66.8237	481.842	1435.11	221.854	86.9844	150.26	35.8224	148.068	5.95483	5.33222	3.36658	8.90496	8.2072	11.896
2	female	24 h	F	1309.39		1414.82	161.739	4.13542	8.53091	343.864	223.889	315.725	1800.22	393.748	248.192	87.4775	24.066	28.3907	142.177	97.7622	96.64	162.345	239.157	95.5748	262.646	637.121	11.8486	56.7036	90.2036	24.0283	240.084	95.6764	140.626	3.22712	21.6864	11.3426	5.87148
2	female	48 h	F	1216.42		616.963	65.3255	2.65462	6.834	208.076	134.721	220.862	1131.29	264.528	169.325	63.0074	18.4379	26.6344	99.2815	66.4024	96.4879	125.642	203.114	72.808	214.91	564.759	12.9326	41.686	57.6986	20.4039	168.235	61.7921	43.9525	1.66893	10.5515	4.81635	3.09943
2	female	72 h	F	831.545		922.243	107.459	2.93578	9.78569	416.954	220.502	422.937	1632.1	524.431	345.544	138.35	50.8414	101.132	210.036	132.688	191.634	237.252	391.447	117.928	437.729	1389.46	84.7424	83.4833	98.7207	27.3088	275.137	107.775	43.9193	2.90157	14.4903	8.24675	7.83855
2	female	96 h	F	843.125		917.072	126.578	2.33219	12.0538	517.578	328.097	419.954	1072.08	540.468	342.691	173.734	67.6029	142.662	249.587	134.012	201.916	232.694	390.06	91.7918	452.507	1633.96	149.788	87.3569	124.367	26.0214	258.992	66.6817	26.9469	2.79551	11.2963	7.3843	9.1991
3	female	24 h	F	1870.49		2580.44	231.661	6.55585	9.79442	490.058	314.13	506.113	3242.04	621.743	405.737	110.746	25.6729	36.2832	198.678	179.598	86.7522	189.307	313.814	121.361	387.796	851.513	14.3401	86.5715	170.593	50.5188	270.67	176.539	245.381	5.16925	33.5836	27.2531	10.4244
3	female	48 h	F	1421.57		1822.06	41.1467	8.24773	3.52471	540.426	355.334	469.065	2443.54	577.24	380.718	119.846	45.4677	59.1265	225.044	152.892	134.823	225.016	340.052	144.674	382.281	1114.5	4.07261	86.6736	148.032	47.3096	330.963	176.311	157.61	2.43842	24.2063	7.91612	3.20888
3	female	72 h	G	1125.97		962.406	163.15	3.35031	12.2313	415.064	222.833	417.886	1624.23	513.366	341.92	125.958	48.5401	95.377	202.986	118.501	173.758	228.038	355.633	147.662	412.866	1238.59	13.8673	82.8435	69.5555	24.8194	298.224	179.221	61.7183	1.93672	16.8617	4.37604	4.75236
3	female	96 h	G	1202.33		807.128	200.206	3.33703	18.3565	382.014	218.084	356.446	1136.97	454.836	286.57	130.146	52.3602	120.354	199.319	102.444	162.002	201.056	324.114	124.704	368.666	1138.07	30.3204	73.6685	79.4935	18.2009	251.759	88.8566	34.3638	2.02159	14.1844	4.59148	7.10961
4	female	24 h	E	2053.14		2369.67	181.611	4.75745	6.7478	634.625	321.346	500.22	2663.77	588.503	400.387	129.182	31.7277	36.9688	212.312	175.723	122.071	241.174	335.009	145.852	392.391	798.873	5.4684	78.86	167.312	47.894	331.301	203.573	278.941	4.65769	27.5574	21.017	7.79393
4	female	48 h	E	1764.99		1663.18	78.1583	2.60151	3.93641	533.497	298.407	459.555	1991.14	545.748	378.434	125.98	41.1579	51.3672	193.109	148.415	171.458	243.294	368.48	156.48	419.173	1060.28	8.08131	82.1629	141.115	45.9809	358.008	156.923	117.812	2.8244	18.2414	8.19299	3.88499
4	female	72 h	E	1287.79		1237.6	117.445	3.63237	8.96626	476.107	253.488	423.726	1643.34	511.48	347.572	135.807	48.4285	80.26	190.352	127.19	179.147	230.947	363.869	149.31	406.683	1160.58	28.8588	84.0726	102.71	24.9008	356.765	171.432	65.6283	2.27367	17.635	5.42999	5.5162
4	female	96 h	E	1134.9		1121.8	213.001	3.50785	39.1923	496.728	288.921	401.201	1211.33	513.572	329.88	158.201	57.294	103.861	218.68	112.148	188.875	229.418	371.405	114.574	392.194	1291.77	75.115	80.1069	88.6413	16.7659	281.971	141.724	47.5904	2.14954	12.5145	4.80991	8.31123
5	female	24 h	E	1953.45		2616.58	214.783	5.84137	6.42952	676.069	382.342	512.939	2582.26	613.339	411.32	124.427	28.0697	44.4896	218.75	176.681	85.3174	227.581	304.453	113.087	389.192	1009.69	6.91022	89.1703	164.682	49.435	321.731	156.718	253.466	5.51618	28.746	26.3379	6.90982
5	female	48 h	E	1853.22		1790.41	146.161	5.09774	8.92432	527.093	315.699	463.1	2079.96	538.175	380.687	104.185	35.4691	54.4887	198.383	139.894	145.428	231.699	347.463	134.632	393.039	1146.39	4.02002	84.3225	112.16	42.8506	363.653	194.491	153.988	2.7948	17.5987	8.33085	3.9961
5	female	72 h	E	1291.28		1340.81	199.041	4.8461	16.5752	482.054	255.665	425.764	1585.68	520.186	353.178	119.69	48.3248	96.448	203.916	121.059	183.243	241.259	372.013	134.146	398.775	1300.37	17.8573	83.8676	76.6957	22.1681	336.69	165.865	66.2154	2.22858	12.367	5.45772	6.24328
5	female	96 h	E	1293.6		1214.25	288.744	5.12325	31.9423	522.136	305.742	414.116	1162.14	533.128	341.819	154.669	60.743	138.654	243.134	116.129	193.562	238.033	378.863	117.362	412.656	1414.69	60.2992	84.2939	86.9074	17.9211	272.717	118.959	44.1056	2.22316	10.1169	4.90381	8.68773
7	female	24 h	B	1882.68		2506.67	243.732	4.1422	13.2212	421.224	293.051	477.78	3331.9	555.644	421.694	98.1154	23.3557	31.7358	208.988	139.518	75.9361	398.606	308.212	120.082	372.541	571.202	12.4078	72.1829	100.084	36.0334	217.233	96.4706	185.244	3.25629	32.9381	15.4024	8.34318
7	female	48 h	D	1819.08		1302.67	101.151	2.34765	6.04374	357.876	244.509	413.7	2181.75	498.79	372.692	115.325	36.7399	55.1544	187.593	117.82	170.48	461.201	373.054	158.139	403.457	1006.97	9.82708	73.4046	93.0706	37.6627	216.375	66.5725	62.9006	2.1806	13.319	5.96123	4.67326
7	female	72 h	D	1642.08		1759.5	142.931	3.57732	10.6395	371.72	209.388	408.336	1796.4	505.933	365.99	127.066	45.5334	74.4674	178.432	117.04	185.398	472.856	385.76	142.212	396.607	1306.99	33.155	79.0815	86.055	19.4094	218.296	56.0213	53.8585	2.368	10.5264	6.06044	8.02192
7	female	96 h	D	1289.29		1672.17	172.11	2.71168	19.8503	499.568	313.362	413.907	1278.81	532.043	369.071	162.768	60.4229	112.66	229.718	124.06	187.189	486.933	388.799	121.888	411.358	1551.81	88.4972	82.3434	120.023	19.9872	190.279	30.3316	32.0754	2.54282	9.10904	6.58425	9.95276
					Blank I1 A	0	< LOQ	2.17143	< LOQ	999.478	619.267	416.643	0	568.519	342.907	252.713	96.3807	91.6169	289.056	150.144	218.672	209.735	360.802	19.6093	467.019	1626.58	276.907	82.9146	182.684	46.5735	173.627	< LLOQ	< LLOQ	1.16731	< LLOQ	< LLOQ	< LLOQ
					Blank I3 B	0	< LOQ	2.01492	< LOQ	978.68	611.223	407.244	0	556.078	334.336	246.565	93.9498	91.0196	285.618	146.765	213.873	204.505	351.821	18.0933	458.392	1691.45	271.265	81.6691	182.659	45.2063	185.715	< LLOQ	< LLOQ	1.10126	< LLOQ	< LLOQ	< LLOQ
					Blank J1 C	0	< LOQ	2.42858	< LOQ	982.07	628.848	407.084	0	553.917	333.695	245.852	94.7153	95.9115	308.897	147.681	214.82	211.141	351.643	19.2411	460.784	2083.92	278.565	85.6197	183.597	46.2065	174.362	< LLOQ	< LLOQ	1.03926	< LLOQ	< LLOQ	< LLOQ
					Blank J3 D	0	< LOQ	< LOQ	< LOQ	974.954	622.035	405.139	0	554.214	331.525	245.053	94.8329	89.2605	300.725	146.806	214.193	207.855	350.618	18.0194	458.869	2119.61	271.094	84.3929	185.818	46.0646	183.682	< LLOQ	< LLOQ	1.02113	< LLOQ	< LLOQ	< LLOQ
					Blank E7 E	0	< LOQ	2.65624	< LOQ	984.704	614.226	407.641	0	557.632	334.353	247.178	95.2939	89.2382	288.339	147.665	214.115	207.042	353.333	18.5785	459.771	1922.13	272.883	83.39	184.195	46.1449	186.166	< LLOQ	< LLOQ	1.00541	< LLOQ	< LLOQ	< LLOQ
					Blank F7 F	0	< LOQ	2.05066	< LOQ	980.251	627.746	405.432	0	555.275	332.813	246.712	94.8735	89.91	304.205	147.927	214.624	210.581	352.792	19.5921	463.394	2100.8	273.328	86.5229	183.377	46.4353	193.298	< LLOQ	< LLOQ	1.07308	< LLOQ	< LLOQ	< LLOQ
					Blank E9 G	0	< LOQ	2.55667	< LOQ	971.344	626.523	404.95	0	553.674	331.796	245.07	93.876	89.8029	307.906	146.779	214.247	208.161	350.897	16.5575	458.863	1691.87	273.147	88.2661	180.998	45.9796	177.652	< LLOQ	< LLOQ	0.991023	< LLOQ	< LLOQ	< LLOQ
					Blank E10 H	0	< LOQ	1.73832	< LOQ	987.671	630.898	409.937	0	559.685	336.417	248.218	96.29	90.7736	307.719	148.582	216.565	211.368	355.096	20.1592	465.949	1677.49	275.516	85.3994	185.187	46.709	194.579	< LLOQ	< LLOQ	0.981918	< LLOQ	< LLOQ	< LLOQ
						Deduction of Blank
Mouse	Sex	Incubation time	Blank medium	Amount of protein		Lactat	Tauro-Muricholate	b-Muricholate	TCA	Alanin	Glycin	Valin	Harnstoff	Leucin	Isoleucin	Prolin	Methionin	Serin	Threonin	Phenylalanin	Aspartat	Cystein	Glutamat	Ornithin	Lysin	Glutamin	Arginin	Histidin	Tyrosin	Tryptophan	Pyruvat	Acetacetat	3-Hydroxybutyrat	Fumarat	a-Ketoglutarat	Malat	Citrat
				mg/ml		µM	nM	nM	nM	µM	µM	µM	µM	µM	µM	µM	µM	µM	µM	µM	µM	µM	µM	µM	µM	µM	µM	µM	µM	µM	µM	µM	µM	µM	µM	µM	µM
1	male	24 h	A	3220.47		2129.67	45.8332	5.69954	0	-257.393	-243.223	109.106	2902.29	104.371	112.852	-60.6194	-45.4291	-38.6375	-44.7442	41.8925	-61.0494	116.553	95.4886	120.005	3.76343	-1018.48	-254.363	6.88249	17.867	2.4133	-102.222	56.6932	260.901	7.57654	10.9343	50.6267	6.8661
1	male	48 h	A	2553.51		2229.34	27.4149	1.60495	0	-463.719	-245.003	79.3431	2895.45	33.6403	93.2151	-128.485	-51.8231	-35.1587	-48.5978	16.3229	-42.0079	251.228	26.389	127.494	-76.8843	-903.332	-271.52	-3.04042	-2.42227	3.2585	-17.9491	52.6212	169.015	1.976	11.8063	9.20562	3.78463
1	male	72 h	C	2190.54		1329.46	119.457	5.30715	11.6379	-546.596	-285.256	49.0802	1886.19	-8.11729	74.209	-122.004	-43.1278	-14.6876	-75.5541	-10.8503	-37.498	247.583	16.3361	141.018	-67.8118	-582.932	-274.18	3.48578	-71.2709	-9.85471	26.6761	46.3008	56.2457	1.77848	12.1285	5.72065	4.34867
1	male	96 h	C	1953.21		1389.85	170.655	9.08209	12.0343	-520.514	-330.661	20.2347	1521.79	-20.8418	54.2008	-101.4	-34.9526	21.3035	-69.8627	-32.2996	-30.0084	266.918	31.2969	137.256	-60.7319	-440.669	-268.454	-2.63242	-106.369	-24.3094	20.3395	27.7547	33.5664	1.75862	10.6385	7.00197	6.78914
2	male	24 h	A	2521.05		2368.18	78.9238	4.82425	0	-417.961	-301.51	121.409	3413.14	101.662	123.627	-95.8829	-59.6675	-52.9427	-60.4607	39.7097	-112.731	215.793	-5.29066	121.434	-58.277	-959.939	-264.888	-3.72698	11.5759	-0.119405	-96.8797	85.3447	317.451	4.18249	6.83396	28.6204	5.33259
2	male	48 h	C	2275.97		1804.9	51.8232	1.6441	3.77729	-393.108	-241.679	73.8497	2311.13	32.188	93.7021	-109.344	-43.4729	-33.094	-63.7899	11.8024	-47.9597	284.846	7.72302	143.583	-62.9375	-894.104	-278.565	1.08777	-23.0865	2.25204	-2.99216	61.2836	124.713	0.886283	10.4984	6.03654	3.26223
2	male	72 h	C	2048.05		1074.19	159.762	11.4922	14.5398	-626.861	-380.808	3.53954	1832.34	-54.7337	37.2293	-122.433	-50.0508	-29.485	-105.807	-38.1352	-50.8844	267.585	8.66607	141.678	-72.2438	-778.76	-271.633	-8.35248	-91.175	-19.2839	-14.7865	33.0213	31.8097	0.880871	13.6388	5.34508	5.50047
2	male	96 h	C	1599.93		1076.15	166.439	8.0372	8.23672	-599.011	-397.21	10.3965	1587.45	-28.5681	40.3731	-99.4749	-36.4707	27.078	-81.3712	-33.3843	-31.5398	285.54	32.9768	128.314	-39.4029	-610.726	-234.351	-4.37506	-81.0084	-23.6579	-7.76017	18.0895	20.2673	1.66683	11.9561	7.33954	9.56234
3	male	24 h	E	2144.23		2419.57	79.2307	6.27515	0	-314.3	-245.666	141.108	3448.61	141.14	141.873	-83.1282	-51.9313	-39.5992	-32.4395	48.5891	-77.0476	150.428	56.2698	153.097	-26.3474	-1198.26	-258.733	0.017355	20.6085	2.52615	-70.2513	75.0319	265.436	4.45846	16.0747	31.9009	6.13316
3	male	48 h	E	1927.25		1742.27	49.2021	0.496798	5.65133	-406.76	-233.063	50.395	2112.89	10.135	72.3629	-118.845	-48.0492	-26.5756	-38.5532	-0.412138	-52.9824	258.226	-15.3266	146.703	-80.3253	-694.119	-272.883	-0.534562	-49.1857	-0.825966	-0.531079	58.005	115.179	1.10945	11.1324	6.24758	2.88648
3	male	72 h	F	1727.39		1170.77	127.221	7.07031	9.99539	-482.481	-303.384	14.0865	1516.27	-27.3917	47.398	-101.851	-43.867	-1.82821	-63.8677	-28.8401	-32.8281	275.724	15.6069	154.532	-51.421	-622.755	-267.826	-7.7568	-86.2541	-14.4123	-20.8228	36.6003	42.6268	0.8074	12.194	5.42391	4.80679
3	male	96 h	F	1552.72		1042.48	107.795	5.20518	4.17288	-572.098	-346.345	4.00184	1403.24	-32.0426	33.6318	-93.458	-37.6584	47.0658	-53.7984	-28.1034	-22.5432	282.222	29.316	145.914	-32.2069	-669.993	-243.951	-8.67286	-75.1871	-18.1085	-193.298	0	0	-1.07308	0	0	0
5	male	24 h	F	3260.8		2238.33	116.965	19.0094	0	-340.393	-270.424	114.434	3178.14	112.544	90.1046	-55.6957	-38.7374	-43.3293	-74.3424	38.7164	-62.0319	-34.3932	79.5088	140.777	-6.17465	-1487.62	-251.457	-5.29523	14.351	-3.41576	-85.3349	152.955	252.896	7.36482	8.59307	60.8477	5.29254
5	male	48 h	F	2973.61		1419.13	30.7233	4.03537	0	-244.112	-154.205	41.9411	1858.41	28.5348	35.5386	-57.8439	-26.3587	-23.5903	-37.5809	9.04999	-29.038	8.06981	16.4399	163.585	-30.847	-1003.89	-268.826	-4.42437	-17.6941	1.26863	-41.4198	60.8123	86.454	1.71105	6.58358	10.0227	1.21068
5	male	72 h	F	1900.24		1333.76	109.521	9.80467	8.13371	-576.993	-317.713	29.6391	1857.26	-20.3116	26.9447	-113.486	-39.6059	-12.6095	-93.184	-11.4641	-51.0061	14.4311	5.83569	146.891	-64.0868	-715.763	-269.244	-1.52938	-50.3817	-8.01697	53.7271	78.2816	43.136	0.992241	8.44644	6.47095	4.04265
5	male	96 h	F	1936.55		1120.23	135.597	14.39	8.01305	-617.475	-343.72	-12.4297	1503.91	-58.3787	-6.99429	-103.056	-34.2829	8.56326	-86.8667	-29.6757	-53.3943	6.7885	5.67692	142.557	-65.3231	-695.44	-266.531	-7.74418	-70.6832	-16.3136	62.7955	34.0494	19.0858	1.41039	10.4347	7.54799	6.07967
6	male	24 h	F	2289.94		2041.07	25.1597	4.93654	0	-328.592	-245.601	110.095	2998.46	111.086	81.0425	-84.0335	-49.6884	-39.8669	-60.3555	40.0223	-75.1261	-12.0004	68.5492	127.02	-16.5816	-1447.94	-256.394	-2.33977	21.5482	2.56722	-51.8277	154.377	235.855	4.6148	12.4029	32.1013	5.75544
6	male	48 h	F	1669.75		1679.64	88.4172	4.99888	6.56682	-393.217	-238.915	61.0348	2124.36	21.2986	51.729	-104.998	-46.3117	-23.9172	-71.0991	7.29663	-55.236	20.1418	3.29164	148.548	-41.5704	-793.982	-269.319	1.5931	-34.8186	2.77741	139.656	131.801	105.992	1.16289	9.00539	6.40215	2.566
6	male	72 h	G	1180.42		1231.44	124.869	2.5448	10.8769	-534.525	-346.668	17.1073	1555.82	-30.4147	14.7172	-110.21	-41.8921	0.623562	-99.4175	-19.0558	-43.7504	14.7908	1.98179	125.793	-60.9037	-463.816	-248.311	-2.0827	-80.5848	-17.6654	141.505	112.814	48.7462	0.962367	16.7049	4.77719	5.35535
6	male	96 h	G	1404.3		1189.97	135.548	3.64932	5.74223	-611.468	-384.75	-9.66832	1357.09	-46.977	-5.39179	-105.032	-36.5656	28.737	-98.0178	-34.224	-36.614	12.4487	16.7945	121.914	-60.0276	-476.71	-240.759	-7.66365	-81.286	-21.3158	119.001	44.8192	22.4339	1.50475	15.0037	6.66686	8.03058
7	male	24 h	E	2833.43		2055.44	54.4637	19.4809	0	-586.708	-330.547	127.586	3476.89	108.444	90.2989	-103.841	-60.1767	-57.3217	-81.5923	36.6474	-121.975	4.1833	-6.94093	122.488	-34.074	-1408.5	-255.214	-13.1205	1.90485	-2.16606	-32.8856	220.94	284.733	5.92493	26.8894	49.8228	6.92555
7	male	48 h	E	2571.06		1603.06	53	4.35302	0	-565.026	-268.918	44.6931	2302.57	-0.967652	31.6604	-124.252	-48.3819	-34.3927	-60.8796	0.873238	-73.8973	22.3787	-25.4559	140.164	-74.6907	-1147.22	-267.247	-4.57659	-32.7994	0.102598	73.1933	125.582	103.284	1.5174	20.5411	8.31502	2.74679
7	male	72 h	E	2098.24		1175.98	128.392	13.7291	11.9601	-636.74	-310.478	1.16685	1545.84	-51.16	-0.391997	-118.771	-42.2622	-12.1937	-74.8231	-28.6117	-58.6453	11.2419	7.08632	141.987	-68.2893	-751.32	-266.145	-4.59142	-76.1019	-12.2474	90.3396	61.449	30.1363	1.25375	21.3964	6.6931	5.00255
7	male	96 h	E	1954.7		1075.66	148.085	21.9811	6.19989	-678.525	-386.795	-16.328	1385.25	-60.6827	-15.5465	-108.226	-35.1648	34.2807	-75.3604	-37.1262	-54.2614	11.6488	25.8307	141.715	-49.4043	-735.394	-257.657	-6.83876	-80.4229	-20.8657	-186.166	0	0	-1.00541	0	0	0
1	female	24 h	E	854.54		1285.39	180.531	0.332622	25.053	-563.941	-266.941	36.5255	2231.16	-17.4797	63.6877	-114.286	-53.5978	-45.8134	-42.6114	-41.4395	-67.7516	277.729	11.1213	118.842	-47.217	-912.565	-201.553	-3.51961	-93.3179	-18.4053	-25.5102	81.8714	98.2867	1.36818	15.9474	6.99304	8.88198
1	female	48 h	E	1021.75		775.302	85.3692	-0.499998	5.93719	-803.578	-405.104	-6.18328	1951.97	-62.1894	32.149	-132.312	-63.0519	-36.6749	-87.4252	-33.2998	-3.05052	285.507	65.5913	50.6955	-24.6773	-1044.6	-113.972	-9.54452	-42.8111	-5.68857	-41.5753	14.9009	13.5276	2.47687	8.46242	8.50276	6.07281
1	female	72 h	F	906.44		933.838	82.6287	0.860487	0	-690.539	-370.123	19.4461	1612.63	-16.0688	50.1907	-92.45	-43.2381	10.9001	-68.1456	-9.78963	6.6821	303.977	63.4912	43.783	8.93522	-920.354	-75.8886	-3.07961	-45.5614	-13.6945	-49.5706	14.9485	13.0698	2.62222	8.44126	9.32181	10.0385
1	female	96 h	F	754.005		919.151	64.8272	0.5554	0	-516.503	-262.856	27.9808	1056.01	9.50516	53.7176	-55.3146	-20.9709	63.3959	-22.7217	1.86538	-3.49234	300.629	51.5474	47.2316	18.4478	-665.689	-51.4741	0.461581	-33.1169	-10.613	-45.2303	5.95483	5.33222	2.2935	8.90496	8.2072	11.896
2	female	24 h	F	1309.39		1414.82	161.739	2.08476	8.53091	-636.387	-403.857	-89.7067	1800.22	-161.527	-84.6208	-159.234	-70.8075	-61.5192	-162.028	-50.1648	-117.984	-48.2366	-113.635	75.9827	-200.748	-1463.68	-261.479	-29.8192	-93.1737	-22.4071	46.7853	95.6764	140.626	2.15404	21.6864	11.3426	5.87148
2	female	48 h	F	1216.42		616.963	65.3255	0.603958	6.834	-772.175	-493.025	-184.57	1131.29	-290.747	-163.488	-183.704	-76.4356	-63.2756	-204.924	-81.5246	-118.136	-84.9388	-149.678	53.2159	-248.484	-1536.04	-260.395	-44.8368	-125.679	-26.0315	-25.0634	61.7921	43.9525	0.595856	10.5515	4.81635	3.09943
2	female	72 h	F	831.545		922.243	107.459	0.88512	9.78569	-563.297	-407.244	17.505	1632.1	-30.8434	12.7307	-108.361	-44.0321	11.2221	-94.1692	-15.2388	-22.9902	26.671	38.6548	98.3363	-25.6647	-711.339	-188.586	-3.03954	-84.6567	-19.1265	81.8387	107.775	43.9193	1.82849	14.4903	8.24675	7.83855
2	female	96 h	F	843.125		917.072	126.578	0.281525	12.0538	-462.673	-299.649	14.522	1072.08	-14.8073	9.87792	-72.9777	-27.2706	52.752	-54.618	-13.9148	-12.7082	22.1131	37.2678	72.1997	-10.8869	-466.84	-123.54	0.834042	-59.01	-20.4139	65.6938	66.6817	26.9469	1.72243	11.2963	7.3843	9.1991
3	female	24 h	F	1870.49		2580.44	231.661	4.50518	9.79442	-490.193	-313.616	100.681	3242.04	66.4682	72.9237	-135.965	-69.2006	-53.6268	-105.527	31.6708	-127.872	-21.2743	-38.978	101.769	-75.5984	-1249.28	-258.988	0.048652	-12.7839	4.08345	77.3716	176.539	245.381	4.09617	33.5836	27.2531	10.4244
3	female	48 h	F	1421.57		1822.06	41.1467	6.19706	3.52471	-439.825	-272.412	63.6336	2443.54	21.9651	47.9056	-126.866	-49.4058	-30.7835	-79.161	4.96453	-79.8012	14.435	-12.7403	125.082	-81.1134	-986.296	-269.255	0.150713	-35.345	0.874266	137.665	176.311	157.61	1.36535	24.2063	7.91612	3.20888
3	female	72 h	G	1125.97		962.406	163.15	0.793637	12.2313	-556.28	-403.689	12.9357	1624.23	-40.3087	10.1245	-119.112	-45.3359	5.57413	-104.92	-28.2777	-40.4892	19.877	4.73623	131.105	-45.9969	-453.28	-259.28	-5.42255	-111.442	-21.1601	120.571	179.221	61.7183	0.945698	16.8617	4.37604	4.75236
3	female	96 h	G	1202.33		807.128	200.206	0.780365	18.3565	-589.33	-408.438	-48.5045	1136.97	-98.8385	-45.2261	-114.923	-41.5158	30.5508	-108.587	-44.3354	-52.2451	-7.10494	-26.7829	108.147	-90.1973	-553.797	-242.827	-14.5976	-101.504	-27.7787	74.107	88.8566	34.3638	1.03057	14.1844	4.59148	7.10961
4	female	24 h	E	2053.14		2369.67	181.611	2.10121	6.7478	-350.079	-292.88	92.5792	2663.77	30.8709	66.0339	-117.996	-63.5662	-52.2694	-76.0278	28.0576	-92.044	34.1323	-18.3235	127.273	-67.3802	-1123.26	-267.415	-4.53001	-16.8826	1.74914	145.135	203.573	278.941	3.65228	27.5574	21.017	7.79393
4	female	48 h	E	1764.99		1663.18	78.1583	-0.054731	3.93641	-451.207	-315.819	51.9137	1991.14	-11.884	44.0816	-121.198	-54.136	-37.8709	-95.2309	0.749451	-42.6571	36.2516	15.1476	137.901	-40.5982	-861.855	-264.802	-1.22709	-43.0794	-0.163992	171.842	156.923	117.812	1.81899	18.2414	8.19299	3.88499
4	female	72 h	E	1287.79		1237.6	117.445	0.976131	8.96626	-508.597	-360.738	16.0855	1643.34	-46.1523	13.2196	-111.371	-46.8654	-8.97811	-97.9876	-20.475	-34.9678	23.9047	10.536	130.731	-53.0884	-761.546	-244.025	0.682563	-81.4848	-21.2441	170.599	171.432	65.6283	1.26826	17.635	5.42999	5.5162
4	female	96 h	E	1134.9		1121.8	213.001	0.851611	39.1923	-487.976	-325.305	-6.43948	1211.33	-44.06	-4.47277	-88.977	-37.9999	14.6229	-69.6595	-35.5176	-25.2394	22.3756	18.0726	95.9956	-67.577	-630.358	-197.768	-3.28306	-95.5535	-29.379	95.8052	141.724	47.5904	1.14413	12.5145	4.80991	8.31123
5	female	24 h	E	1953.45		2616.58	214.783	3.18513	6.42952	-308.635	-231.884	105.298	2582.26	55.7071	76.967	-122.751	-67.2242	-44.7486	-69.5892	29.0161	-128.797	20.5387	-48.8801	94.5084	-70.5794	-912.44	-265.973	5.78034	-19.5127	3.2901	135.565	156.718	253.466	4.51077	28.746	26.3379	6.90982
5	female	48 h	E	1853.22		1790.41	146.161	2.4415	8.92432	-457.61	-298.527	55.459	2079.96	-19.4567	46.3341	-142.993	-59.8248	-34.7495	-89.9568	-7.77149	-68.6866	24.6564	-5.87001	116.053	-66.7324	-775.745	-268.863	0.932524	-72.0345	-3.2943	177.487	194.491	153.988	1.78939	17.5987	8.33085	3.9961
5	female	72 h	E	1291.28		1340.81	199.041	2.18986	16.5752	-502.65	-358.561	18.1235	1585.68	-37.4461	18.8251	-127.488	-46.9691	7.20985	-84.4235	-26.6062	-30.8718	34.2173	18.6801	115.567	-60.996	-621.765	-255.026	0.477641	-107.499	-23.9768	150.524	165.865	66.2154	1.22318	12.367	5.45772	6.24328
5	female	96 h	E	1293.6		1214.25	288.744	2.46701	31.9423	-462.568	-308.484	6.47467	1162.14	-24.504	7.46675	-92.5088	-34.5509	49.4162	-45.2051	-31.5367	-20.5529	30.9906	25.5303	98.7838	-47.1155	-507.441	-212.584	0.903851	-97.2874	-28.2238	86.5507	118.959	44.1056	1.21776	10.1169	4.90381	8.68773
7	female	24 h	B	1882.68		2506.67	243.732	4.1422	13.2212	-557.456	-318.171	70.5361	3331.9	-0.433912	87.3579	-148.45	-70.5941	-59.2838	-76.6303	-7.2469	-137.937	194.101	-43.6094	101.988	-85.8512	-1120.25	-258.857	-9.48629	-82.5745	-9.17292	33.5507	96.4706	185.244	2.23515	32.9381	15.4024	8.34318
7	female	48 h	D	1819.08		1302.67	101.151	2.34765	6.04374	-617.078	-377.526	8.561	2181.75	-55.4237	41.167	-129.727	-58.0929	-34.106	-113.132	-28.9866	-43.7131	253.347	22.4358	140.119	-55.4124	-1112.64	-261.267	-10.9883	-92.7478	-8.4019	32.6927	66.5725	62.9006	1.15947	13.319	5.96123	4.67326
7	female	72 h	D	1642.08		1759.5	142.931	3.57732	10.6395	-610.351	-419.46	1.25287	1796.4	-47.9841	32.2948	-118.786	-49.1819	-21.4441	-130.466	-30.6407	-29.4219	261.715	34.1176	122.97	-64.1772	-776.931	-245.41	-6.5382	-97.5422	-26.797	34.6132	56.0213	53.8585	1.34686	10.5264	6.06044	8.02192
7	female	96 h	D	1289.29		1672.17	172.11	2.71168	19.8503	-475.386	-308.673	8.76836	1278.81	-22.1714	37.5468	-82.2846	-34.41	23.3995	-71.0065	-22.7468	-27.0039	279.079	38.1808	103.869	-47.5114	-567.801	-182.597	-2.04953	-65.7951	-26.0774	6.59658	30.3316	32.0754	1.52169	9.10904	6.58425	9.95276
						Normalized to Protein Amount
Mouse	Sex	Incubation time	Blank medium	Amount of protein		Lactat	Tauro-Muricholate	b-Muricholate	TCA	Alanin	Glycin	Valin	Harnstoff	Leucin	Isoleucin	Prolin	Methionin	Serin	Threonin	Phenylalanin	Aspartat	Cystein	Glutamat	Ornithin	Lysin	Glutamin	Arginin	Histidin	Tyrosin	Tryptophan	Pyruvat	Acetacetat	3-Hydroxybutyrat	Fumarat	a-Ketoglutarat	Malat	Citrat
				mg/ml		µM	nM	nM	nM	µM	µM	µM	µM	µM	µM	µM	µM	µM	µM	µM	µM	µM	µM	µM	µM	µM	µM	µM	µM	µM	µM	µM	µM	µM	µM	µM	µM
1	male	24 h	A	3220.47		0.661291	0.0142318	0.00176979	0	-0.0799239	-0.075524	0.0338788	0.9012	0.0324085	0.0350419	-0.0188232	-0.0141064	-0.0119975	-0.0138937	0.0130082	-0.0189567	0.0361915	0.0296505	0.0372631	0.0011686	-0.316252	-0.0789831	0.00213711	0.00554795	0.000749363	-0.0317412	0.017604	0.0810132	0.00235262	0.00339526	0.0157203	0.00213202
1	male	48 h	A	2553.51		0.873047	0.0107361	0.000628526	0	-0.1816	-0.0959472	0.0310721	1.13391	0.0131741	0.0365046	-0.0503168	-0.0202948	-0.0137688	-0.0190317	0.00639234	-0.016451	0.0983853	0.0103344	0.0499287	-0.0301092	-0.35376	-0.106332	-0.00119068	-0.000948602	0.00127608	-0.00702918	0.0206074	0.066189	0.000773834	0.00462355	0.00360508	0.00148213
1	male	72 h	C	2190.54		0.606911	0.054533	0.00242276	0.00531278	-0.249526	-0.130222	0.0224055	0.86106	-0.00370561	0.0338771	-0.0556958	-0.0196882	-0.00670501	-0.0344911	-0.00495326	-0.0171182	0.113024	0.00745757	0.0643761	-0.0309567	-0.266113	-0.125166	0.00159129	-0.0325357	-0.00449876	0.0121778	0.0211367	0.0256767	0.00081189	0.00553674	0.00261153	0.00198521
1	male	96 h	C	1953.21		0.711574	0.087372	0.00464984	0.00616131	-0.266492	-0.169291	0.0103598	0.779123	-0.0106706	0.0277497	-0.0519149	-0.017895	0.0109069	-0.0357683	-0.0165367	-0.0153637	0.136656	0.0160234	0.0702721	-0.0310935	-0.225613	-0.137443	-0.00134774	-0.0544587	-0.0124459	0.0104134	0.0142098	0.0171853	0.000900378	0.0054467	0.00358486	0.0034759
2	male	24 h	A	2521.05		0.939364	0.0313059	0.00191359	0	-0.165788	-0.119597	0.0481583	1.35386	0.0403252	0.0490378	-0.0380329	-0.0236677	-0.0210003	-0.0239824	0.0157513	-0.0447159	0.0855965	-0.00209859	0.0481681	-0.0231161	-0.380769	-0.105071	-0.00147834	0.00459169	-4.73633e-05	-0.0384283	0.0338528	0.12592	0.00165903	0.00271076	0.0113526	0.00211523
2	male	48 h	C	2275.97		0.793025	0.0227697	0.000722372	0.00165964	-0.172721	-0.106187	0.0324475	1.01545	0.0141425	0.0411701	-0.0480429	-0.0191008	-0.0145406	-0.0280275	0.00518565	-0.0210722	0.125153	0.00339328	0.0630864	-0.027653	-0.392845	-0.122394	0.000477938	-0.0101436	0.000989483	-0.00131467	0.0269263	0.0547953	0.000389408	0.00461272	0.00265229	0.00143333
2	male	72 h	C	2048.05		0.524496	0.0780072	0.00561128	0.00709937	-0.306078	-0.185937	0.00172825	0.894679	-0.0267248	0.018178	-0.0597807	-0.0244383	-0.0143966	-0.0516627	-0.0186203	-0.0248454	0.130654	0.00423139	0.069177	-0.0352745	-0.380246	-0.13263	-0.00407827	-0.0445181	-0.00941575	-0.00721982	0.0161233	0.0155317	0.000430103	0.00665945	0.00260984	0.00268572
2	male	96 h	C	1599.93		0.672626	0.104029	0.00502349	0.00514819	-0.374399	-0.248268	0.00649815	0.992202	-0.0178559	0.0252343	-0.0621747	-0.0227953	0.0169245	-0.0508594	-0.0208662	-0.0197133	0.178471	0.0206114	0.0801997	-0.024628	-0.381722	-0.146476	-0.00273454	-0.0506326	-0.0147869	-0.00485033	0.0113064	0.0126677	0.00104182	0.00747291	0.00458743	0.00597675
3	male	24 h	E	2144.23		1.12841	0.0369507	0.00292654	0	-0.14658	-0.114571	0.0658082	1.60832	0.0658234	0.066165	-0.0387684	-0.0242192	-0.0184678	-0.0151288	0.0226604	-0.0359326	0.0701549	0.0262425	0.0713995	-0.0122876	-0.558829	-0.120665	8.09386e-06	0.00961116	0.00117812	-0.032763	0.0349925	0.123791	0.00207929	0.00749673	0.0148776	0.00286032
3	male	48 h	E	1927.25		0.904022	0.0255298	0.000257776	0.00293234	-0.211058	-0.120931	0.0261487	1.09633	0.0052588	0.0375474	-0.061666	-0.0249315	-0.0137894	-0.0200043	-0.000213848	-0.0274912	0.133987	-0.00795262	0.0761206	-0.0416788	-0.360161	-0.141593	-0.000277371	-0.0255213	-0.000428574	-0.000275564	0.0300974	0.0597637	0.000575668	0.00577631	0.00324171	0.00149772
3	male	72 h	F	1727.39		0.677769	0.0736492	0.00409306	0.00578641	-0.279312	-0.175631	0.00815477	0.877779	-0.0158573	0.0274391	-0.0589625	-0.025395	-0.00105837	-0.0369735	-0.0166958	-0.0190045	0.159619	0.00903495	0.0894595	-0.0297681	-0.360518	-0.155047	-0.00449047	-0.0499332	-0.00834341	-0.0120545	0.0211882	0.024677	0.00046741	0.00705918	0.00313995	0.00278269
3	male	96 h	F	1552.72		0.671388	0.0694234	0.0033523	0.00268746	-0.368449	-0.223057	0.00257731	0.903732	-0.0206365	0.0216599	-0.0601899	-0.0242532	0.0303119	-0.0346479	-0.0180995	-0.0145185	0.18176	0.0188804	0.093973	-0.0207422	-0.431496	-0.157112	-0.00558559	-0.0484228	-0.0116624
5	male	24 h	F	3260.8		0.686436	0.03587	0.00582966	0	-0.104389	-0.0829319	0.0350939	0.974651	0.0345142	0.0276327	-0.0170804	-0.0118797	-0.0132879	-0.0227988	0.0118733	-0.0190235	-0.0105475	0.0243832	0.0431724	-0.0018936	-0.456212	-0.077115	-0.00162391	0.00440108	-0.00104752	-0.0261699	0.0469072	0.0775566	0.00225859	0.00263526	0.0186604	0.00162308
5	male	48 h	F	2973.61		0.477241	0.010332	0.00135706	0	-0.0820927	-0.0518578	0.0141044	0.624968	0.00959602	0.0119513	-0.0194524	-0.00886419	-0.00793321	-0.0126382	0.00304344	-0.00976525	0.00271381	0.0055286	0.0550122	-0.0103736	-0.337598	-0.0904038	-0.00148788	-0.00595036	0.000426631	-0.0139291	0.0204507	0.0290737	0.00057541	0.002214	0.00337053	0.000407142
5	male	72 h	F	1900.24		0.701892	0.0576355	0.00515971	0.00428037	-0.303643	-0.167197	0.0155976	0.977386	-0.010689	0.0141797	-0.0597222	-0.0208426	-0.00663574	-0.0490382	-0.00603296	-0.026842	0.0075944	0.00307103	0.0773014	-0.0337257	-0.376671	-0.14169	-0.000804836	-0.0265134	-0.00421894	0.0282739	0.0411958	0.0227004	0.000522168	0.00444495	0.00340534	0.00212745
5	male	96 h	F	1936.55		0.578467	0.0700199	0.00743074	0.00413781	-0.318854	-0.177492	-0.00641849	0.776594	-0.0301458	-0.00361174	-0.0532166	-0.0177031	0.00442193	-0.0448566	-0.0153241	-0.0275719	0.00350547	0.00293147	0.0736143	-0.0337318	-0.359114	-0.137632	-0.00399897	-0.0364996	-0.00842406	0.0324266	0.0175826	0.00985559	0.000728303	0.0053883	0.00389766	0.00313944
6	male	24 h	F	2289.94		0.89132	0.010987	0.00215575	0	-0.143494	-0.107252	0.0480774	1.3094	0.0485103	0.0353906	-0.0366967	-0.0216985	-0.0174096	-0.0263567	0.0174774	-0.0328069	-0.00524048	0.0299348	0.0554685	-0.00724105	-0.632303	-0.111965	-0.00102176	0.00940993	0.00112108	-0.0226327	0.0674152	0.102996	0.00201525	0.00541624	0.0140184	0.00251335
6	male	48 h	F	1669.75		1.00592	0.0529525	0.0029938	0.00393283	-0.235495	-0.143085	0.0365533	1.27227	0.0127556	0.0309802	-0.0628828	-0.0277358	-0.0143239	-0.0425808	0.00436991	-0.0330805	0.0120628	0.00197134	0.0889647	-0.0248962	-0.475511	-0.161293	0.000954099	-0.0208527	0.00166338	0.0836394	0.0789348	0.0634778	0.000696449	0.00539327	0.00383421	0.00153676
6	male	72 h	G	1180.42		1.04321	0.105783	0.00215583	0.00921436	-0.452825	-0.29368	0.0144925	1.31802	-0.0257659	0.0124677	-0.0933643	-0.035489	0.000528252	-0.0842218	-0.0161431	-0.0370633	0.01253	0.00167888	0.106566	-0.0515947	-0.392923	-0.210357	-0.00176437	-0.0682676	-0.0149653	0.119877	0.0955702	0.0412955	0.000815272	0.0141516	0.00404701	0.0045368
6	male	96 h	G	1404.3		0.847372	0.096523	0.00259867	0.00408902	-0.435424	-0.273979	-0.00688477	0.966382	-0.0334521	-0.00383947	-0.0747929	-0.0260382	0.0204635	-0.0697981	-0.0243708	-0.0260727	0.00886468	0.0119593	0.0868145	-0.0427454	-0.339463	-0.171444	-0.00545725	-0.0578834	-0.0151789	0.08474	0.0319155	0.0159751	0.00107153	0.0106841	0.00474745	0.00571855
7	male	24 h	E	2833.43		0.725422	0.0192218	0.00687537	0	-0.207066	-0.116659	0.0450286	1.22709	0.0382729	0.031869	-0.0366485	-0.0212381	-0.0202304	-0.0287963	0.0129339	-0.0430486	0.00147641	-0.00244965	0.0432296	-0.0120257	-0.497101	-0.0900721	-0.00463061	0.000672274	-0.000764463	-0.0116063	0.077976	0.10049	0.00209108	0.00949003	0.0175839	0.00244422
7	male	48 h	E	2571.06		0.623502	0.0206141	0.00169309	0	-0.219764	-0.104595	0.0173832	0.895575	-0.000376364	0.0123142	-0.0483273	-0.0188179	-0.0133769	-0.0236789	0.000339642	-0.028742	0.00870408	-0.00990097	0.0545161	-0.0290506	-0.446204	-0.103944	-0.00178004	-0.0127572	3.9905e-05	0.0284682	0.0488446	0.040172	0.000590184	0.00798937	0.00323409	0.00106835
7	male	72 h	E	2098.24		0.56046	0.0611906	0.00654318	0.00570008	-0.303464	-0.147971	0.000556108	0.736734	-0.0243824	-0.000186822	-0.0566053	-0.0201418	-0.0058114	-0.03566	-0.0136361	-0.0279498	0.0053578	0.00337728	0.06767	-0.0325461	-0.358073	-0.126843	-0.00218823	-0.0362695	-0.00583699	0.043055	0.029286	0.0143627	0.000597528	0.0101973	0.00318987	0.00238417
7	male	96 h	E	1954.7		0.550295	0.0757584	0.0112453	0.00317179	-0.347126	-0.19788	-0.00835324	0.708681	-0.0310446	-0.00795343	-0.0553673	-0.0179899	0.0175376	-0.0385536	-0.0189934	-0.0277595	0.00595939	0.0132147	0.0724996	-0.0252747	-0.376219	-0.131814	-0.00349863	-0.0411434	-0.0106747
1	female	24 h	E	854.54		1.50419	0.211261	0.000389241	0.0293175	-0.659936	-0.31238	0.0427428	2.61095	-0.0204551	0.0745287	-0.133739	-0.0627212	-0.0536117	-0.0498648	-0.0484934	-0.0792843	0.325004	0.0130144	0.139071	-0.0552542	-1.0679	-0.235861	-0.00411872	-0.109202	-0.0215383	-0.0298525	0.0958076	0.115017	0.00160107	0.018662	0.0081834	0.0103939
1	female	48 h	E	1021.75		0.758794	0.0835515	-0.000489352	0.00581077	-0.786468	-0.396479	-0.00605162	1.91041	-0.0608653	0.0314645	-0.129495	-0.0617094	-0.035894	-0.0855638	-0.0325908	-0.00298557	0.279428	0.0641947	0.0496161	-0.0241519	-1.02235	-0.111545	-0.0093413	-0.0418996	-0.00556745	-0.04069	0.0145836	0.0132396	0.00242414	0.00828224	0.00832172	0.00594351
1	female	72 h	F	906.44		1.03023	0.0911574	0.000949304	0	-0.761815	-0.408326	0.0214532	1.77908	-0.0177274	0.0553713	-0.101992	-0.047701	0.0120251	-0.0751794	-0.0108001	0.0073718	0.335352	0.0700446	0.0483021	0.00985749	-1.01535	-0.0837216	-0.00339748	-0.0502641	-0.015108	-0.0546872	0.0164914	0.0144188	0.00289288	0.00931255	0.010284	0.0110746
1	female	96 h	F	754.005		1.21903	0.0859772	0.000736599	0	-0.685013	-0.348613	0.0371096	1.40053	0.0126062	0.071243	-0.0733611	-0.0278127	0.0840789	-0.0301347	0.00247397	-0.00463172	0.39871	0.0683649	0.0626409	0.0244665	-0.882871	-0.0682676	0.000612172	-0.0439213	-0.0140755	-0.0599868	0.00789761	0.00707186	0.00304176	0.0118102	0.0108848	0.0157771
2	female	24 h	F	1309.39		1.08051	0.123522	0.00159215	0.00651515	-0.486016	-0.30843	-0.06851	1.37485	-0.12336	-0.0646259	-0.121609	-0.0540765	-0.0469829	-0.123743	-0.0383115	-0.0901056	-0.0368388	-0.0867844	0.0580289	-0.153313	-1.11783	-0.199695	-0.0227733	-0.0711578	-0.0171126	0.0357305	0.0730692	0.107398	0.00164507	0.0165622	0.00866248	0.00448412
2	female	48 h	F	1216.42		0.507196	0.0537031	0.000496505	0.00561813	-0.634793	-0.405308	-0.151732	0.930015	-0.239019	-0.134401	-0.151021	-0.0628365	-0.0520179	-0.168465	-0.0670201	-0.0971177	-0.0698269	-0.123048	0.043748	-0.204275	-1.26275	-0.214067	-0.0368597	-0.103319	-0.0214001	-0.0206042	0.0507984	0.0361326	0.000489844	0.00867422	0.00395944	0.002548
2	female	72 h	F	831.545		1.10907	0.129228	0.00106443	0.0117681	-0.67741	-0.489743	0.0210512	1.96273	-0.0370917	0.0153097	-0.130313	-0.0529521	0.0134955	-0.113246	-0.0183259	-0.0276476	0.0320741	0.0464856	0.118257	-0.0308639	-0.855443	-0.22679	-0.00365529	-0.101806	-0.0230012	0.0984176	0.129608	0.0528165	0.00219891	0.0174258	0.00991739	0.00942649
2	female	96 h	F	843.125		1.08771	0.15013	0.000333906	0.0142966	-0.548759	-0.355403	0.017224	1.27156	-0.0175624	0.0117158	-0.0865562	-0.0323447	0.0625672	-0.0647804	-0.0165039	-0.0150728	0.0262276	0.044202	0.0856334	-0.0129126	-0.553702	-0.146526	0.000989227	-0.0699897	-0.0242122	0.0779171	0.0790887	0.0319608	0.00204292	0.0133981	0.00875825	0.0109107
3	female	24 h	F	1870.49		1.37955	0.12385	0.00240856	0.00523629	-0.262067	-0.167665	0.053826	1.73326	0.0355352	0.0389864	-0.0726897	-0.036996	-0.0286699	-0.056417	0.0169318	-0.0683627	-0.0113737	-0.0208384	0.0544075	-0.0404164	-0.667892	-0.13846	2.60103e-05	-0.0068345	0.00218309	0.0413643	0.0943813	0.131185	0.00218989	0.0179544	0.01457	0.00557308
3	female	48 h	F	1421.57		1.28173	0.0289447	0.00435932	0.00247946	-0.309395	-0.191628	0.0447631	1.71891	0.0154514	0.0336992	-0.0892437	-0.0347545	-0.0216547	-0.0556858	0.0034923	-0.0561362	0.0101543	-0.00896214	0.087989	-0.0570592	-0.69381	-0.189408	0.000106019	-0.0248634	0.000615002	0.0968401	0.124026	0.110871	0.000960453	0.0170279	0.0055686	0.00225729
3	female	72 h	G	1125.97		0.854731	0.144897	0.000704844	0.0108629	-0.494043	-0.358524	0.0114884	1.44251	-0.0357989	0.00899174	-0.105786	-0.0402637	0.00495049	-0.0931812	-0.0251139	-0.0359592	0.0176532	0.00420633	0.116437	-0.0408507	-0.402567	-0.230271	-0.00481587	-0.0989738	-0.0187927	0.107082	0.159169	0.0548132	0.000839893	0.0149752	0.00388644	0.00422066
3	female	96 h	G	1202.33		0.671306	0.166516	0.000649046	0.0152675	-0.490159	-0.339707	-0.0403423	0.945646	-0.0822062	-0.0376156	-0.0955843	-0.0345296	0.0254098	-0.090314	-0.0368747	-0.0434534	-0.00590933	-0.022276	0.0899482	-0.0750191	-0.460605	-0.201964	-0.0121411	-0.0844231	-0.0231041	0.0616364	0.073904	0.0285811	0.000857144	0.0117974	0.00381883	0.00591322
4	female	24 h	E	2053.14		1.15417	0.0884555	0.00102341	0.00328658	-0.170509	-0.14265	0.0450916	1.29742	0.015036	0.0321625	-0.0574711	-0.0309606	-0.0254583	-0.0370301	0.0136657	-0.044831	0.0166245	-0.00892464	0.0619897	-0.0328182	-0.547094	-0.130247	-0.00220639	-0.00822283	0.000851936	0.0706893	0.099152	0.135861	0.00177888	0.0134221	0.0102365	0.00379611
4	female	48 h	E	1764.99		0.942316	0.0442826	-3.10092e-05	0.00223028	-0.255643	-0.178935	0.029413	1.12813	-0.00673318	0.0249756	-0.0686679	-0.0306721	-0.0214567	-0.0539555	0.00042462	-0.0241685	0.0205393	0.00858229	0.0781316	-0.023002	-0.488306	-0.15003	-0.000695238	-0.0244077	-9.29139e-05	0.0973613	0.0889086	0.0667497	0.0010306	0.0103351	0.00464195	0.00220114
4	female	72 h	E	1287.79		0.961029	0.091199	0.000757992	0.00696255	-0.394939	-0.280123	0.0124908	1.2761	-0.0358385	0.0102654	-0.0864826	-0.0363923	-0.00697175	-0.07609	-0.0158994	-0.0271534	0.0185626	0.00818147	0.101516	-0.0412246	-0.591361	-0.189492	0.000530029	-0.0632751	-0.0164966	0.132475	0.133122	0.0509622	0.00098484	0.013694	0.00421653	0.00428348
4	female	96 h	E	1134.9		0.988454	0.187683	0.000750384	0.0345337	-0.429973	-0.286638	-0.00567405	1.06735	-0.0388228	-0.00394111	-0.0784007	-0.033483	0.0128848	-0.0613794	-0.0312958	-0.0222393	0.019716	0.0159244	0.084585	-0.0595445	-0.555431	-0.174261	-0.00289282	-0.0841956	-0.0258869	0.0844173	0.124878	0.0419335	0.00100813	0.011027	0.00423818	0.00732332
5	female	24 h	E	1953.45		1.33947	0.109951	0.00163052	0.00329137	-0.157995	-0.118705	0.0539036	1.3219	0.0285174	0.0394006	-0.0628384	-0.0344132	-0.0229075	-0.0356238	0.0148538	-0.0659334	0.0105141	-0.0250225	0.0483804	-0.0361308	-0.467093	-0.136156	0.00295905	-0.00998888	0.00168425	0.0693978	0.0802263	0.129753	0.00230914	0.0147156	0.0134828	0.00353725
5	female	48 h	E	1853.22		0.966109	0.0788686	0.00131744	0.00481558	-0.246927	-0.161086	0.0299258	1.12235	-0.0104989	0.0250019	-0.0771594	-0.0322815	-0.0187509	-0.0485408	-0.00419351	-0.0370634	0.0133046	-0.00316746	0.0626226	-0.0360089	-0.418593	-0.145079	0.000503191	-0.0388699	-0.00177761	0.0957724	0.104947	0.0830919	0.000965557	0.00949629	0.00449534	0.0021563
5	female	72 h	E	1291.28		1.03836	0.154142	0.00169588	0.0128362	-0.389265	-0.277678	0.0140353	1.22799	-0.0289992	0.0145786	-0.0987299	-0.0363741	0.00558349	-0.0653797	-0.0206045	-0.0239079	0.0264988	0.0144664	0.0894982	-0.0472368	-0.481511	-0.197499	0.000369897	-0.0832501	-0.0185682	0.11657	0.12845	0.0512789	0.000947259	0.00957733	0.00422659	0.00483495
5	female	96 h	E	1293.6		0.938659	0.22321	0.00190709	0.0246926	-0.357582	-0.238469	0.00500516	0.898379	-0.0189425	0.00577207	-0.0715127	-0.0267091	0.0382005	-0.0349452	-0.024379	-0.0158881	0.0239569	0.0197359	0.0763635	-0.036422	-0.39227	-0.164335	0.00069871	-0.0752067	-0.021818	0.0669068	0.0919596	0.0340952	0.000941369	0.00782074	0.00379082	0.00671593
7	female	24 h	B	1882.68		1.33144	0.12946	0.00220016	0.00702252	-0.296097	-0.168999	0.0374658	1.76976	-0.000230476	0.0464008	-0.0788502	-0.0374966	-0.0314891	-0.0407028	-0.00384925	-0.0732661	0.103098	-0.0231635	0.0541719	-0.0456005	-0.595029	-0.137494	-0.00503872	-0.0438601	-0.00487227	0.0178207	0.0512411	0.0983937	0.00118722	0.0174953	0.00818109	0.00443154
7	female	48 h	D	1819.08		0.716115	0.0556057	0.00129057	0.00332243	-0.339226	-0.207537	0.00470624	1.19937	-0.030468	0.0226307	-0.0713149	-0.0319354	-0.0187491	-0.0621918	-0.0159348	-0.0240304	0.139272	0.0123336	0.0770278	-0.0304619	-0.611653	-0.143626	-0.00604062	-0.0509862	-0.00461877	0.0179722	0.0365969	0.0345784	0.000637394	0.00732186	0.00327707	0.00256903
7	female	72 h	D	1642.08		1.07151	0.0870426	0.00217854	0.00647928	-0.371695	-0.255445	0.000762978	1.09398	-0.0292216	0.019667	-0.0723388	-0.0299511	-0.0130592	-0.0794518	-0.0186597	-0.0179175	0.159381	0.0207771	0.0748873	-0.039083	-0.47314	-0.149451	-0.00398167	-0.0594018	-0.016319	0.0210789	0.0341162	0.0327991	0.00082022	0.0064104	0.00369072	0.00488523
7	female	96 h	D	1289.29		1.29698	0.133493	0.00210325	0.0153964	-0.368721	-0.239414	0.00680094	0.991872	-0.0171966	0.0291222	-0.0638219	-0.0266892	0.0181492	-0.0550744	-0.0176429	-0.0209449	0.21646	0.0296139	0.080563	-0.036851	-0.4404	-0.141627	-0.00158966	-0.0510323	-0.0202263	0.00511646	0.0235259	0.0248784	0.00118026	0.00706519	0.0051069	0.0077196
